# Supplementary material for: Clinical application of whole transcriptome sequencing for the classification of patients with acute lymphoblastic leukemia
Source: BMC Cancer. 2021 Aug 2;21:886. doi: 10.1186/s12885-021-08635-5 (PMC8330044; doi:10.1186/s12885-021-08635-5)
Supplement: Supplementary file 3 — Additional file 3: Table S1. Patient data. [file 12885_2021_8635_MOESM3_ESM.xlsx]

## Sheet: Tabelle 1
S1: Patients included in the study
Patient_ID	Tissue	Lineage	Immunophenotypic subtype	Cytogenetic subtype at diagnosis in B lineage ALL	Subtype classification based on WTS	Karyotype	Karyotype by array CGH	Fish ISCN Formula	Age	Age category	Sex	White blood cell count (/µl)	Read Count
MLL_00092	Bone marrow	B-ALL	Common B-ALL	BCP-ALL "other"		45,XX,dic(9;20)(p12;q11),del(11)(p14p15)[8]/46,XX,dic(9;20)(p12;q11),del(11)(p14p15),+18[7]/46,XX[6]		nuc ish 9p21(CDKN2Ax1),9cen(D9x2)[80/100],9q34(ABL1x2),22q11(BCRx2)[100],11q23(5'KMT2Ax2,3'KMT2Ax2)(5'KMT2A con 3'KMT2Ax2)[100],13q14(DLEUx2),17p13(TP53x2)[100],17q11(NF1x2),17q22(MPOx2)[100],20q12(D20S108x1)[99/100]	54.3	Adult	Female	3400	59660792
MLL_00214	Bone marrow	T-ALL	T-ALL*			46,XX[20]		nuc ish 10q23.31(RP11-380G5x2)[100],10q23.2(GRID1x2),10q23.3(PTENx2)[100],12p13(RP11-180M15x2,RP11-59H1x2)[100],2p23.3(RP11-458N5x2)[100],17q11(NF1x2),17q22(MPOx2)[100],13q14(DLEUx2),17p13(TP53x2)[100],14q11(5'TRA/Dx2,3'TRA/Dx2)(5'TRA/D con 3'TRA/Dx2) [100],9p21(CDKN2Ax2),9cen(D9x2)[100],5q35(5'TLX3x2,3'TLX3x2)(5'TLX3 con 3'TLX3x2)[100],1p32(3'STILx2,3' of TAL1x2)[100],11q23(5'KMT2Ax2,3'KMT2Ax2)(…	74.2	Elderly	Female	57400	33719868
MLL_00223	Bone marrow	T-ALL	Thymic T-ALL			45,XX,der(7;20)(q10;q10)[14]/46,XX,der(7;20)(q10;q10),+der(7;20)(q10;q10)[2]/46,XX[7]		nuc ish 10q23.2(GRID1x2),10q23.3(PTENx2)[100],12p13(RP11-180M15x2,RP11-59H1x2)[100],10q23.31(RP11-380G5x2)[100],2p23.3(RP11-458N5x2)[100],17q11(NF1x2),17q22(MPOx2)[100],13q14(DLEUx2),17p13(TP53x2)[100],19p13(5'TCF3x2,3'TCF3x2)(5'TCF3 con 3'TCF3x2)[100],14q11(5'TRA/Dx2,3'TRA/Dx2)(5'TRA/D con 3'TRA/Dx2) [100],13q14(RB1x2)[100],12p13(3'ETV6x2,5'ETV6x2)(3'ETV6 con 5'ETV6x2)[100],9q34(ABL1x2),22q11(BC…	87.7	Elderly	Female	NA	71474251
MLL_00224	Bone marrow	T-ALL	Thymic T-ALL			47,XY,t(5;14)(q35;q32.2),del(5)(q15q34),+8,del(9)(p21p21)[9]/46,XY[8]	arr 5q14.3q32(87,722,852-146,560,084)x1,6p22.3p22.3(18,355,383-21,679,958)x1,6p12.1p11.2(55,842,835-57,313,734)x1,7p21.1p21.1(19,317,430-20,119,520)x1,(8)x3,9p21.3p21.3(21,679,700-21,864,500)x1,9p21.1p21.1(21,864,500-22,033,108)x0,9p21.3p21.3(22,033,108-24,050,986),?11p13p13(32,289,196-33,361,492)x1,16q21q22.1(66,410,347-68,370,088)x1	nuc ish 9q34(ABL1x2),22q11(BCRx2)[100],11q23(5'KMT2Ax2,3'KMT2Ax2)(5'KMT2A con 3'KMT2Ax2)[100],1p32(3'STILx2,3' of TAL1x2)[100],5q35(5'TLX3x2,3'TLX3x2)(5'TLX3 sep 3'TLX3x1)[80/100],9p21(CDKN2Ax0),9cen(D9x2)[11/100]/9p21(CDKN2Ax1),9cen(D9x2)[62/100],5p15.2(D5S721,D5S23x2),5q31(EGR1x1),5p15.2(D5S721,D5S23x2),5q33-q34(DTDST,CSF1R,PDGFRBx1)	63.3	Elderly	Male	NA	63082137
MLL_00225	Bone marrow	T-ALL	Early T-ALL			47,XY,+4[5]/47,XY,+4,dup(13)(q32q34)[3]/48,XY,+4,+7,del(13)(q13q32)[2]/46,XY[8]		nuc ish 9q34(ABL1x2),22q11(BCRx2)[100],11q23(5'KMT2Ax2,3'KMT2Ax2)(5'KMT2A con 3'KMT2Ax2)[100],9p21(CDKN2Ax2),9cen(D9x2)[100],1p32(3'STILx2,3' of TAL1x2)[100],5q35(5'TLX3x2,3'TLX3x2)(5'TLX3 con 3'TLX3x2)[100],4cen(D4x3)[80/100],12p13(3'ETV6x2,5'ETV6x2)(3'ETV6 con 5'ETV6x2)[100],13q14(RB1x1)[27/100],7cen(D7Z1x3),7q31(D7S486x3)[15/100],1p36(MEGF6,TP73x2),1q25(ANGPTL1,ABL2x2)[100]	41.5	Adult	Male	NA	52113369
MLL_00226	Peripheral blood	T-ALL	Early T-ALL			46,XY[20]	arr ?Xq21.31q21.31(88,436,813-90,496,871)x1,1q31.3q32.1(197,404,063-199,470,751)x1,2q37.1q37.1(231,308,850-234,354,918)x1,6q13q16.1(71,763,047-94,139,825)x1,11q14.1q22.1(78,153,461-100,691,225)x1	nuc ish 11q23(5'KMT2Ax2,3'KMT2Ax2)(5'KMT2A con 3'KMT2Ax2)[100],9p21(CDKN2Ax2),9cen(D9x2)[100],5q35(5'TLX3x2,3'TLX3x2)(5'TLX3 con 3'TLX3x2)[100],1p32(3'STILx2,3' of TAL1x2)[100],9q34(ABL1x2),22q11(BCRx2)[100],17p13(TP53x2)[100],13q14(D13S25x2)[100],13q14(D13S319x2)[100],12cen(D12Z1x2)[100],11q22.3(ATMx2)[100],6q21(SEC63x2),6q23(MYBx2)[100],11q13(CCND1x2),14q32(IGHx2)[100]	66.5	Elderly	Male	110000	68075541
MLL_00227	Bone marrow	T-ALL	T-ALL*			46,XY,t(8;14)(q24;q32),der(12)t(4;12)(?;p11)[4]/46,XY[7]	arr 3p24.3p24.3(17,941,239-18,417,866)x1,4q28.3q35.2(135,445,195-191,154,276)x3,6q12q14.1(66,925,036-80,648,025)x1,12p13.33p112.1(0-21,593,471),?17q25.3q25.3(80,510,165-81,195,210)x1	nuc ish 9q34(ABL1x2),22q11(BCRx2)[100],11q23(5'KMT2Ax2,3'KMT2Ax2)(5'KMT2A con 3'KMT2Ax2)[100],1p32(3'STILx2,3' of TAL1x2)[100],9p21(CDKN2Ax2),9cen(D9x2)[100],8q24(5'MYCx2,3'MYCx2)(5'MYC sep 3'MYCx1)[95/100],12p13(3'ETV6x1,5'ETV6x1)(3'ETV6 con 5'ETV6x1)[95/100],14q32(3'IGHx2,IGHVx2)(3'IGH con IGHVx2)[100]	42.3	Adult	Male	34500	75124769
MLL_00228	Peripheral blood	T-ALL	Early T-ALL			46,XY[20]	arr ?7q34q34(142,021,990-142,265,640)x1,?7q34q34(142,265,640-142,497,094)x0,9p21.3p21.3(19,971,288-21,945,408)x1,9p21.3p21.3(21,945,408-22,464,683)x0,9p21.3p21.3(22,464,683-24,188,533)x1,13q14.2q31.3(50,497,685-91,155,461)x1,16q22.1q22.1(67,204,061-68,703,963)x1	nuc ish 9q34(ABL1x2),22q11(BCRx2)[100],11q23(5'KMT2Ax2,3'KMT2Ax2)(5'KMT2A con 3'KMT2Ax2)[100],9p21(CDKN2Ax1),9cen(D9x2)[80/100],1p32(3'STILx2,3' of TAL1x2)[100],5q35(5'TLX3x2,3'TLX3x2)(5'TLX3 sep 3'TLX3x1)[75/100]	27.8	Young Adult	Male	250000	68582852
MLL_12257	Bone marrow	B-ALL	B-ALL*	t(9;22)/BCR-ABL1	BCR-ABL1	46,XX[20].nuc ish 9q34(ABL1x3),22q11(BCRx3)(ABL1 con BCRx2)[90/100]	arr 1q21.3q44(153,027,133-249,250,621)x3	nuc ish 9q34(ABL1x3),22q11(BCRx3)(ABL1 con BCRx2)[90/100],11q23(5'KMT2Ax2,3'KMT2Ax2)(5'KMT2A con 3'KMT2Ax2)[100],13q14(DLEUx2),17p13(TP53x2)[200],1p36(MEGF6,TP73x2),1q25(ANGPTL1,ABL2x3)[16/100],1p32(CDKN2Cx2),1q21(CKS1Bx3)[14/100]	37.4	Young Adult	Female	11900	74994643
MLL_12265	Bone marrow	B-ALL	B-cell precursor ALL	11q23/KMT2A	KMT2A-AFF1	46,XX,t(4;11)(q21;q23)[17]/46,XX[3]		nuc ish 11q23(5'KMT2Ax2,3'KMT2Ax2)(5'KMT2A sep 3'KMT2Ax1)[91/100],17p13(TP53x2),17q11(NF1x2)[100]	50.5	Adult	Female	78500	58744337
MLL_12276	Bone marrow	B-ALL	B-cell precursor ALL	11q23/KMT2A	KMT2A-AFF1	46,XY,t(4;11)(q21;q23),t(7;14)(p15;q11)[6]/46,XY[4]		nuc ish 11q23(5'KMT2Ax2,3'KMT2Ax2)(5'KMT2A sep 3'KMT2Ax1)[96/100],17p13(TP53x2),17q11(NF1x2)[100]	73.3	Elderly	Male	66900	87049548
MLL_12280	Bone marrow	B-ALL	B-ALL*	low hypodiploid/ near-triploid	BCP-ALL "other"	69<4n>,XXXX,-2,-3,-3,-4,-4,-5,-7,-7,-9,-9,-12,-12,-13,-13,-14,-14,-15,-15,-16,-17,-17,-19,-19,-20,-20[1]/46,XX[19]	arr +1,-3,-4,+6,-7,+8,-9,+10,+11,-12,-13,-14,-15,-17,+18,+19,-20,+21,+22,+X	nuc ish 9q34(ABL1x2),22q11(BCRx4)(ABL1 con BCRx0)[8/100],11q23(5'KMT2Ax4,3'KMT2Ax4)(5'KMT2A con 3'KMT2Ax4)[9/100],9p21(CDKN2Ax2),9cen(D9x2)[100],12p13(ETV6x2),21q22(RUNX1x4)(ETV6 con RUNX1x0),1p36(MEGF6,TP73x4),1q25(ANGPTL1,ABL2x4),5p15.2(D5S721,D5S23x3),5q33-q34(DTDST,CSF1R,PDGFRBx3),12p13(3'ETV6x2,5'ETV6x2)(3'ETV6 con 5'ETV6x2)[100],13q14(DLEUx2),17p13(TP53x2)[100],Xp11.1-q11.1(DXZ1x4),Yq12(DYZ…	68.8	Elderly	Female	4200	47870281
MLL_12281	Bone marrow	B-ALL	B-ALL*	high hyperdiploid	high hyperdiploid	58,XY,+X,+1,+4,+6,+8,+10,+12,+14,der(16)t(16;17)(q24;q21),+17,+18,+21,+21,i(22)(q10)[cp3]/46,XY[17]		nuc ish Xp22/Yp11(3'CRLF2x2,5'CRLF2x2)(5'CRLF2 sep 3'CRLF2x0),Xp22/Yp11(3'P2RY8x2,5'P2RY8x2),1q25.2(3'ABL2x2,5'ABL2x2)(3'ABL2 sep 5'ABL2x0), 4cen(D4x3),5q22.1(5'TSLPx2,3'TSLPx2)(5'TSLP sep 3'TSLPx0),5q32-33(3'CSF1Rx2,5'CSF1Rx2)(3'CSF1R sep 5'CSF1Rx0),5q32-33(3'PDGFRBx2,5'PDGFRBx2)(3'PDGFRB sep 5'PDGFRBx0),8p21.2(3'PTK2Bx2,5'PTK2Bx2)(3'PTK2B sep 5'PTK2Bx0),9p24(3'JAK2x2,5'JAK2x2)(3'JAK2 sep 5'JAK2…	72.2	Elderly	Male	1500	62423069
MLL_12284	Peripheral blood	B-ALL	B-cell precursor ALL	11q23/KMT2A	KMT2A-AFF1	46,XX,t(4;11)(q21;q23)[20]	arr 9p21.3p21.3(21,819,121-22,009,063)x0,9p21.3p21.3(22,009,063-22,781,667)x1	nuc ish 9p21(CDKN2Ax2)(CDKN2A dimx1),9cen(D9x2)[10/100]/9p21(CDKN2Ax2)(CDKN2A dimx2),9cen(D9x2)[85/100],11q23(5'KMT2Ax2,3'KMT2Ax2)(5'KMT2A sep 3'KMT2Ax1)[92/100],17p13(TP53x2),17q11(NF1x2)[100]	63.5	Elderly	Female	50000	59482223
MLL_12286	Bone marrow	B-ALL	B-ALL*	low hypodiploid/ near-triploid	low hypodiploid/ near-triploid	33-36,XX,-3,-7,-8,-9,-12,-14,-15,-18,-20,-21[cp4]/46,XX[16]	arr +1,+2,-3,+4,5p15.33q23.1(1,980,047-117,889,343)x3,5q23.2q31.3(122,148,004-143,342,880)x1,5q32q35.3(144,541,203-180,915,260)x3,+6,-7,8p23.3q11.21(0-51,241,353)x1,-9,+10,+11,+12,-13,-14,-15,-16,-17,+18,+19,-20,+21,+22,,Xp22.33p21.2(2,709,861-31,455,351)x3	nuc ish 20q12(D20S108x1),7cen(D7Z1x1),7q31(D7S486x1)[16/34],14q32(IGHx1),18q21(BCL2x2)(IGH con BCL2x0)/14q32(IGHx2),18q21(BCL2x4)(IGH con BCL2x0),9p21(CDKN2Ax1),9cen(D9x1),11q23(5'KMT2Ax4,3'KMT2Ax4)(5'KMT2A con 3'KMT2Ax4)[30/100],9q34(ABL1x1),22q11(BCRx2)(ABL1 con BCRx0)[60/100]/9q34(ABL1x2),22q11(BCRx4)(ABL1 con BCRx0)[25/100],3cen(D3x1),9cen(D9x1),11cen(D11Z1x3)[6/100]/11cen(D11Z1x4)[11/100],15…	51.5	Adult	Female	2700	61018427
MLL_12287	Bone marrow	B-ALL	Common B-ALL	low hypodiploid/ near-triploid	low hypodiploid/ near-triploid	46,XY[21]	arr +X,+1,-3,-5,+6,-7,+8,-9,+10,+11,-13,-15,-16,-17,+18,+19,-20,+21,+22	nuc ish 9q34(ABL1x2),22q11(BCRx4)(ABL1 con BCRx0)[80/100],9p21(CDKN2Ax1),9cen(D9x1)[26/100],11q23(5'KMT2Ax4,3'KMT2Ax4)(5'KMT2A con 3'KMT2Ax4)[76/100],8q24(5'MYCx4,3'MYCx4)(5'MYC con 3'MYCx4)[86/100],3q27(3'BCL6x2,5'BCL6x2)(3'BCL6 con 5'BCL6x2)[100],14q32(IGHx3),18q21(BCL2x4)(IGH con BCL2x0)[89/100],8cen(D8Z2x2)[100]	77.6	Elderly	Male	1580	54264746
MLL_12289	Bone marrow	B-ALL	B-cell precursor ALL	BCP-ALL "other"	BCP-ALL "other"	46,XY,del(20)(q11)[9]/44,t(X;5)(p11;q12),-Y,der(11)t(11;15)(q13;q12),-15,5~15dmin.ish dmin(MLL+)[2]/88,t(X;5)(p11;q12)x2,-Y,-Y,der(11)t(11;15)(q13;q12)x2,-15,-15,10~30dmin.ish dmin(MLL+)[3]/46,XY[11]		nuc ish 9q34(ABL1x4),22q11(BCRx4)(ABL1 con BCRx0)[30/100],11q23(5'KMT2A amp,3'KMT2A amp)(5'KMT2A con 3'KMT2A amp)[80/100],9p21(CDKN2Ax4),9cen(D9x4)[50/100],20q12(D20S108x4)[55/100],13q14(DLEUx2),17p13(TP53x1)[28/100]/13q14(DLEUx4),17p13(TP53x2)[16/100],Xp22/Yp11(3'CRLF2x2,5'CRLF2x2)(5'CRLF2 con 3'CRLF2x2)[100],12p13(3'ETV6x4,5'ETV6x4)(3'ETV6 con 5'ETV6x4)[60/100],Xp22/Yp11(3'P2RY8x2,5'P2RY8x2)[10…	74	Elderly	Male	860	79931619
MLL_12292	Bone marrow	B-ALL	Common B-ALL	high hyperdiploid	high hyperdiploid	58,XX,+X,+1,+der(2)t(2;10)(p11;q21),+4,+6,+8,del(9)(p13p24),del(10)(q21),+10,+11,+14,dic(16;17)(p11;q11),+19,+21,+21,+22[2]/58,XX,+X,del(1)(q32),der(1)t(1;11)(q41;q21),+der(1)t(1;15)(p34;q15)del(1)(q32),+der(2)t(2;10)(p11;q21),del(6)(q13),+6,der(8)t(6;8)(q21;q22),+8,del(9)(p13p24),der(10)t(10;12)(q21;q21),+10,del(11)(q13),+11,i(14)(q10),+14,del(15)(q15),dic(16;17)(p11;q11),+19,+21,+21,+22[4]/46,X…		nuc ish 11q23(5'KMT2Ax3,3'KMT2Ax3)(5'KMT2A con 3'KMT2Ax3)[35/100],9q34(ABL1x2),22q11(BCRx3)(ABL1 con BCRx0)[85/100],12p13(3'ETV6x2,5'ETV6x2)(3'ETV6 con 5'ETV6x2)[100],9p21(CDKN2Ax0~1),9cen(D9x2),13q14(RB1x2)[100],17p13(TP53x1)[75/100],4cen(D4x3)[74/100],Xp22/Yp11(3'CRLF2x3,5'CRLF2x3)(5'CRLF2 con 3'CRLF2x3)[55/100],Xp22/Yp11(3'P2RY8x3,5'P2RY8x3)[52/100],1q25.2(3'ABL2x3,5'ABL2x3)(3'ABL2 con 5'ABL2x…	29.5	Young Adult	Female	NA	60731934
MLL_12298	Bone marrow	T-ALL	Thymic T-ALL			47,XY,del(9)(p13p22),t(10;14)(q24;q11),+16.ish del(9)(p13p22)(CDKN2A-), del(9)(p21p21)(CDKN2A-)[5]/46,XY[5]		nuc ish 12p13(3'ETV6x2,5'ETV6x2)(3'ETV6 con 5'ETV6x2)[100],10q23.31(RP11-380G5x2)[100],10q23.2(GRID1x2),10q23.3(PTENx2)[100],12p13(RP11-180M15x2,RP11-59H1x2)[100],2p23.3(RP11-458N5x2)[100],17q11(NF1x2),17q22(MPOx2)[100],13q14(DLEUx2),17p13(TP53x2)[100],14q11(5'TCRA/Dx2,3'TCRA/Dx2)(5'TCRA/D sep 3'TCRA/Dx1),9p21(CDKN2Ax0),9cen(D9x2)[94/100],5q35(5'TLX3x2,3'TLX3x2)(5'TLX3 con 3'TLX3x2)[100],1p32(3'S…	60.3	Elderly	Male	2100	70405809
MLL_12302	Bone marrow	B-ALL	common B-ALL	BCP-ALL "other"	BCP-ALL "other"	46,XX,del(5)(q14q34)[21]/81-85,XXXX,-1,-2,-3,-4,del(5)(q14q34)x2,-7x2,-9x2,del(9)(p21p21)x2,+11x4,-16,-17,-19,-20,-22[cp3]		nuc ish Xp22/Yp11(3'CRLF2x4-5,5'CRLF2x4-5)(5'CRLF2 sep 3'CRLF2x0)[85/100],Xp22/Yp11(3'P2RY8x4-5,5'P2RY8x4-5)[85/100],1p36(EGFL3,TP73x3-4),1q25(ANGPTL1,ABL2x3-4),1q25.2(3'ABL2x3-4,5'ABL2x3-4)(3'ABL2 sep 5'ABL2x0)[93/100],5p15.2(D5S721,D5S23x2-4),5q31(EGR1x1-2),5q22.1(5'TSLPx2,3'TSLPx2)(5'TSLP sep 3'TSLPx0),5q32-33(3'CSF1Rx1,5'CSF1Rx1)(3'CSF1R sep 5'CSF1Rx0)[18/100],5q32-33(3'PDGFRBx1,5'PDGFRBx1)(3…	78.2	Elderly	Female	1800	79036197
MLL_12311	Bone marrow	B-ALL	Common B-ALL	low hypodiploid/ near-triploid	low hypodiploid/ near-triploid	46,XY[20]	arr +X,+Y,+1,-3,-5,+6,-7,-9,+10,+11,+12,-13,+14,-15,-16,-17,+18,+19,-20,+21,+22	nuc ish 9q34(ABL1x2),22q11(BCRx4)(ABL1 con BCRx0)[84/100],11q23(5'KMT2Ax4,3'KMT2Ax4)(5'KMT2A con 3'KMT2Ax4)[91/100],9p21(CDKN2Ax2),9cen(D9x2)[100],12p13(ETV6x4),21q22(RUNX1x4)(ETV6 con RUNX1x0)[90/100],14q32(3'IGHx4,IGHVx4)(3'IGH con IGHVx4)[80/100],4cen(D4x3)[90/100],12p13(3'ETV6x4,5'ETV6x4)(3'ETV6 con 5'ETV6x4)[70/100],13q14(DLEUx2),17p13(TP53x2)[100],Xp22/Yp11(3'CRLF2x4,5'CRLF2x4)(5'CRLF2 con …	71.8	Elderly	Male	2400	81380023
MLL_12326	Bone marrow	B-ALL	Common B-ALL	low hypodiploid/ near-triploid	low hypodiploid/ near-triploid	39,X,-X,-3,-7,der(11)t(1;11)(?;q25),-13,-15,-16,-17[2]/69-75,idemx2,-2,-6,-8,-9,-12,-14,-18,-20,-22[cp5]/46,XX[20]	arr +1,+1,+2,-3,+4,+4,+5,+5,+6,-7,+8,+8?,+9,+10,+10,+11,+11,+12,-13,+14,-15,-16,-17,+18,+18,+19,+20,+21,+21,+22,-X	nuc ish 13q14(DLEUx1),17p13(TP53x1)[20/100],Xp22/Yp11(3'CRLF2x1,5'CRLF2x1)(5'CRLF2 con 3'CRLF2x1)[30/100],1p36(MEGF6,TP73x4),1q25(ANGPTL1,ABL2x4)[40/100],12p13(3'ETV6x3,5'ETV6x3)(3'ETV6 con 5'ETV6x3)/12p13(3'ETV6x4,5'ETV6x4)(3'ETV6 con 5'ETV6x4),7cen(D7Z1x1),7q31(D7S486x1)[30/100],9p21(CDKN2Ax3),9cen(D9x3)[12/100],11q23(5'KMT2Ax4,3'KMT2Ax4)(5'KMT2A con 3'KMT2Ax4)[20/100],9q34(ABL1x3),22q11(BCRx3)…	73.3	Elderly	Female	5000	82577151
MLL_12331	Peripheral blood	B-ALL	B-ALL*	BCP-ALL "other"	Ph-like	46,XY,del(13)(q14q21).ish del(13)(q14q21)(D13S25-),del(13)(q14q14)(D13S25-)[2]/46,XY,del(13)(q14q31).ish del(13)(q14q31)(D13S25-),del(13)(q14q14)(D13S25-)[4]/46,XY,t(13;17)(q14;p13),del(13)(q14q21).ish del(13)(q14q21)(D13S25-),der(13)t(13;17)(D13S25-,TP53-),der(17)t(13;17)(D13S25-,TP53-)[7]/46,XY[11]		nuc ish 9q34(ABL1x2),22q11(BCRx2)[100],11q23(5'KMT2Ax2,3'KMT2Ax2)(5'KMT2A con 3'KMT2Ax2)[100],9p21(CDKN2Ax2),9cen(D9x2)[100],11q22.3(ATMx2)[100],12cen(D12Z1x2)[100],13q14(D13S319x0)[86/100],13q14(D13S25x0)[85/100],17p13(TP53x1)[35/100],6q21(SEC63x2),6q23(MYBx2)[100],11q13(CCND1x2),14q32(IGHx2)[100]	84.4	Elderly	Male	35100	78611120
MLL_12333	Bone marrow	B-ALL	B-cell precursor ALL	low hypodiploid/ near-triploid	low hypodiploid/ near-triploid	34-35,XX,-3,-4,-5,-7,-8,-9,der(12)t(11;12)(q14;q24),-13,-15,-16,-17,-18,del(18)(q12),-20[cp6]/61-62,idemx2,-X,-2,-10,-11,-14,-18,-19,-21,-22[cp4]/46,XX[11]	arr +X,+1,+2,-3,-4,-5,+6,-7,-8,-9,+10,+11,11q13.3q25(69,178,023-135,006,516)x4,+12,-13,+14,-15,-16,-17,18p11.32p11.31(0-2,961,739)x1,18p11.31p11.21(6,711,693-11,266,871)x1,18q11.2q11.2(20,014,349-22,563,606)x3,18q12.1q12.1(25,441,744-25,616,038)x3,18q12.1q12.1(28,030,674-29,000,366)x3,18q21.1q21.1(43,566,663-45,120,488)x1,-20,+21	nuc ish Xp22/Yp11(3'CRLF2x4,5'CRLF2x4)(5'CRLF2 sep 3'CRLF2x0)[22/100],Xp22/Yp11(3'P2RY8x4,5'P2RY8x4)[26/100],1q25.2(3'ABL2x4,5'ABL2x4)(3'ABL2 sep 5'ABL2x0)[15/100],5q22.1(5'TSLPx1,3'TSLPx1)(5'TSLP sep 3'TSLPx0)[36/100],5q32-33(3'CSF1Rx1,5'CSF1Rx1)(3'CSF1R sep 5'CSF1Rx0)[46/100],5q32-33(3'PDGFRBx1,5'PDGFRBx1)(3'PDGFRB sep 5'PDGFRBx0)[31/100],8p21.2(3'PTK2Bx1,5'PTK2Bx1)(3'PTK2B sep 5'PTK2Bx0)[43/10…	74.2	Elderly	Female	2400	85691431
MLL_12343	Bone marrow	B-ALL	common B-ALL	low hypodiploid/ near-triploid	low hypodiploid/ near-triploid	32,-Y,-2,-3,-4,-7,-9,-11,-12,-13,-16,-17,-19,-20,-22[1]/64,idemx2[1]/46,XY[16]	arr +X,+X,-Y,+1,+1,-2,-3,-4,+5,+5,+6,-7,+8,+8,-9,+10,+10,-11,-12,-13,+14,+14,+15,+15,-16,-17,+18,-19,-20,+21,+21,-22	nuc ish 12p13(ETV6x2),21q22(RUNX1x4)(ETV6 con RUNX1x0),20q12(D20S108x2),20qter(tel20qx2)[100],17p13(TP53x2),17q11(NF1x2)[100],9p21(CDKN2Ax1),9cen(D9x1)[13/100],11q23(5'KMT2Ax1,3'KMT2Ax1)(5'KMT2A con 3'KMT2Ax1)[15/100],9q34(ABL1x1),22q11(BCRx1)(ABL1 con BCRx0)[17/100],8q24(5'MYCx4,3'MYCx4)(5'MYC con 3'MYCx4)[90/100],3q27(3'BCL6x1,5'BCL6x1)(3'BCL6 con 5'BCL6x1)[10/100],Xp11.1-q11.1(DXZ1x2),Yq12(DYZ…	77.9	Elderly	Male	14110	74878567
MLL_12347	Peripheral blood	B-ALL	common B-ALL	low hypodiploid/ near-triploid	low hypodiploid/ near-triploid	55~58<4n>-XXXX,1,-2,-2,-3,-3,-4,-4,-5,-6,-6,-7,-7,-9,-9,-10,-10,-11,-11,-12,-12,-13,-13,-15,-16,-16,-17,-18,-19,-22,-22[cp3]/46,XX[20]	arr Xp22.33q28(0-155,270,560)x2 hmz ,1p36.33q44(732,712-249,250,621)x3,2p25.3q37.3(0-243,199,373)x2 hmz ,3p26.3q29(200,811-196,694,904)x2 hmz ,4p16.3q35.2(0-190,477,389)x2 hmz ,5p15.33q35.3(0-180,915,260)x3,6p25.3q27(0-171,115,067)x2 hmz ,7p22.3q36.3(0-ca.159,118,000)x2 hmz ,8p23.3q24.3(0-146,364,022)x4 hmz ,9p24.3q34.3(0-141,213,431)x2 hmz ,10p15.3q26.3(0-135,224,115)x2 hmz ,11p15.5q25(0-135,006…	nuc ish 9q34(ABL1x2),22q11(BCRx3)(ABL1 con BCRx0)[7/100]/9q34(ABL1x3),22q11(BCRx3)(ABL1 con BCRx0)[6/100],11q23(5'KMT2Ax3,3'KMT2Ax3)(5'KMT2A con 3'KMT2Ax3)[16/100],9p21(CDKN2Ax3),9cen(D9x3)[15/100],21q22(3'RUNX1x3,5'RUNX1x3)(3'RUNX1 con 5'RUNX1x3)[40/100]/21q22(3'RUNX1x4,5'RUNX1x4)(3'RUNX1 con 5'RUNX1x4)[40/100],5p15(hTERTx3),5q31(CDC25C,EGR1x3)[55/100],15q24(PMLx2),17q21(RARAx3)(PML con RARAx0)[…	67.5	Elderly	Female	25110	83203774
MLL_12356	Bone marrow	B-ALL	B-cell precursor ALL	low hypodiploid/ near-triploid	low hypodiploid/ near-triploid	37,XY,-3,-4,der(6)t(6;8)(p25;?p22),-7,-8,-9,der(12)t(8;12)(?q22;p11),-15,-16,-17,der(20)t(8;20)(?q23;q11),-22[3]/46,XY[20]	arr -3,-4,-7,8p11.23q21.11(38,238,717-74,677,568)x1,8q21.2q24.3(84,611,826-146,364,022)x3,-9,12p13.33p12.3(0-16,844,713)x1,12p11.21q11(32,183,676-35,800,000)x1,12q12q13.12(45,997,555-49,649,171)x1,-15,16p13.3p13.2(0-8,369,061)x1,16p13.13p11.1(12,007,918-35,284,532)x1,16q11.2q24.3(46,385,806-90,354,753)x1,-17,20q11.22q13.33(32,659,320-63,025,520)x1,-22	nuc ish 9q34(ABL1x1),22q11(BCRx2)(ABL1 con BCRx0)[25/100]/9q34(ABL1x1),22q11(BCRx1)(ABL1 con BCRx0)[38/100],11q23(5'KMT2Ax4,3'KMT2Ax4)(5'KMT2A con 3'KMT2Ax4)[25/100],9p21(CDKN2Ax1),9cen(D9x1)[78/100],7cen(D7Z1x1),7q31(D7S486x1)[64/100],13q14(DLEUx2),17p13(TP53x1)[44/100]/13q14(DLEUx4),17p13(TP53x2)[15/100],21q22(3'RUNX1x4,5'RUNX1x4)(3'RUNX1 con 5'RUNX1x4)[10/100],8q24(5'MYCx3,3'MYCx3)(5'MYC con 3…	38.8	Young Adult	Male	2700	59673086
MLL_12358	Bone marrow	B-ALL	Common B-ALL	low hypodiploid/ near-triploid	low hypodiploid/ near-triploid	34,XX,-2,-3,-4,-7,-9,-11,-12,-13,-15,-16,-17,-20[8]/68,idemx2[3]/68,idemx2,t(6;9)(q14;q12)x2[2]/46,XX[11]	arr +X,+1,-2,-3,-4,+5,+6,-7,+8,-9,+10,-11,-12,-13,13q14.2q14.2(49,001,030-49,875,886)x0,+14,-15,-16,-17,+18,+19,-20,+21,+22	nuc ish 12p13(3'ETV6x1,5'ETV6x1)(3'ETV6 con 5'ETV6x1)[80/100],Xp22/Yp11(3'CRLF2x4,5'CRLF2x4)(5'CRLF2 con 3'CRLF2x4)[15/100],8q24(5'MYCx4,3'MYCx4)(5'MYC con 3'MYCx4)[5/100],9p21(CDKN2Ax1),9cen(D9x1)[71/100],11q23(5'KMT2Ax1,3'KMT2Ax1)(5'KMT2A con 3'KMT2Ax1)[72/100],9q34(ABL1x1),22q11(BCRx2)(ABL1 con BCRx0)[66/100]/9q34(ABL1x2),22q11(BCRx4)(ABL1 con BCRx0)[8/100],Xp22/Yp11(3'P2RY8x4,5'P2RY8x4)[11/10…	60.6	Elderly	Female	NA	92483455
MLL_12366	Bone marrow	B-ALL	Common B-ALL	low hypodiploid/ near-triploid	high hyperdiploid	46,XY[20]	arr +X,+Y,+1,+2,-3,-4,-5,+6,idic(7)(q11.2),-8,-9,+der(10)del(10)(q23.31q26.3),+11,+12,-13,-15,-16,-17,+18,+19,-20,+21	nuc ish 7cen(D7Z1x2),7q31(D7S486x4),1p36(EGFL3,TP73x3),1q25(ANGPTL1,ABL2x3)/1p36(EGFL3,TP73x4),1q25(ANGPTL1,ABL2x3),3q26.2(3'MECOMx2,5'MECOMx2)(3'MECOM con 5'MECOMx2)[100],5p15(hTERTx3),5q31(CDC25C,EGR1x3)[10/100],6q21(SEC63x3),6q23(MYBx3)[12/100],9p21(CDKN2Ax2),9cen(D9x2)[100],9q34(ABL1x2),22q11(BCRx3)(BCR con ABL1x0)[12/100],10q23.2(GRID1x4),10q23.3(PTENx4),11q23(5'MLLx4,3'MLLx4)(5'MLL con 3'ML…	24.8	Young Adult	Male	1100	64361660
MLL_12367	Peripheral blood	B-ALL	B-ALL*	11q23/KMT2A	KMT2A-AFF1	46,XY,t(4;11)(q21;q23).ish del(9)(p21p21)(CDKN2A-)[20]/46,XY[2]		nuc ish 9p21(CDKN2Ax1),9cen(D9x2)[48/100],9q34(ABL1x2),22q11(BCRx2)[100/100],11q23(5'KMT2Ax2,3'KMT2Ax2)(5'KMT2A sep 3'KMT2Ax1)[87/100]	74.9	Elderly	Male	35410	69851255
MLL_12375	Peripheral blood	B-ALL	B-cell precursor ALL	low hypodiploid/ near-triploid	low hypodiploid/ near-triploid	36,XX,-3,-4,-5,-7,-9,-13,-15,-16,-17,-20[4]/36,idem,der(2)t(2;X)(q32;?q22)[3]/46,XX[17]		nuc ish 7cen(D7Z1x1),7q31(D7S486x1)[80/100],Xp22/Yp11(3'CRLF2x2,5'CRLF2x2)(5'CRLF2 con 3'CRLF2x2)[100],Xp22/Yp11(3'P2RY8x2,5'P2RY8x2)[100],4p16(FGFR3x1),14q32(IGHx3)(FGFR3 con IGHx0),9p21(CDKN2Ax1),9cen(D9x1)[79/100],9q34(ABL1x1),22q11(BCRx2)(ABL1 con BCRx0)[63/100],11q23(5'KMT2Ax2,3'KMT2Ax2)(5'KMT2A con 3'KMT2Ax2)[100],13q14(DLEUx1),17p13(TP53x1)[82/100],14q32(3'IGHx2,IGHVx0)(3'IGH con IGHVx0)[7…	85.8	Elderly	Female	11100	112684157
MLL_12376	Bone marrow	B-ALL	Common B-ALL	low hypodiploid/ near-triploid	low hypodiploid/ near-triploid	36<2n>,XX,-2,-3,-4,-5,-7,-9,-13,-16,-17,-20.ish del(9)(p21p21)(CDKN2A-)[12]/66~73<4n>,idemx2,-1,+2,+4,-6,-11,-12,-14,-18[cp4]/46,XX[10]		nuc ish 9p21(CDKN2Ax0),9cen(D9x1)[70/100]/9p21(CDKN2Ax1),9cen(D9x2)[3/100],9q34(ABL1x1),22q11(BCRx2)(BCR con ABL1x0)[60/100]/9q34(ABL1x2),22q11(BCRx4)(BCR con ABL1x0)[4/100],11q22.3(ATMx2),17p13(TP53x1)[80/100]/11q22.3(ATMx3),17p13(TP53x2)[2/100]/11q22.3(ATMx4),17p13(TP53x2),14q32(IGHx2),20q12(MAFBx1)(IGH con MAFBx0)[80/100]/14q32(IGHx4),20q12(MAFBx2)(IGH con MAFBx0)[2/100]	75.3	Elderly	Female	9400	93940718
MLL_12378	Bone marrow	B-ALL	Common B-ALL	low hypodiploid/ near-triploid	low hypodiploid/ near-triploid	35<2n>,XY,-2,-3,-4,-6,-7,-12,-13,-14,-15,-16,-17[2]/46,XY[20]		nuc ish Xp22/Yp11(3'CRLF2x2,5'CRLF2x2)(5'CRLF2 sep 3'CRLF2x0)[100],Xp22/Yp11(3'P2RY8x2,5'P2RY8x2)[100],3q26.2(3'MECOMx1,5'MECOMx1)(3'MECOM sep 5'MECOMx0)[66/100],5p15(hTERTx2),5q33(RPS14x1)[26/100],5q32-33(3'PDGFRBx1,5'PDGFRBx1)(3'PDGFRB sep 5'PDGFRBx0)[20/100],5q35(5'TLX3x1,3'TLX3x1)(5'TLX3 sep 3'TLX3x0)[27/100],6p22(DEKx1),9q34(NUP214x2),(DEK con NUP214x0)[60/100],7cen(D7Z1x1),7q31(D7S486x1)[74…	62.3	Elderly	Male	4600	90184106
MLL_12380	Peripheral blood	B-ALL	B-cell precursor ALL	low hypodiploid/ near-triploid	low hypodiploid/ near-triploid	46,XX[20]	arr Xp22.33q28(0-ca.155,010,000)x3,1p33q44(48,703,628-244,375,880)x3,2p25.3q34(4,147,320-213,039,591)x3,2q34q34(213,039,591-214,805,747)x1,2q35q36.3(220,934,671-229,947,193)x3,3p26.3q29(0-198,022,430)x1,4p16.3q35.2(0-191,154,276)x1,5p15.33q35.3(0-180,915,260)x1,6p25.3q27(0-ca.170,900,000)x3,7p22.3q36.3(0-159,138,663)x1,8p23.3q24.3(0-ca.146,219,000)x3,9p24.3q34.3(0-141,213,431)x1,10p15.3q26.3(0-ca…	nuc ish 20q12(D20S108x1),20qter(tel20qx1)[50/100],16p13(MYH11x1),16q22(CBFBx1)(MYH11 con CBFBx0)[50/100],7cen(D7Z1x1),7q31(D7S486x1)[50/100],Xp22/Yp11(3'CRLF2x2,5'CRLF2x2)(5'CRLF2 con 3'CRLF2x2)[100],Xp22/Yp11(3'P2RY8x2,5'P2RY8x2)[100],3q26.2(3'MECOMx1,5'MECOMx1)(3'MECOM con 5'MECOMx1)[55/100],4q12(SCFD2x1),4q24(TET2x1)_x000D_[50/100],8q24(5'MYCx2,3'MYCx2)(5'MYC con 3'MYCx2)[100],9p21(CDKN2Ax1),9…	68.4	Elderly	Female	7290	78357526
MLL_12383	Bone marrow	B-ALL	B-ALL*	low hypodiploid/ near-triploid	low hypodiploid/ near-triploid	38,X,-X,-3,-7,-13,-14,-15,-16,-17[5]/46,XX[20]		nuc ish 7cen(D7Z1x1),7q31(D7S486x1)[81/100],12p13(3'ETV6x2,5'ETV6x2)(3'ETV6 con 5'ETV6x2)[100],Xp22/Yp11(3'CRLF2x1,5'CRLF2x1)(5'CRLF2 con 3'CRLF2x1)[70/100],Xp22/Yp11(3'P2RY8x1,5'P2RY8x1)[78/100],3q26.2(3'MECOMx1,5'MECOMx1)(3'MECOM con 5'MECOMx1)[80/100],5q32-33(3'PDGFRBx2,5'PDGFRBx2)(3'PDGFRB con 5'PDGFRBx2)[100],9p24(3'JAK2x2,5'JAK2x2)(3'JAK2 con 5'JAK2x2)[100],9p21(CDKN2Ax2),9cen(D9x2)[100],9q…	79.8	Elderly	Female	2600	42555411
MLL_12384	Bone marrow	B-ALL	Common B-ALL	BCP-ALL "other"	BCP-ALL "other"	45,XX,dic(9;17)(p11;p11)[3]/46,XX[12]	arr 9p24.3p11.1(0-47,314,588)x1,17p13.3p11.2(0-16,937,087)x1	nuc ish 12p13(3'ETV6x2,5'ETV6x2)(3'ETV6 con 5'ETV6x2)[100],9p21(CDKN2Ax1),9cen(D9x2)[90/100],9q34(ABL1x2),22q11(BCRx2)[100],11q23(5'KMT2Ax2,3'KMT2Ax2)(5'KMT2A con 3'KMT2Ax2)[100],17p13(TP53x1),17q11(NF1x2)[96/100]	22.3	Young Adult	Female	134800	44976671
MLL_12395	Bone marrow	B-ALL	B-cell precursor ALL	low hypodiploid/ near-triploid	low hypodiploid/ near-triploid	66<4n>,XXX,-X,-1,-2,-3,-3,-5,-7,-7,-8,-9,-9,-12,der(12)t(10;12)(q21;p12),-13,-13,-15,-15,-16,-16,-17,-17,i(17)(q10),-18,-18,-19,-19,-20,-20[4]/65<4n>,XXX,-X,-1,-2,-3,-3,-5,-7,-7,-8,-9,-9,-11,-12,der(12)t(10;12)(q21;p12),-13,-13,-15,-15,-16,-16,-17,-17,i(17)(q10),-18,-18,-19,-19,-20,-20[3]/67<4n>,XXX,-X,-1,-2,-3,-3,-5,-7,-7,-8,-9,-9,-12,der(12)t(10;12)(q21;p12),-13,-13,-15,-15,-16,-16,-17,-17,i(17…		nuc ish 9p21(CDKN2Ax2),9cen(D9x2)[100],9q34(ABL1x2),22q11(BCRx4)(ABL1 con BCRx0)[61/100],11q23(5'KMT2Ax3,3'KMT2Ax3)(5'KMT2A con 3'KMT2Ax3)[52/100]/11q23(5'KMT2Ax4,3'KMT2Ax4)(5'KMT2A con 3'KMT2Ax4)[14/100],21q22(RUNX1x4),17p13(TP53x1),17q11(NF1x3)	56.7	Adult	Female	NA	46981711
MLL_12499	Peripheral blood	T-ALL	Thymic T-ALL			47,XY,der(9)del(9)(p21)del(9)(q22),+18[5]/46,XY[2]		nuc ish 10q23.2(GRID1x2),10q23.3(PTENx2)[100],12p13(RP11-180M15x2,RP11-59H1x2)[100],2p23.3(RP11-458N5x2)[100],17q11(NF1x2),17q22(MPOx2)[100],13q14(DLEUx2),17p13(TP53x2)[100],6q21(SEC63x2),8q24(MYCx2)[100],14q32(IGHx2),18q21(BCL2x3)(IGH con BCL2x0)[52/100],14q11(5'TRA/Dx2,3'TRA/Dx2)(5'TRA/D con 3'TRA/Dx2)[100],9p21(CDKN2Ax0),9cen(D9x1)[21/100]/9p21(CDKN2Ax0),9cen(D9x2)[66/100],5q35(5'TLX3x2,3'TLX3…	20.3	Young Adult	Male	54000	56681637
MLL_12500	Bone marrow	T-ALL	Thymic T-ALL			46,XX,i(9)(q10),del(9)(q22q33),del(13)(q12q21),der(20)t(13;20)(q?;p13)[10]/46,XX[9]	arr 1p36.32p36.23(3,385,805-8,271,237)x1,2q34q37.3(209,378,726-243,199,373)x1,7q34q34(142,003,341-142,492,464)x1,9p24.3p12(44,927-42,024,147)x1,9q31.1q34.13(103,990,165-135,031,000)x3,9q34.13q34.3(135,031,000-141,015,024)x?4,9q34.3q34.3(141,015,024-141,213,431)x3,13q13.2q14.2(35,300,135-48,982,803)x1,13q14.2q14.2(48,982,803-49,121,154)x0,13q14.2q21.2(49,121,154-60,942,943)x1,13q31.1q34(86,163,602…	nuc ish 10q23.31(RP11-380G5x2)[100],10q23.2(GRID1x2),10q23.3(PTENx2)[100],12p13(RP11-180M15x2,RP11-59H1x2)[100],2p23.3(RP11-458N5x2)[100],17q11(NF1x2),17q22(MPOx2)[100],13q14(DLEUx1),17p13(TP53x2)[35/100],20q12(D20S108x2)[100],13q14(D13S25x1)[91/100],13q14(RB1x1)[94/100],9q22(RP11-19J3x2)[100],9p21(CDKN2Ax1),9cen(D9x2)[86/100],5q35(5'TLX3x2,3'TLX3x2)(5'TLX3 con 3'TLX3x2)[100],1p32(3'STILx2,3' of …	20.8	Young Adult	Female	NA	84262462
MLL_12503	Bone marrow	B-ALL	Common B-ALL	BCP-ALL "other"	NUTM1	46,XY,t(5;15)(p15;q13)[2]/46,XY[20]		nuc ish 9q34(ABL1x2),22q11(BCRx2)[100],11q23(5'KMT2Ax2,3'KMT2Ax2)(5'KMT2A con 3'KMT2Ax2)[100],9p21(CDKN2Ax2),9cen(D9x2)[100],12p13(ETV6x2),21q22(RUNX1x2)[100],14q32(3'IGHx2,IGHVx2)(3'IGH con IGHVx2)[100],12p13(3'ETV6x2,5'ETV6x2)(3'ETV6 con 5'ETV6x2)[100]	0.3	Infant	Male	11900	57795777
MLL_12504	Bone marrow	B-ALL	Common B-ALL	high hyperdiploid	high hyperdiploid	61,XX,+X,+X,+4,+4,+8,+8,+9,+10,+10,+14,+14,+18,+18,+21,+21[2]/61,XX,+X,+X,+4,+4,+8,+8,+der(9)del(9)(p11)del(9)(q22q34),+10,+10,+14,+14,+18,+18,+21,+21[3]/62,XX,+X,+X,+4,+4,+8,+8,+9,+der(9)t(9;17)(q22;q22),+10,+10,+14,+14,+18,+18,+21,+21[5]/46,XX[7]	arr X,+4,+8,9p21.3p21.1(24,312,990-28,449,986)x3.9p21.1p21.1(2,409,732-33,192,971)x3,9q21.2q22.1(79,941,507-90,765,453)x3,9q31.1q31.1(105,473,637-106,615,066)x3,+10,+14,+18,+21	nuc ish 9q34(ABL1x3),22q11(BCRx2)(ABL1 con BCRx0)[50/100]/9q34(ABL1x4),22q11(BCRx2)(ABL1 con BCRx0)[10/100],11q23(5'KMT2Ax2,3'KMT2Ax2)(5'KMT2A con 3'KMT2Ax2)[100],9p21(CDKN2Ax3~4),12p13(ETV6x2),21q22(RUNX1x4),(ETV6 con RUNX1x0)[90/100],14q32(3'IGHx4,IGHVx4)(3'IGH con IGHVx4)[91/100],4cen(D4x4)[92/100],12p13(3'ETV6x2,5'ETV6x2)(3'ETV6 con 5'ETV6x2)[100],17p13(TP53x2),17cen(D17Z1x2)[100],Xp22/Yp11(3…	85.3	Elderly	Female	15600	57853225
MLL_12507	Bone marrow	B-ALL	B-ALL*	high hyperdiploid	high hyperdiploid	56,XY,+X,der(1)t(1;17)(q21;q21),+4,+6,+10,+der(11)t(1;11)(q21;q22),+14,+14,+18,+21,+21[9]/46,XY[16]		nuc ish 9q34(ABL1x3),22q11(BCRx2)(ABL1 con BCRx0)[4/100],11q23(5'KMT2Ax2,3'KMT2Ax2)(5'KMT2A con 3'KMT2Ax2)[100],9p21(CDKN2Ax3),9cen(D9x3)[8/100],12p13(ETV6x2),21q22(RUNX1x4)(ETV6 con RUNX1x0)[69/100],4cen(D4x3)[59/100],11q22.3(ATMx2)[100],10cen(D10x3)[60/100]	22.8	Young Adult	Male	6000	79984304
MLL_12512	Bone marrow	T-ALL	Thymic T-ALL			92,XXYY[2]/46,XY[10]	arr ?2p23.2p23.1(29,873,544-31,446,079)x3,?7q34q34(142,010,699-142,617,784)x1,13q12.11q14.2(19,523,317-48,922,251)x3,13q14.2q14.2(49,843,526-50,626,804)x3,?13q14.2q14.3(50,626,804-51,383,891)x1,13q14.3q34(51,383,891-113,824,441)x3,17p13.3?p11.2(0-ca.22,105,000)x1	nuc ish 9q34(ABL1x4),22q11(BCRx4)(ABL1 con BCRx0)[30/100],11q23(5'KMT2Ax4,3'KMT2Ax4)(5'KMT2A con 3'KMT2Ax4)[32/100],1p32(3'STILx4,3' of TAL1x4),5q35(5'TLX3x4,3'TLX3x4)(5'TLX3 con 3'TLX3x4)[29/100],9p21(CDKN2Ax4),9cen(D9x4)[30/100],14q11(5'TCRA/Dx4,3'TCRA/Dx4)(5'TCRA/D con 3'TCRA/Dx4)[32/100],21q22(3'RUNX1x4,5'RUNX1x4)(3'RUNX1 con 5'RUNX1x4)[15/100],10q23.2(GRID1x4),10q23.3(PTENx4)[25/100],13q14(D…	46.9	Adult	Male	8000	75068284
MLL_12514	Bone marrow	B-ALL	common B-ALL	BCP-ALL "other"	BCP-ALL "other"	46,XY,del(9)(p21p22),t(14;19)(q32;q13)[13]/46,XY[7]		nuc ish Xp22/Yp11(3'CRLF2x2,5'CRLF2x2)(5'CRLF2 sep 3'CRLF2x0),Xp22/Yp11(3'P2RY8x2,5'P2RY8x2),1q25.2(3'ABL2x2,5'ABL2x2)(3'ABL2 sep 5'ABL2x0),5q22.1(5'TSLPx2,3'TSLPx2)(5'TSLP sep 3'TSLPx0),5q32-33(3'CSF1Rx2,5'CSF1Rx2)(3'CSF1R sep 5'CSF1Rx0),5q32-33(3'PDGFRBx2,5'PDGFRBx2)(3'PDGFRB sep 5'PDGFRBx0),8p21.2(3'PTK2Bx2,5'PTK2Bx2)(3'PTK2B sep 5'PTK2Bx0),9p21(CDKN2Ax0-1),9cen(D9x1-2),9p24(3'JAK2x2,5'JAK2x2)…	23	Young Adult	Male	42000	59930849
MLL_12516	Bone marrow	B-ALL	common B-ALL	t(9;22)/BCR-ABL1	BCR-ABL1	46,XX,t(9;22)(q34;q11)[3]/46,XX[20]		nuc ish 1p36(MEGF6,TP73x2),1q25(ANGPTL1,ABL2x2)[100],9p21(CDKN2Ax1),9cen(D9x1)[70/100],9q22(RP11-19J3x1)[85/100],9q34(ABL1x2),22q11(BCRx2)(ABL1 con BCRx1)[71/100],11q23(5'KMT2Ax2,3'KMT2Ax2)(5'KMT2A con 3'KMT2Ax2)[100],13q14(DLEUx2),17p13(TP53x2)[100]	34.3	Young Adult	Female	6600	68042836
MLL_12517	Bone marrow	B-ALL	common B-ALL	high hyperdiploid	high hyperdiploid	56,XY,+X,+4,+6,+10,+11,+14,+14,+18,+21,+21[2]/46,XY[21]		nuc ish 9q34(ABL1x2),22q11(BCRx2)[100],11q23(5'KMT2Ax3,3'KMT2Ax3)(5'KMT2A con 3'KMT2Ax3)[85/100],9p21(CDKN2Ax2),9cen(D9x2)[100],12p13(3'ETV6x2,5'ETV6x2)(3'ETV6 con 5'ETV6x2)[100],21q22(3'RUNX1x4,5'RUNX1x4)(3'RUNX1 con 5'RUNX1x4)[85/100],13q14(DLEUx2),17p13(TP53x2)[100],Xp22/Yp11(3'CRLF2x3,5'CRLF2x3)(5'CRLF2 con 3'CRLF2x3)[86/100],Xp22/Yp11(3'P2RY8x3,5'P2RY8x3)[80/100],1q25.2(3'ABL2x2,5'ABL2x2)(3'…	53.6	Adult	Male	14000	68054388
MLL_12519	Bone marrow	T-ALL	Early T-ALL			46,Y,t(X;10)(p21;p12)[4]		nuc ish 9q34(ABL1x2),22q11(BCRx2)[100],11q23(5'KMT2Ax2,3'KMT2Ax2)(5'KMT2A con 3'KMT2Ax2)[100],1p32(3'STILx2,3' of TAL1x2)[100],5q35(5'TLX3x2,3'TLX3x2)(5'TLX3 con 3'TLX3x2)[100],9p21(CDKN2Ax2),9cen(D9x2)[100],14q11(5'TCRA/Dx2,3'TCRA/Dx2)(5'TCRA/D con 3'TCRA/Dx2)[100],12p13(3'ETV6x2,5'ETV6x2)(3'ETV6 con 5'ETV6x2)[100],10q23.2(GRID1x2),10q23.3(PTENx2)[100],21q22(3'RUNX1x2,5'RUNX1x2)(3'RUNX1 con 5'RU…	30.5	Young Adult	Male	NA	83356475
MLL_12520	Bone marrow	B-ALL	Common B-ALL	BCP-ALL "other"	BCP-ALL "other"	45,XY,der(8;9)(q10;q10),i(17)(q10)[4]/46,XX[18]		nuc ish 9q34(ABL1x2),22q11(BCRx2)[100],11q23(5'KMT2Ax2,3'KMT2Ax2)(5'KMT2A con 3'KMT2Ax2)[100],9p21(CDKN2Ax1),9cen(D9x2)[24/100],8p11(5'FGFR1x1,3'FGFR1x1)(5'FGFR1 con 3'FGFR1x1)[18/100],17p13(TP53x1),17q11(NF1x3)[20/100],12p13(3'ETV6x2,5'ETV6x2)(3'ETV6 con 5'ETV6x2)[100],Xp22/Yp11(3'CRLF2x2,5'CRLF2x2)(5'CRLF2 con 3'CRLF2x2)[100],Xp22/Yp11(3'P2RY8x2,5'P2RY8x2)[100],1q25.2(3'ABL2x2,5'ABL2x2)(3'ABL2 …	58.6	Adult	Male	3600	74804300
MLL_12522	Bone marrow	B-ALL	Common B-ALL	iAMP21	iAMP21	46,XY,der(9)t(9;13)(p24;q14),+21,der(21;21)(21q22::hsr::21q21->21p11::21p11->21q21::hsr::21q22)[9]/46,XY[11]	arr 7q33q34(137,496,206-139,684,156)x1,7q34q34(142,075,762-142,497,094)x1,7q36.1q36.1(148,328,648-149,430,384)x1,9p21.3p21.3(21,822,070-22,122,828)x1,11q23.3q23.3(118,387,628-118,446,333)x1,12p13.2p13.1(11,721,662-12,848,919)x1,12p13.1p13.1(14,545,243-14,663,461)x1,13q12.11q14.13(21,216,205-46,098,043)x3,13q14.2q14.2(48,985,551-49,065,022)x0~1,13q14.2q14.2(50,487,600-50,660,384)x0~1,13q14.3q34(53…	nuc ish Xp22/Yp11(3'CRLF2x2,5'CRLF2x2)(5'CRLF2 con 3'CRLF2x2)[100],7q36.1(RP11-140E16x1,RP11-81I21x1)[89/100],12p13(RP11-180M15x2,RP11-59H1x2)[100],13q14(DLEUx2),17p13(TP53x2)[100],13q14(RB1x2)[100],12p13(3'ETV6x1,5'ETV6x2)(3'ETV6 con 5'ETV6x1)[84/100],13q14(RP11-233H19x2,RP11-219B7x2)[100],13q14(RB1x2)[100],9p24(3'JAK2x2,5'JAK2x2)(3'JAK2 con 5'JAK2x2)[100],21q22.2(RP11-476D17 amp,RP11-95I21 amp)…	26.9	Young Adult	Male	3700	84593180
MLL_12525	Bone marrow	B-ALL	Common B-ALL	t(9;22)/BCR-ABL1	BCR-ABL1	46,XX,t(9;22)(q34;q11)[19]/46,XX[2]	arr 3q13.2q13.2(112,049,859-112,355,283)x1,?5q11.2q11.2(55,144,963-55,252,528)x1,7p12.2p12.2(50,332,853-50,466,626)x1,?16q23.1q23.2(78,974,449-79,375,272)x1	nuc ish 9p21(CDKN2Ax2),9cen(D9x2)[100],9q34(ABL1x3),22q11(BCRx3)(ABL1 con BCRx2)[90/100],11q23(5'KMT2Ax2,3'KMT2Ax2)(5'KMT2A con 3'KMT2Ax2)[100],13q14(DLEUx2),17p13(TP53x2)[100]	71.8	Elderly	Female	8200	87156293
MLL_12527	Peripheral blood	B-ALL	Common B-ALL	BCP-ALL "other"	BCP-ALL "other"	49,XY,der(1)t(1;6)(q32;q24),+4,der(6)t(6;7)(q24;p15),der(7)t(1;7)(q32;p15),+8,der(9)t(6;9)(q21;p21),der(11)t(11;13)(q13;q22),+16[3]/50,XY,der(1)t(1;6)(q32;q24),+4,der(6)t(6;7)(q24;p15),der(7)t(1;7)(q32;p15),+8,der(9)t(6;9)(q21;p21),der(11)t(11;13)(q13;q22),+16,+16[1]/46,XY[14]		nuc ish 4cen(D4x3)/4cen(D4x4),17q11(NF1x2),17q22(MPOx2)[100],13q14(DLEUx2),17p13(TP53x2)[100],9q34(ABL1x2),22q11(BCRx2)[100],11q23(5'KMT2Ax1,3'KMT2Ax1)(5'KMT2A con 3'KMT2Ax1)[97/100],9p21(CDKN2Ax1),9cen(D9x2)[85/100],16p13(MYH11x3),16q22(CBFBx3)(MYH11 con CBFBx0)/16p13(MYH11x4),16q22(CBFBx4),(MYH11 con CBFBx0),6q21(SEC63x2),6q23(MYBx2)[100],8cen(D8Z2x3)[84/100]	37.3	Young Adult	Male	24230	67470997
MLL_12528	Peripheral blood	B-ALL	Common B-ALL	BCP-ALL "other"	Ph-like	46,XX,t(8;9)(p11;q33)[14]/46,XX[6]		nuc ish 9q34(ABL1x2),22q11(BCRx2)[100],11q23(5'KMT2Ax2,3'KMT2Ax2)(5'KMT2A con 3'KMT2Ax2)[100],9p21(CDKN2Ax2),9cen(D9x2)[100],12p13(3'ETV6x2,5'ETV6x2)(3'ETV6 con 5'ETV6x2)[100],1p36(MEGF6,TP73x2),1q25(ANGPTL1,ABL2x2)[100],8p11(RP11-513D5x2RP11-359P11x2)(RP11-513D5 sep RP11-359P11x1)[80/100],13q14(DLEUx2),17p13(TP53x2)[100],Xp22/Yp11(3'CRLF2x2,5'CRLF2x2)(5'CRLF2 con 3'CRLF2x2)[100],Xp22/Yp11(3'P2RY…	85.1	Elderly	Female	107000	84499565
MLL_12531	Bone marrow	B-ALL	Common B-ALL	t(9;22)/BCR-ABL1	BCR-ABL1	46,XY,t(9;22)(q34;q11)[5]		nuc ish 9q34(ABL1x3),22q11(BCRx3)(ABL1 con BCRx2)[97/100],11q23(5'KMT2Ax2,3'KMT2Ax2)(5'KMT2A con 3'KMT2Ax2)[100],9p21(CDKN2Ax2),9cen(D9x2)[100]	67.4	Elderly	Male	332600	76968185
MLL_12535	Bone marrow	B-ALL	Common B-ALL	BCP-ALL "other"	Ph-like	49,XX,t(2;4)(p16;q21),+8,+9,+22[5]/46,XX[20]	arr Xp22.33p22.33(0-1,275,466)x3,1q31.3q32.1(198,669,740-198,911,803)x1,2q34q34(213,350,711-213,734,627)x1,3q26.1q26.1(160,805,683-160,966,083)x1,4p14p14(38,990,556-39,349,356)x1,5q14.3q14.3(86,317,856-86,577,496)x1,6p22.2p21.32(26,147,390-26,543,541)x1,7q22.2q22.3(104,468,753-104,836,829)x1,7q34q34(142,329,075-142,492,464)x1,7q35q35(143,828,118-144,091,283)x1,8p23.3q24.13(0-146,364,022)x3,9p24.3…	nuc ish 9q34(ABL1x3),22q11(BCRx3)(ABL1 con BCRx0)[78/100],11q23(5'KMT2Ax2,3'KMT2Ax2)(5'KMT2A con 3'KMT2Ax2)[100],9p21(CDKN2Ax3),9cen(D9x3)[80/100],13q14(DLEUx2),17p13(TP53x2)[100],8cen(D8Z2x3)[53/100]	29.1	Young Adult	Female	51330	81753347
MLL_12538	Peripheral blood	B-ALL	Common B-ALL	t(9;22)/BCR-ABL1	BCR-ABL1	46,XY,t(9;22)(q34;q11)[5]/46,XY[15]	arr 7p12.2p12.2(50,150,870-50,346,839)x1,9p13.3p13.2(34,725,088-37,302,894)x1	nuc ish 9q34(ABL1x3),22q11(BCRx3)(ABL1 con BCRx2)[45/100],11q23(5'KMT2Ax2,3'KMT2Ax2)(5'KMT2A con 3'KMT2Ax2)[100],9p21(CDKN2Ax2),9cen(D9x2)[100],13q14(DLEUx2),17p13(TP53x2)[100]	56.8	Adult	Male	21510	56894933
MLL_12539	Peripheral blood	B-ALL	Common B-ALL	t(9;22)/BCR-ABL1	BCR-ABL1	53,XX,+X,+2,+4,+6,t(9;22)(q34;q11),+14,+21,+der(22)t(9;22)(q34;q11).ish t(9;22)(q34;q11)(BCR-,ABL-;BCR+,ABL+),der(22)t(9;22)(q34;q11) (BCR+,ABL+),del(9)(p21p21)(CDKN2A-)[6]/46,XX[12]		nuc ish 6p21(CCND3x3)[50/100],8cen(D8Z2x2)[100],9p21(CDKN2Ax1),9cen(D9x2)[35/100],9q34(ABL1x3),22q11(BCRx3)(ABL1 con BCRx2)[42/100],11q23(5'KMT2Ax2,3'KMT2Ax2)(5'KMT2A con 3'KMT2Ax2)[100],21q22(3'RUNX1x3,5'RUNX1x3)(3'RUNX1 con 5'RUNX1x3)[52/100]	82.9	Elderly	Female	6300	76941973
MLL_12541	Bone marrow	B-ALL	Common B-ALL	BCP-ALL "other"	BCP-ALL "other"	45,XX,der(5)t(5;10)(q31;q11),-7,der(7)(12qter->12q14::7p21->7q31::5q31->5qter),der(10)t(7;10)(p?;q11),der(12)t(7;12)(p?;q14).ish del(9)(p21p21)(CDKN2A-), del(9)(p21p21)(CDKN2A-)[5]/46,XX[12]	arr Xq21.31q21.31(88,909,062-91,362,832)x1,(7)x1,7q34q34(138,834,617-140,421,254)x0,9p21.3p21.3(19,908,853-20,956,175)x1,9p21.3p21.3(20,956,175-22,256,552)x0	nuc ish 9q34(ABL1x2),22q11(BCRx2)[100],11q23(5'KMT2Ax2,3'KMT2Ax2)(5'KMT2A con 3'KMT2Ax2)[100],9p21(CDKN2Ax0),9cen(D9x2)[90/100],5p15(hTERTx2),5q31(CDC25C,EGR1x2)[100],5p15(hTERTx2),5q33(RPS14x2)[100],7cen(D7Z1x1),7q31(D7S486x1)[94/100]	77.4	Elderly	Female	17500	34095530
MLL_12542	Bone marrow	B-ALL	Common B-ALL	t(9;22)/BCR-ABL1	BCR-ABL1	58,XX,+X,+X,+2,+4,+5,+8,der(9)del(9)(p21p22)t(9;22)(q34;q11),der(9)del(9)(p21p22) t(9;22)(q34;q11),+14,+14,+15,+17,+21,der(22)t(9;22)(q34;q11),+der(22)t(9;22)(q34;q11)[2]/46,XX[8]		nuc ish 9q34(ABL1x4),22q11(BCRx5)(ABL1 con BCRx4)[88/100],11q23(5'KMT2Ax2,3'KMT2Ax2)(5'KMT2A con 3'KMT2Ax2)[100],14q32(3'IGHx4,IGHVx2)(3'IGH con IGHVx2)[89/100],21q22(3'RUNX1x3,5'RUNX1x3)(3'RUNX1 con 5'RUNX1x3)[74/100],9p21(CDKN2Ax0),9cen(D9x2)[90/100],13q14(DLEUx2),17p13(TP53x3)[80/100],Xp11.1-q11.1(DXZ1x4),Yq12(DYZ1x0)[90/100],8cen(D8Z2x3)[86/100]	65.7	Elderly	Female	68300	45979129
MLL_12544	Peripheral blood	B-ALL	Common B-ALL	BCP-ALL "other"	BCP-ALL "other"	46,XX[15]	arr 7p12.2p12.2(50,413,918-50,484,168)x1,8p23.3q24.3(0-146,364,022)x3,19q13.12q13.12(36,706,137-37,021,348)x1	nuc ish 13q14(DLEUx2),17p13(TP53x2)[100],10q23.31(RP11-380G5x2)[100],13q14(RB1x2)[100],12p13(3'ETV6x2,5'ETV6x2)(3'ETV6 con 5'ETV6x2)[100],14q32(3'IGHx2,IGHVx2)(3'IGH con IGHVx2)[100],9p21(CDKN2Ax2),9cen(D9x2)[100],11q23(5'KMT2Ax2,3'KMT2Ax2)(5'KMT2A con 3'KMT2Ax2)[100],9q34(ABL1x2),22q11(BCRx2)[100],6q21(SEC63x2),6q23(MYBx2)[100],8cen(D8Z2x3)[65/100]	50.8	Adult	Female	47300	54596922
MLL_12546	Peripheral blood	T-ALL	Mature T-ALL			46,Y,t(X;5)(q21;q35),t(1;11)(p11;p11),t(4;17)(p16;q11),del(6)(q21q27),der(7)t(2;7)(?;q?)[3]/46,Y,t(X;5)(q21;q35),t(1;11)(p11;p11),t(4;17)(p16;q11),del(6)(q21q27),der(7)t(2;7)(?;q?),der(12)t(7;12)(q?;p13)[2]/46,XY[4]		nuc ish 17p13(TP53x2),17q11(NF1x2)[100],10q23.2(GRID1x2),10q23.3(PTENx2)[100],12p13(RP11-180M15x2,RP11-59H1x2)[100],13q14(DLEUx2),17p13(TP53x2)[100],12p13(3'ETV6x2,5'ETV6x2)(3'ETV6 con 5'ETV6x2)[100],14q11(5'TCRA/Dx2,3'TCRA/Dx2)(5'TCRA/D con 3'TCRA/Dx2)[100],9p21(CDKN2Ax2),9cen(D9x2)[100],5q35(5'TLX3x2,3'TLX3x2)(5'TLX3 con 3'TLX3x2)[100],1p32(3'STILx2,3' of TAL1x2)[100],11q23(5'KMT2Ax2,3'KMT2Ax2)…	84.8	Elderly	Male	450000
MLL_12548	Bone marrow	T-ALL	Early T-ALL			46,XX[25]	arr 3p26.3p26.2(2,273,548-3,373,324)x1	nuc ish 1p32(TAL1,SILx2,3' of TAL1x2),4q12(SCFD2x2),4q24(TET2x2),5q35(5'TLX3x2)(3'TLX3x2)(5'TLX3 sep 3'TLX3x0),6q21(SEC63x2),6q23(MYBx2),9p21(CDKN2Ax2),9cen(D9x2),9q22(RP11-19J3x2),9q34(ABLx2),22q11(BCRx2)(BCR con ABLx0),10q23.2(GRID1x2),10q23.3(PTENx2),11q23(5'MLLx2,3'MLLx2)(5'MLL sep 3'MLLx0),12p13(5'ETV6x2,3'ETV6x2)(5'ETV6 sep 3'ETV6x0),12p13(RP11-180M15x2,RP11-59H1x2),13q14(D13S25x2),14q11(5'…	16.8	Adolescent	Female	1900	64298683
MLL_12549	Bone marrow	B-ALL	Common B-ALL	BCP-ALL "other"	Ph-like	46,XY,der(20)t(20;21)(q11;q11),der(21)t(20;21)(q13;q11)[2]/47,XY,der(9;22)(q10;q10),del(9)(p21p22),del(12)(q23q24),der(20)t(12;20)(q23;p11)t(20;21)(q11;q11),+der(20)t(20;21)(q11;q11),+der(20)t(20;21)(q11;q11),der(21)t(20;21)(q13;q11).ish der(9;22)(CDKN2A-),del(9)(p21p22)(CDKN2A-)[8]/46,XY[10]	arr ?2p16.3p16.3(48,503,732-48,697,966)x1,?4p11p11(48,288,431-48,656,446),?4q25q25(108,975,917-109,099,024)x2,8p23.3q25.3(0-143,817,702)x2 hmz,9p24.3p21.3(0-20,595,190)x1,9p21.3p21.3(20,595,190-22,166,766)x0,9p21.3p11.2(22,166,766-44,748,842)x1,?10p15.3p15.3(1,444,342-1,637,290)x1,?10p11.22p11.22(33,288,345-33,625,829)x1,20q13q11.21(0-30,327,187)x4,20q11.21q11.32(30,327,187-56,651,176)x1,21q11.2q…	nuc ish 9q34(ABL1x2),22q11(BCRx2)[100],11q23(5'KMT2Ax2,3'KMT2Ax2)(5'KMT2A con 3'KMT2Ax2)[100],9p21(CDKN2Ax0),9cen(D9x2)[84/100],12p13(3'ETV6x2,5'ETV6x2)(3'ETV6 con 5'ETV6x2)[100],20q12(D20S108x1),20qter(tel20qx2)[94/100],21q22(3'RUNX1x4,5'RUNX1x4)(3'RUNX1 con 5'RUNX1x4)[92/100],21q22.2(RP11-476D17x4,RP11-95I21x4)[95/100],Xp22/Yp11(3'CRLF2x2,5'CRLF2x2)(5'CRLF2 con 3'CRLF2x2)[100],Xp22/Yp11(3'P2RY8…	53.7	Adult	Male	NA	29723817
MLL_12556	Peripheral blood	B-ALL	Common B-ALL	BCP-ALL "other"	BCP-ALL "other"	48,XX,t(2;14)(p11;q32),i(8)(q10),+i(8)(q10),dic(12;16)(p11;q11),+21,+21[2]/46,XX[23]		nuc ish 9q34(ABL1x2),22q11(BCRx2)[100],11q23(5'KMT2Ax2,3'KMT2Ax2)(5'KMT2A con 3'KMT2Ax2)[100],9p21(CDKN2Ax2),9cen(D9x2)[100],12p13(3'ETV6x1,5'ETV6x1)(3'ETV6 con 5'ETV6x1)[70/100],14q32(3'IGHx2,IGHVx2~3)(3'IGH con IGHVx1)[55/100],21q22(3'RUNX1x3,5'RUNX1x3)(3'RUNX1 con 5'RUNX1x3)[50/100]/21q22(3'RUNX1x4,5'RUNX1x4)(3'RUNX1 con 5'RUNX1x4)[15/100],8q24(5'MYCx5,3'MYCx5)(5'MYC con 3'MYCx5)[45/100],16p13…	30.5	Young Adult	Female	10600	72725609
MLL_12559	Bone marrow	T-ALL	Early T-ALL			46,XY,t(4;11)(q21;p15)[9]/46,XY[20]	arr ?1p36.31108,777,255(6,525,322-108,777,255)x2 hmz ,19q13.11 13.12(33,797,200-37,094,882)x3,	nuc ish 9q34(ABL1x2),22q11(BCRx2)[100],11q23(5'KMT2Ax2,3'KMT2Ax2)(5'KMT2A con 3'KMT2Ax2)[100],1p32(3'STILx2,3' of TAL1x2)[100],5q35(5'TLX3x2,3'TLX3x2)(5'TLX3 con 3'TLX3x2)[100],9p21(CDKN2Ax2),9cen(D9x2)[100],14q11(5'TCRA/Dx2,3'TCRA/Dx2)(5'TCRA/D con 3'TCRA/Dx2)[100],11p15(5'NUP98x2,3'NUP98x2)(5'NUP98 sep 3'NUP98x1)_x000D_[95/100],12p13(3'ETV6x2,5'ETV6x2)(3'ETV6 con 5'ETV6x2)[100]	24.2	Young Adult	Male	22970	71655957
MLL_12561	Bone marrow	T-ALL	Mature T-ALL			46,XX,der(11)ins(11;7)(q13;q21q36),inv(14)(q11q32).ish del(1)(p32p32)(SIL-,TAL+)[11]/46,XX[20]		nuc ish 9q34(ABL1x2),22q11(BCRx2)[100],11q23(5'KMT2Ax2,3'KMT2Ax2)(5'KMT2A con 3'KMT2Ax2)[100],1p32(3'STILx1,3' of TAL1x2)[84/100],5q35(5'TLX3x2,3'TLX3x2)(5'TLX3 con 3'TLX3x2)[100],9p21(CDKN2Ax2),9cen(D9x2)[100],14q11(5'TCRA/Dx2,3'TCRA/Dx2)(5'TCRA/D sep 3'TCRA/Dx1)[17/100],7cen(D7Z1x2),7q31(D7S486x3),11q13(5'CCND1x2,3'CCND1x2)(5'CCND1 con 3'CCND1x2)[100],14q32(3'TCL1x2,5'TCL1x2)(3'TCL1 con 5'TCL1x…	40.1	Adult	Female	9950	74643951
MLL_12647	Bone marrow	B-ALL	Common B-ALL	BCP-ALL "other"	BCP-ALL "other"	45,X,-Y[30]		nuc ish 13q14(DLEUx2),17p13(TP53x2)[100],Xp11.1-q11.1(DXZ1x1),Yq12(DYZ1x0)[90/100]	78.3	Elderly	Male	3090	115446062
MLL_12648	Bone marrow	B-ALL	B-ALL*	BCP-ALL "other"	BCP-ALL "other"	47,XX,+i(11)(q10)[2]/46,XX,-7,+i(11)(q10)[3]/46,XX[11]		nuc ish 9q34(ABL1x2),22q11(BCRx2)[100],11q23(5'KMT2Ax4,3'KMT2Ax4)(5'KMT2A con 3'KMT2Ax4)[81/100],12p13(3'ETV6x2,5'ETV6x2)(3'ETV6 con 5'ETV6x2)[100],7cen(D7Z1x1),7q31(D7S486x1)[30/100],Xp22/Yp11(3'CRLF2x2,5'CRLF2x2)(5'CRLF2 con 3'CRLF2x2)[100],Xp22/Yp11(3'P2RY8x2,5'P2RY8x2)[100],1q25.2(3'ABL2x2,5'ABL2x2)(3'ABL2 con 5'ABL2x2)[100],5q22.1(5'TSLPx2,3'TSLPx2)(5'TSLP con 3'TSLPx2)[100],5q32-33(3'PDGFRB…	66.7	Elderly	Female	65000	63145057
MLL_12649	Peripheral blood	B-ALL	Common B-ALL	BCP-ALL "other"	Ph-like	46,XY,t(1;12)(p33;p13),del(9)(p13p23)[6]/46,XY[4]		nuc ish 9q34(ABL1x2),22q11(BCRx2)[100],11q23(5'KMT2Ax2,3'KMT2Ax2)(5'KMT2A con 3'KMT2Ax2)[100],9p21(CDKN2Ax1),9cen(D9x2)[73/100],12p13(3'ETV6x2,5'ETV6x2)(3'ETV6 sep 5'ETV6x1)[40/100],13q14(DLEUx2),17p13(TP53x2)[100],Xp22/Yp11(3'CRLF2x2,5'CRLF2x2)(5'CRLF2 sep 3'CRLF2x1),Xp22/Yp11(3'P2RY8x2,5'P2RY8x2)[100],1q25.2(3'ABL2x2,5'ABL2x2)(3'ABL2 con 5'ABL2x2)[100],5q22.1(5'TSLPx2,3'TSLPx2)(5'TSLP con 3'TSL…	31.2	Young Adult	Male	40000	49838402
MLL_12651	Bone marrow	B-ALL	Common B-ALL	BCP-ALL "other"	Ph-like	46,XY,t(2;9)(p11;p13)[5]/46,XY[11]		nuc ish 9q34(ABL1x2),22q11(BCRx2)[100],11q23(5'KMT2Ax2,3'KMT2Ax2)(5'KMT2A con 3'KMT2Ax2)[100],9p21(CDKN2Ax1),9cen(D9x2)[65/100]	67.3	Elderly	Male	14700	82961587
MLL_12652	Bone marrow	B-ALL	B-ALL*	high hyperdiploid	BCP-ALL "other"	56,XY,+X,+1,+2,+3,+5,+8,+12,+14,+21,+21[11]/56,XY,+X,+1,t(1;6)(p36;q21),+2,+3,+5,+8,+12,+14,+21,+21[2]/46,XY[1]		nuc ish 9q34(ABL1x2),22q11(BCRx2)[100],11q23(5'KMT2Ax2,3'KMT2Ax2)(5'KMT2A con 3'KMT2Ax2)[100],9p21(CDKN2Ax2),9cen(D9x2),13q14(DLEUx2),17p13(TP53x2)[100]	58.7	Adult	Male	NA	68751645
MLL_12653	Bone marrow	B-ALL	B-cell precursor ALL	BCP-ALL "other"	ZNF384	46,XY[16]	arr 1q21.2q44(149,140,416-249,250,621)x3,7q34q34(142,003,527-143,042,412)x1,12p13.2p13.2(11,678,238-12,302,786)x1,13q13.2q21.2(34,745,612-59,654,499)x1,14q32.33q32.33(106,290,765-107,349,540)x1,17p13.3p11.1(0-22,203,763)x1,21q22.12q22.12(36,076,561-36,421,148)x1	nuc ish 13q14(DLEUx2),17p13(TP53x1)[12/100],Xp22/Yp11(3'CRLF2x2,5'CRLF2x2)(5'CRLF2 con 3'CRLF2x2)[100],4cen(D4x2)[100],8q24(5'MYCx2,3'MYCx2)(5'MYC con 3'MYCx2)[100],13q14(RB1x1)[55/100],12p13(3'ETV6x2,5'ETV6x2)(3'ETV6 con 5'ETV6x2)[100],9p21(CDKN2Ax2),9cen(D9x2)[100],11q23(5'KMT2Ax2,3'KMT2Ax2)(5'KMT2A con 3'KMT2Ax2)[100],9q34(ABL1x2),22q11(BCRx2)[100],Xp22/Yp11(3'P2RY8x2,5'P2RY8x2)[100],Xp11.1-q1…	52.5	Adult	Male	25000	60088057
MLL_12654	Bone marrow	B-ALL	Common B-ALL	BCP-ALL "other"	Ph-like	45,XY,-7,ins(22;9)(q11;p13p24)[4]/46,XX[3]		nuc ish 9q34(ABL1x2),22q11(BCRx2)[100],11q23(5'KMT2Ax2,3'KMT2Ax2)(5'KMT2A con 3'KMT2Ax2)[100],9p21(CDKN2Ax2),9cen(D9x2)[100],12p13(3'ETV6x2,5'ETV6x2)(3'ETV6 con 5'ETV6x2)[100],7cen(D7Z1x1),7q31(D7S486x1)[98/100]	43.4	Adult	Male	300000	10971808
MLL_12655	Bone marrow	B-ALL	Common B-ALL	BCP-ALL "other"	BCP-ALL "other"	50,XX,+X,+8,+14,+21[4]/46,XX[21]		nuc ish Xp22/Yp11(3'CRLF2x3,5'CRLF2x3)(5'CRLF2 con 3'CRLF2x3)[88/100],13q14(DLEUx2),17p13(TP53x2)[100],12p13(3'ETV6x2,5'ETV6x2)(3'ETV6 con 5'ETV6x2)[100],8q24(5'MYCx3,3'MYCx3)(5'MYC con 3'MYCx3)[90/100],9p21(CDKN2Ax2),9cen(D9x2)[100],11q23(5'KMT2Ax2,3'KMT2Ax2)(5'KMT2A con 3'KMT2Ax2)[100],9q34(ABL1x2),22q11(BCRx2)[100],Xp22/Yp11(3'P2RY8x3,5'P2RY8x3)[86/100],1q25.2(3'ABL2x2,5'ABL2x2)(3'ABL2 con 5'A…	40.8	Adult	Female	NA	39447968
MLL_12656	Bone marrow	B-ALL	Common B-ALL	BCP-ALL "other"	BCP-ALL "other"	47,XX,+10[10]/46,XX[10]		nuc ish 9q34(ABL1x2),22q11(BCRx2)[100],11q23(5'KMT2Ax2,3'KMT2Ax2)(5'KMT2A con 3'KMT2Ax2)[100],9p21(CDKN2Ax2),9cen(D9x2)[100],12p13(ETV6x2),21q22(RUNX1x2)[100],12p13(3'ETV6x2,5'ETV6x2)(3'ETV6 con 5'ETV6x2)[100],13q14(DLEUx2),17p13(TP53x2)[100],10cen(D10x3)[80/100]	58.2	Adult	Female	37800	65893675
MLL_12657	Bone marrow	B-ALL	B-cell precursor ALL	BCP-ALL "other"	PAX5	46,XX.ish del(9)(p21p21)(CDKN2A-),del(9)(p21p21)(CDKN2A-)[6]/47,XX,+X,inv(3)(p21q27).ish del(9)(p21p21)(CDKN2A-),del(9)(p21p21)(CDKN2A-)[2]/47,XX,+X,inv(3)(p21q27),i(17)(q10).ish del(9)(p21p21)(CDKN2A-),del(9)(p21p21)(CDKN2A-)[6]		nuc ish 9q34(ABL1x2),22q11(BCRx2)[100],11q23(5'KMT2Ax2,3'KMT2Ax2)(5'KMT2A con 3'KMT2Ax2)[100],9p21(CDKN2Ax0),9cen(D9x2)[90/100],17p13(TP53x1)[60/100],8q24(5'MYCx2,3'MYCx2)(5'MYC con 3'MYCx2)[100],Xp22/Yp11(3'CRLF2x3,5'CRLF2x3)(5'CRLF2 con 3'CRLF2x3)[85/100],12p13(3'ETV6x2,5'ETV6x2)(3'ETV6 con 5'ETV6x2)[100],Xp22/Yp11(3'P2RY8x3,5'P2RY8x3)[80/100],1q25.2(3'ABL2x2,5'ABL2x2)(3'ABL2 con 5'ABL2x2)[100]…	66.2	Elderly	Female	66000	149897609
MLL_12658	Bone marrow	B-ALL	Common B-ALL	BCP-ALL "other"	Ph-like	47,XX,+X[8]/46,XX[19]		nuc ish 9q34(ABL1x2),22q11(BCRx2)[100],11q23(5'KMT2Ax2,3'KMT2Ax2)(5'KMT2A con 3'KMT2Ax2)[100],9p21(CDKN2Ax2),9cen(D9x2)[100],12p13(3'ETV6x2,5'ETV6x2)(3'ETV6 con 5'ETV6x2)[100],13q14(RB1x2)[100],Xp11.1-q11.1(DXZ1x3),Yq12(DYZ1x0)[91/100]	57.9	Adult	Female	40000	84000993
MLL_12659	Peripheral blood	B-ALL	Common B-ALL	t(1;19)/TCF3-PBX1	TCF3-PBX1	46,XY[20]	arr 1q21.2q23.3(149,037,075-162,037,099)x3,1q23.3q44(162,045,673-249,250,621)x4~amp?,19p13.3p13.3(326,079-1,617,363)x1	nuc ish Xp22/Yp11(3'CRLF2x2,5'CRLF2x2)(5'CRLF2 sep 3'CRLF2x0),Xp22/Yp11(3'P2RY8x2,5'P2RY8x2),1p32(CDKN2Cx2),1q21(CKS1Bx3),1q25.2(3'ABL2x3,5'ABL2x3)(3'ABL2 sep 5'ABL2x0),5q22.1(5'TSLPx2,3'TSLPx2)(5'TSLP sep 3'TSLPx0),5q32-33(3'CSF1Rx2,5'CSF1Rx2)(3'CSF1R sep 5'CSF1Rx0),5q32-33(3'PDGFRBx2,5'PDGFRBx2)(3'PDGFRB sep 5'PDGFRBx0),8p21.2(3'PTK2Bx2,5'PTK2Bx2)(3'PTK2B sep 5'PTK2Bx0),8q24(MYC5'x2,MYC3'x2)(MY…	20.6	Young Adult	Male	14000	66867715
MLL_12660	Bone marrow	B-ALL	B-ALL*	BCP-ALL "other"	Ph-like	46,XY,t(2;14)(p11;q11)[9]		nuc ish 9q34(ABL1x2),22q11(BCRx2)[100],11q23(5'KMT2Ax2,3'KMT2Ax2)(5'KMT2A con 3'KMT2Ax2)[100],9p21(CDKN2Ax2),9cen(D9x2)[100],14q11(5'TRA/Dx2,3'TRA/Dx2)(5'TRA/D sep 3'TRA/Dx1)[85/100]	44.9	Adult	Male	31600	80990457
MLL_12661	Bone marrow	B-ALL	Common B-ALL	BCP-ALL "other"	BCP-ALL "other"	46,XY,del(9)(p21p23)[3]/46,XY[9]		nuc ish 12p13(3'ETV6x2,5'ETV6x2)(3'ETV6 con 5'ETV6x2)[100],Xp22/Yp11(3'CRLF2x2,5'CRLF2x2)(5'CRLF2 con 3'CRLF2x2)[100],13q14(DLEUx2),17p13(TP53x2)[100],9p21(CDKN2Ax1),9cen(D9x2)[15/100],11q23(5'KMT2Ax2,3'KMT2Ax2)(5'KMT2A con 3'KMT2Ax2)[100],9q34(ABL1x2),22q11(BCRx2)[100],Xp22/Yp11(3'P2RY8x2,5'P2RY8x2)[100],1q25.2(3'ABL2x2,5'ABL2x2)(3'ABL2 con 5'ABL2x2)[100],5q22.1(5'TSLPx2,3'TSLPx2)(5'TSLP con 3'T…	63	Elderly	Male	36300	49455561
MLL_12662	Bone marrow	B-ALL	Common B-ALL	near haploid	Ph-like	25,X,-Y,+21,+22[4]/46,XY[7]	arr +X,-Y,7p12.2p12.2(50,255,568-50,487,631)x0,+21,+22	nuc ish 9q34(ABL1x1),22q11(BCRx2)(ABL1 con BCRx0)[70/100],11q23(5'KMT2Ax1,3'KMT2Ax1)(5'KMT2A con 3'KMT2Ax1)[70/100],9p21(CDKN2Ax1),9cen(D9x1)[70/100],12p13(ETV6x1),21q22(RUNX1x2)(ETV6 con RUNX1x0)[70/100]	70.4	Elderly	Male	67500	61913161
MLL_12663	Bone marrow	B-ALL	Common B-ALL	BCP-ALL "other"	ZNF384	46,XY,der(12)t(12;22)(p13;q12)[2]/46,XY[21]	arr 12p13.2p13.2(ca.11,393,000-ca.12,867,000)x1	nuc ish 9q34(ABL1x2),22q11(BCRx2)[100],11q23(5'KMT2Ax2,3'KMT2Ax2)(5'KMT2A con 3'KMT2Ax2)[100],9p21(CDKN2Ax2),9cen(D9x2)[100],7cen(D7Z1x2),7q31(D7S486x2)[100],14q32(3'IGHx2,IGHVx2)(3'IGH con IGHVx2)[100],Xp22/Yp11(3'CRLF2x2,5'CRLF2x2)(5'CRLF2 con 3'CRLF2x2)[100],12p13(3'ETV6x1,5'ETV6x1)(3'ETV6 con 5'ETV6x1)[43/100],13q14(DLEUx2),17p13(TP53x2)[100],Xp22/Yp11(3'P2RY8x2,5'P2RY8x2)[100],1p32(CDKN2Cx2)…	69.9	Elderly	Male	NA	74884831
MLL_12664	Bone marrow	B-ALL	Common B-ALL	BCP-ALL "other"	PAX5	46,XY,del(9)(p11p24)[19]/46,XY[1]		nuc ish 9q34(ABL1x2),22q11(BCRx2)[100],11q23(5'KMT2Ax2,3'KMT2Ax2)(5'KMT2A con 3'KMT2Ax2)[100],9p21(CDKN2Ax1),9cen(D9x2)[86/100],12p13(3'ETV6x2,5'ETV6x2)(3'ETV6 con 5'ETV6x2)[100],14q32(3'IGHx2,IGHVx2)(3'IGH con IGHVx2)[100],13q14(DLEUx2),17p13(TP53x2)[100],Xp22/Yp11(3'CRLF2x2,5'CRLF2x2)(5'CRLF2 con 3'CRLF2x2)[100],Xp22/Yp11(3'P2RY8x2,5'P2RY8x2)[100],1q25.2(3'ABL2x2,5'ABL2x2)(3'ABL2 con 5'ABL2x2)[…	18.7	Adolescent	Male	400	75924301
MLL_12665	Peripheral blood	B-ALL	B-ALL*	BCP-ALL "other"	excluded based on SNP profiles	45,X,-Y[16]/46,XY[4]		nuc ish 12p13(3'ETV6x2,5'ETV6x2)(3'ETV6 con 5'ETV6x2)[100],Xp22/Yp11(3'CRLF2x1,5'CRLF2x1)(5'CRLF2 con 3'CRLF2x1),Xp22/Yp11(3'P2RY8x1,5'P2RY8x1)[95/100],Xp11.1-q11.1(DXZ1x1),Yq12(DYZ1x0)[95/100],4q12(SCFD2x2),4q24(TET2x2)_x000D_[100],5p15(hTERTx2),5q31(CDC25C,EGR1x2)[100],5p15(hTERTx2),5q31(CDC25C,EGR1x2)[100],5q32-33(3'PDGFRBx2,5'PDGFRBx2)(3'PDGFRB con 5'PDGFRBx2)[100],6q21(SEC63x2),6q23(MYBx2)[1…	92.5	Elderly	Male	40500	62019519
MLL_13337	Bone marrow	B-ALL	Common B-ALL	BCP-ALL "other"	BCP-ALL "other"	45,XX,dic(8;9)(p11;p11),del(9)(p13p22)[4]/46,XX[16]		nuc ish 12p13(3'ETV6x2,5'ETV6x2)(3'ETV6 con 5'ETV6x2)[100],14q32(3'IGHx2,IGHVx2)(3'IGH sep IGHVx1)[75/100],Xp22/Yp11(3'CRLF2x2,5'CRLF2x2)(5'CRLF2 con 3'CRLF2x2)[100],13q14(DLEUx2),17p13(TP53x2)[100],1p36(MEGF6,TP73x2),1q25(ANGPTL1,ABL2x2)[100],9p21(CDKN2Ax0),9cen(D9x2)[90/100],11q23(5'KMT2Ax2,3'KMT2Ax2)(5'KMT2A con 3'KMT2Ax2)[100],9q34(ABL1x2),22q11(BCRx2)[100],Xp22/Yp11(3'P2RY8x2,5'P2RY8x2)[100]…	70.8	Elderly	Female	63000	72261733
MLL_13340	Bone marrow	B-ALL	Common B-ALL	BCP-ALL "other"	BCP-ALL "other"	46,XY,del(9)(p13p22).ish del(9)(p13p22)(CDKN2A-),del(9)(p22p22)(CDKN2A-)[3]/46,XY[11]	arr 2q34q37.3(215,039,207-243,199,373)x2 hmz,(7)x3,9p21.3p21.3(21,299,509-22,322,828)x0	nuc ish 9q34(ABL1x2),22q11(BCRx2)[100],11q23(5'KMT2Ax2,3'KMT2Ax2)(5'KMT2A con 3'KMT2Ax2)[100],9p21(CDKN2Ax0),9cen(D9x2)[94/100],12p13(3'ETV6x2,5'ETV6x2)(3'ETV6 con 5'ETV6x2)[100],13q14(RB1x2)[100],13q14(DLEUx2),17p13(TP53x2)[100],Xp22/Yp11(3'CRLF2x2,5'CRLF2x2)(5'CRLF2 con 3'CRLF2x2)[100],Xp22/Yp11(3'P2RY8x2,5'P2RY8x2)[100],1q25.2(3'ABL2x2,5'ABL2x2)(3'ABL2 con 5'ABL2x2)[100],5q22.1(5'TSLPx2,3'TSLP…	38.7	Young Adult	Male	14900	53399773
MLL_13341	Bone marrow	B-ALL	Common B-ALL	BCP-ALL "other"	BCP-ALL "other"	46,XX,del(6)(q15q22.1),del(9)(q22.31q33.3)[2]/46,XX[18]	arr 6q15q22.1(91,220,182-115,812,745)x1,9p21.3p21.3(21,917,109-22,032,445)x1,9q22.31q33.3(95,963,431-127,385,918)x1_x000D_	nuc ish 9q34(ABL1x2),22q11(BCRx2)[100],11q23(5'KMT2Ax2,3'KMT2Ax2)(5'KMT2A con 3'KMT2Ax2)[100],9p21(CDKN2Ax2),9cen(D9x2)[100],12p13(3'ETV6x2,5'ETV6x2)(3'ETV6 con 5'ETV6x2)[100],9p13.2(RP11-344B23x2,RP11-297B17x2)[100],14q32(3'IGHx2,IGHVx2)(3'IGH con IGHVx2)[100]	42.7	Adult	Female	3800	68679283
MLL_13342	Peripheral blood	B-ALL	B-ALL*	BCP-ALL "other"	Ph-like	46,XX[25]***	arr 6p22.2p22.2(26,103,122-26,539,071)x1,7p12.2p12.2(50,339,359-50,458,092)x1,12q21.33q21.33(92,269,251-92,544,263)x1,13q14.11q14.11(44,853,597-45,014,107)x1,14q32.33q32.33(106,135,597-107,349,540)x1,18q22.3q22.3(72,542,576-72,856,856)x1	nuc ish 15q24(PMLx2),17q21(RARAx2)[100/100],12p13(ETV6x2),21q22(RUNX1x2)[100],9p13.2(RP11-344B23x2,RP11-297B17x2)[100],4cen(D4x2)[100],12p13(3'ETV6x2,5'ETV6x2)(3'ETV6 con 5'ETV6x2)[100],9p21(CDKN2Ax2),9cen(D9x2)[100],9q34(ABL1x2),22q11(BCRx2)[100],11q23(5'KMT2Ax2,3'KMT2Ax2)(5'KMT2A con 3'KMT2Ax2)[100],10cen(D10x2)[100]	52.2	Adult	Female	16000	38584656
MLL_13344	Bone marrow	B-ALL	Common B-ALL	BCP-ALL "other"	Ph-like	46,XX[15]	arr 5q33.3q33.3(157,946,871-158,522,829)x1,9p13.3p13.2(35,737,188-38,397,677)x1,12q21.33q21.33(92,278,738-92,542,232)x1,13q14.2q14.2(48,984,618-49,079,012)x1,16p13.3p11.1(0-35,284,532)x1	nuc ish 9q34(ABL1x2),22q11(BCRx2)[100],11q23(5'KMT2Ax2,3'KMT2Ax2)(5'KMT2A con 3'KMT2Ax2)[100],9p21(CDKN2Ax2),9cen(D9x2)[100],6cen(D6Z1x2),6q23(MYBx2)[100],12p13(3'ETV6x2,5'ETV6x2)(3'ETV6 con 5'ETV6x2)[100],13q14(RB1x2)[100]	66	Elderly	Female	NA	55883157
MLL_13345	Bone marrow	B-ALL	Common B-ALL	BCP-ALL "other"	BCP-ALL "other"	46,XY[21]	arr 11q14.1q25(84,639,703-135,006,516)x2 hmz	nuc ish 9q34(ABL1x2),22q11(BCRx2)[100],11q23(5'KMT2Ax2,3'KMT2Ax2)(5'KMT2A con 3'KMT2Ax2)[100],9p21(CDKN2Ax2),9cen(D9x2)[100],12p13(ETV6x2),21q22(RUNX1x2)[100],6cen(D6Z1x2),6q23(MYBx2)[100],12p13(3'ETV6x2,5'ETV6x2)(3'ETV6 con 5'ETV6x2)[100],13q14(RB1x2)[100],8q24(5'MYCx2,3'MYCx2)(5'MYC con 3'MYCx2)[100]	88.1	Elderly	Male	2000	41232243
MLL_13346	Bone marrow	B-ALL	Common B-ALL	BCP-ALL "other"	ZNF384	46,XX[20]	arr Xq21.1q21.1(76,768,943-77,144,846)x1,4q31.1q31.1(140,222,911-140,314,898)x1,5q33.3q33.3(157,982,702-158,511,184)x1,6q23.2q.23.2(132,270,008-132,393,169)x1,12p13.1p13.1(14,525,457-14,657,113)x1,20q11.22q11.22(33,352,724-33,413,615)x1	nuc ish 9q34(ABL1x2),22q11(BCRx2)[100],11q23(5'KMT2Ax2,3'KMT2Ax2)(5'KMT2A con 3'KMT2Ax2)[100],9p21(CDKN2Ax2),9cen(D9x2)[100],12p13(ETV6x2),21q22(RUNX1x2)[100],6cen(D6Z1x2),6q23(MYBx2)[100],12p13(3'ETV6x2,5'ETV6x2)(3'ETV6 con 5'ETV6x2)[100],9p13.2(RP11-344B23x2,RP11-297B17x2)[100]	32.8	Young Adult	Female	7000	66772265
MLL_13347	Bone marrow	B-ALL	B-cell precursor ALL	BCP-ALL "other"	BCP-ALL "other"	44,XX,der(4;6)dic(4;6)(p14;p22)ins(6;4)(p21;p16p14),der(5)t(5;17)(q21;q12),-7,der(17)del(17)(p11p13)del(17)(q12q25),der(19)t(7;19)(q?11;q13)[14]	arr 3p26.3q29(0-198,022,430)x1,5q23.2q31.1(125,207,419-132,528,074)x1,5q31.1q31.1(132,528,074-133,338,358)x3,5q31.1q35.3(133,338,358-180,915,260)x1,6p25.3p22.1(0-p21.2)x1,6p22.1p21.2(29,061,878-38,783,550)x3,7p22.3q36.3(0-159,138,663)x1,9q32q34.3(114,994,575-141,028,685)x1,11q13.2q25(68,343,582-135,006,516)x3,16p13.3q24.3(0-90,354,753)x1,17p13.3p13.1(0-7,582,913)x1,17p13.1q11.2(8,949,956-27,045,9…	nuc ish Xp22/Yp11(3'CRLF2x2,5'CRLF2x2)(5'CRLF2 con 3'CRLF2x2)[100],11q23(5'KMT2Ax3,3'KMT2Ax3)(5'KMT2A con 3'KMT2Ax3)[30/100],5p15.2(D5S721,D5S23x2),5q33-q34(DTDST,CSF1R,PDGFRBx1)[30/100],5p15.2(D5S721,D5S23x2),5q31(EGR1x1)[30/100],7p15(RP11-163M21x1,RP1-170O19x1)[30/100],7cen(D7Z1x1),7q31(D7S486x1)[15/100],17q11(NF1x1),17q22(MPOx2)[100],9q34(ABL1x1),22q11(BCRx2)(ABL1 con BCRx0)[25/100],11q23(5'KM…	62.6	Elderly	Female	4200	46656674
MLL_13348	Peripheral blood	B-ALL	Common B-ALL	BCP-ALL "other"	Ph-like	46,X,t(X;12)(p22;p13)[3]/46,XX[3]	arr 12p13.2p13.2(11,076,356-12,026,377)x1,13q12.3q12.3(30,353,633-31,259,827)x1	nuc ish 9q34(ABL1x2),22q11(BCRx2)(ABL1 con BCRx0)[100],11q23(5'KMT2Ax2,3'KMT2Ax2)(5'KMT2A con 3'KMT2Ax2)[100],9p21(CDKN2Ax2),9cen(D9x2)[100],14q32(3'IGHx2,IGHVx2)(3'IGH con IGHVx2)[100],12p13(3'ETV6x3,5'ETV6x2)(3'ETV6 con 5'ETV6x2)[90/100]	59.4	Adult	Female	106000	70584238
MLL_13349	Peripheral blood	B-ALL	B-cell precursor ALL	11q23/KMT2A	KMT2A-AFF1	46,XX.ish der(4)ins(4;11)(q21;q23q23)(5'MLL+)[2]/46,XX[5]	arr 1p36.33p36.23(0-8,928,322)x1,3p26.3p26.1(0-4,799,423)x3,11q23.3q23.3(118,102,877-118,196,837)x1,18q22.3q22.3(72,260,333-72,882,535)x1	nuc ish 1p36.31(RP1-233K16x1,RP1-120G22x1)[60/100],1p36(MEGF6,TP73x1),1q25(ANGPTL1,ABL2x2)[76/100],9p21(CDKN2Ax2),9cen(D9x2)[100],9q34(ABL1x2),22q11(BCRx2)[100],11q23(5'KMT2Ax3,3'KMT2Ax2)(5'KMT2A con 3'KMT2Ax2)[70/100],13q14(DLEUx2),17p13(TP53x2)[100]	63.8	Elderly	Female	95300	85327083
MLL_13350	Peripheral blood	B-ALL	Common B-ALL	BCP-ALL "other"	BCP-ALL "other"	47,XX,+X,t(14;20)(q32;q13)[4]/46,XX[8]		nuc ish 9q34(ABL1x2),22q11(BCRx2)[100],11q23(5'KMT2Ax2,3'KMT2Ax2)(5'KMT2A con 3'KMT2Ax2)[100],9p21(CDKN2Ax2),9cen(D9x2)[100],14q32(3'IGHx2,IGHVx3)(3'IGH con IGHVx2)[72/100],12p13(3'ETV6x2,5'ETV6x2)(3'ETV6 con 5'ETV6x2)[100],6q21(SEC63x2),6q23(MYBx2)[100]	69.3	Elderly	Female	89500	44907860
MLL_13351	Bone marrow	B-ALL	Common B-ALL	BCP-ALL "other"	Ph-like	48,XY,+X,+17[3]/46,XY[15]		nuc ish 9q34(ABL1x2),22q11(BCRx2)[100],11q23(5'KMT2Ax2,3'KMT2Ax2)(5'KMT2A con 3'KMT2Ax2)[100],9p21(CDKN2Ax2),9cen(D9x2)[100],12p13(3'ETV6x2,5'ETV6x2)(3'ETV6 con 5'ETV6x2)[100],14q32(3'IGHx2,IGHVx3)(3'IGH con IGHVx1)[80/100],17p13(TP53x3),17cen(D17Z1x3)[80/100],17q11(NF1x3),17q22(MPOx3)[80/100],8q24(5'MYCx2,3'MYCx2)(5'MYC con 3'MYCx2)[100],Xp11.1-q11.1(DXZ1x2),Yq12(DYZ1x1)[85/100],6q21(SEC63x2),6q…	39.2	Adult	Male	NA	85165254
MLL_13352	Peripheral blood	B-ALL	Common B-ALL	BCP-ALL "other"	Ph-like	47,XX,+21[2]/49,XX,+X,+14,+21[3]/46,XX[14]	arr Xp22.33q28(0-155,270,560)x3,5q32q33.3(149,512,833-158,142,398)x1,(+14)?,21q11.2q22.3(14,374,169-48,129,895)x3	nuc ish Xp22/Yp11(3'CRLF2x3,5'CRLF2x3)(5'CRLF2 con 3'CRLF2x3)[20/100],13q14(DLEUx2),17p13(TP53x2)[100],21q22(3'RUNX1x3,5'RUNX1x3)(3'RUNX1 con 5'RUNX1x3)[72/100],12p13(RP11-180M15x2,RP11-59H1x2)[100],12cen(D12Z1x2)[100],4cen(D4x2)[100],14q32(3'IGHx3,IGHVx3)(3'IGH con IGHVx3)[20/100],12p13(3'ETV6x2,5'ETV6x2)(3'ETV6 con 5'ETV6x2)[100],9q34(ABL1x2),22q11(BCRx2)[100],9p21(CDKN2Ax2),9cen(D9x2)[100],11q…	70.8	Elderly	Female	26910	78491436
MLL_13353	Bone marrow	B-ALL	Common B-ALL	BCP-ALL "other"	BCP-ALL "other"	46,XY,t(2;21)(p16;q22),del(7)(p11p22),der(9)t(9;11)(p11;q23),der(11)t(11;15)(q13;q26),der(15)t(9;15)(p22;q26).ish del(9)(p21p21)(CDKN2A-),der(9)t(9;11)(CDKN2A-)[6]/46,XY[17]	arr 1p36.32p36.32(2,987,212-4,571,021)x3,7p22.3p12.1(0-51,509,264)x1,9p22.1p21.3(19,695,494-21,175,809)x1,9p21.3p21.3(21,175,809-22,226,846)x0,9p21.3 p13.2(22,226,846-ca.38,275,000)x1,11q14.1q23.3(77,522,600-116,657,220)x1,15q25.3q26.1(85,652,333-90,070,390)x1	nuc ish 12p13(3'ETV6x2,5'ETV6x2)(3'ETV6 con 5'ETV6x2)[100],Xp22/Yp11(3'CRLF2x2,5'CRLF2x2)(5'CRLF2 con 3'CRLF2x2)[100],13q14(DLEUx2),17p13(TP53x2)[100],7p15(RP11-163M21x1,RP1-170O19x1)[80/100],11q22.3(ATMx1)[85/100],21q22(3'RUNX1x2,5'RUNX1x2)(3'RUNX1 con 5'RUNX1x2)[100],9p21(CDKN2Ax0),9cen(D9x2)[90/100],11q23(5'KMT2Ax2,3'KMT2Ax2)(5'KMT2A con 3'KMT2Ax2)[100],9q34(ABL1x2),22q11(BCRx2)[100],Xp22/Yp11…	18.7	Adolescent	Male	8460	66065442
MLL_13354	Bone marrow	B-ALL	Common B-ALL	BCP-ALL "other"	PAX5	45,XY,dic(7;9)(p11;p11)[20]/46,XY[1]		nuc ish 9q34(ABL1x2),22q11(BCRx2)[100],11q23(5'KMT2Ax2,3'KMT2Ax2)(5'KMT2A con 3'KMT2Ax2)[100],9p21(CDKN2Ax1),9cen(D9x2)[95/100],7p15(RP11-163M21x1,RP1-170O19x1)[96/100],13q14(DLEUx2),17p13(TP53x2)[100],Xp22/Yp11(3'CRLF2x2,5'CRLF2x2)(5'CRLF2 con 3'CRLF2x2)[100],12p13(3'ETV6x2,5'ETV6x2)(3'ETV6 con 5'ETV6x2)[100],Xp22/Yp11(3'P2RY8x2,5'P2RY8x2)[100],1q25.2(3'ABL2x2,5'ABL2x2)(3'ABL2 con 5'ABL2x2)[100]…	69.9	Elderly	Male	11900	66713674
MLL_13355	Bone marrow	B-ALL	Common B-ALL	BCP-ALL "other"	HLF	47,XX,+21.ish del(9)(p21p21)(CDKN2A-)[13]/46,XX.ish del(9)(p21p21)(CDKN2A-),del(9)(p21p21)(CDKN2A-)[2]/46,XX[7]		nuc ish 12p13(3'ETV6x2,5'ETV6x2)(3'ETV6 con 5'ETV6x2)[100],Xp22/Yp11(3'CRLF2x2,5'CRLF2x2)(5'CRLF2 con 3'CRLF2x2)[100],13q14(DLEUx2),17p13(TP53x2)[100],21q22(3'RUNX1x3,5'RUNX1x3)(3'RUNX1 con 5'RUNX1x3)[30/100],9p21(CDKN2Ax1),9cen(D9x2)[61/100]/9p21(CDKN2Ax0),9cen(D9x2)[24/100],11q23(5'KMT2Ax2,3'KMT2Ax2)(5'KMT2A con 3'KMT2Ax2)[100],9q34(ABL1x2),22q11(BCRx2)[100],15q24(PMLx2),17q21(RARAx2)[100],Xp22…	61.5	Elderly	Female	3300	69901725
MLL_13356	Bone marrow	B-ALL	Common B-ALL	BCP-ALL "other"	Ph-like	46,XX,t(5;16)(p15;q13)[2]/46,XX[20]	arr Xp22.33p22.33(1,332,170-1,653,045)x1,6q14.1q14.1(79,527,359-80,175,489)x1,6q21q21(106,329,940-107,638,574)x1,6q21q21(108,117,252-112,534,048)x1,7p12.2p12.2(50,244,301-50,416,443)x1,7q34q34(142,071,560-142,380,669)x1,9p24.3p21.3(0-21,955,430)x2 hmz, 9p21.3p21.3(21,955,430-21,985,635)x0,9p21.3p12(21,985,635-42,083,087)x2 hmz,12q15q15(69,133,320-69,254,652)x1,13q33.3q34(110,056,810-110,423,498)x…	nuc ish 9q34(ABL1x2),22q11(BCRx2)[100],11q23(5'KMT2Ax2,3'KMT2Ax2)(5'KMT2A con 3'KMT2Ax2)[100],9p21(CDKN2Ax2),9cen(D9x2)[100]	27.1	Young Adult	Female	130000	82454009
MLL_13357	Bone marrow	B-ALL	Common B-ALL	BCP-ALL "other"	PAX5	46,XY,der(9;20)(q10;p10),+20[17]/46,XY[4]		nuc ish 9q34(ABL1x2),22q11(BCRx2)[100],11q23(5'KMT2Ax2,3'KMT2Ax2)(5'KMT2A con 3'KMT2Ax2)[100],9p21(CDKN2Ax1),9cen(D9x2)[80/100],20q12(D20S108x2),20qter(tel20qx2)[100],13q14(DLEUx2),17p13(TP53x2)[100],Xp22/Yp11(3'CRLF2x2,5'CRLF2x2)(5'CRLF2 con 3'CRLF2x2)[100],12p13(3'ETV6x2,5'ETV6x2)(3'ETV6 con 5'ETV6x2)[100],Xp22/Yp11(3'P2RY8x2,5'P2RY8x2)[100],1q25.2(3'ABL2x2,5'ABL2x2)(3'ABL2 con 5'ABL2x2)[100],5…	20.7	Young Adult	Male	60780	74707592
MLL_13358	Bone marrow	B-ALL	Common B-ALL	BCP-ALL "other"	Ph-like	47,XX,+idic(X)(q11).ish del(9)(p21p21)(CDKN2A-)[2]/46,XX[19]	arr 6p22.2p22.1(26,194,001-27,147,357)x1,9p21.3p21.3(21,031,270-22,276,085)x1,Xp22.33q13.1(2,709,861-68,637,089)x3	nuc ish 9q34(ABL1x2),22q11(BCRx2)[100],11q23(5'KMT2Ax2,3'KMT2Ax2)(5'KMT2A con 3'KMT2Ax2)[100],9p21(CDKN2Ax1),9cen(D9x2)[70/100],14q32(3'IGHx2,IGHVx1)(3'IGH con IGHVx1),11q22.3(ATMx2)[100],2q31.1(RP11-387A1x2,RP11-437N19x2)[100],Xp11.1-q11.1(DXZ1x3)[92/100]	47.3	Adult	Female	11130	90636570
MLL_13359	Bone marrow	B-ALL	Common B-ALL	BCP-ALL "other"	BCP-ALL "other"	46,XX.ish del(9)(p21p21)(CDKN2A-)[2]/46,X,idic(X)(q13),del(9)(p13p24).ish del(9)(p21p21)(CDKN2A-),del(9)(p13p24)(CDKN2A-)[3]/46,XX[19]		nuc ish 12p13(3'ETV6x2,5'ETV6x2)(3'ETV6 con 5'ETV6x2)[100],Xp22/Yp11(3'CRLF2x2,5'CRLF2x2)(5'CRLF2 con 3'CRLF2x2)[100],Xp22(RP11-309M23x2,RP11-172A6x2)[100],Xp11.4(RP11-429N5x2,RP11-330L22x2)[100],13q14(DLEUx2),17p13(TP53x2)[100],12p13(3'ETV6x2,5'ETV6x2)(3'ETV6 con 5'ETV6x2)[100],9p21(CDKN2Ax0),9cen(D9x2)[18/110]/9p21(CDKN2Ax1),9cen(D9x2)[75/110],11q23(5'KMT2Ax2,3'KMT2Ax2)(5'KMT2A con 3'KMT2Ax2)[1…	62.3	Elderly	Female	6200	81019591
MLL_13360	Bone marrow	B-ALL	B-cell precursor ALL	BCP-ALL "other"	BCP-ALL "other"	46,XX[15]	arr 1q21.2q44(149,037,075-246,399,700)x3,12p13.2p13.1(11,797,126-13,420,980)x1,13q14.3q14.3(51,000,137-51,234,772)x1,Xp11.4p11.4(39,951,642-40,021,968)x1	nuc ish 9p21(CDKN2Ax2),9cen(D9x2)[100],14q32(3'IGHx2,IGHVx2)(3'IGH con IGHVx2)[100],12p13(3'ETV6x1,5'ETV6x1)(3'ETV6 con 5'ETV6x1),9q34(ABL1x2),22q11(BCRx2)[100],11q23(5'KMT2Ax2,3'KMT2Ax2)(5'KMT2A con 3'KMT2Ax2)[100],1q21(CKS1Bx3),6q21(SEC63x2),6q23(MYBx2)[100]	28.3	Young Adult	Female	7100	72195687
MLL_13361	Bone marrow	B-ALL	Common B-ALL	BCP-ALL "other"/IGH-MYC	BCP-ALL "other"	46,XY,dup(1)(q21q42)x2,t(8;14)(q24;q32)[8]/46,XY[12]		nuc ish 9q34(ABL1x2),22q11(BCRx2)[100],11q23(5'KMT2Ax2,3'KMT2Ax2)(5'KMT2A con 3'KMT2Ax2)[100],9p21(CDKN2Ax2),9cen(D9x2)[100],1p36(MEGF6,TP73x2),1q25(ANGPTL1,ABL2x4)[87/100],14q32(3'IGHx2,IGHVx1)(3'IGH con IGHVx0),8q24(5'MYCx2,3'MYCx2)(5'MYC sep 3'MYCx1),13q14(DLEUx2),17p13(TP53x2)[100],8q24(MYCx3),14q32(IGHx3)(MYC con IGHx2)	38.3	Young Adult	Male	32100	61722999
MLL_13362	Bone marrow	B-ALL	B-cell precursor ALL	BCP-ALL "other"	ZNF384	46,XY[20]	arr ?9p24.1p24.1(5,038,232-5,127,826)x3,?13q31.3q31.3(92,229,154-94,827,044)x1	nuc ish Xp22/Yp11(3'CRLF2x2,5'CRLF2x2)(5'CRLF2 con 3'CRLF2x2)[100],13q14(DLEUx2),17p13(TP53x2)[100],9p24(3'JAK2x2,5'JAK2x2)(3'JAK2 con 5'JAK2x2)[100],9p21(CDKN2Ax2),9cen(D9x2)[100],11q23(5'KMT2Ax2,3'KMT2Ax2)(5'KMT2A con 3'KMT2Ax2)[100],9q34(ABL1x2),22q11(BCRx2)[100],21q22(3'RUNX1x2,5'RUNX1x2)(3'RUNX1 con 5'RUNX1x2)[100],14q32(3'IGHx2,IGHVx2)(3'IGH con IGHVx2)[100],12p13(3'ETV6x2,5'ETV6x2)(3'ETV6 …	53	Adult	Male	NA	68784854
MLL_13363	Bone marrow	B-ALL	Common B-ALL	BCP-ALL "other"	BCP-ALL "other"	46,XY,t(1;12)(q43;q13),t(4;18)(q12;q21)[9]/46,XY[4]		nuc ish 9p21(CDKN2Ax2),9cen(D9x2)[100],4q12(FIP1L1x2,CHICx2,PDGFRAx2)[100],13q14(DLEUx2),17p13(TP53x2)[100],Xp22/Yp11(3'CRLF2x1,5'CRLF2x1)(5'CRLF2 con 3'CRLF2x1)[70/100],12p13(3'ETV6x2,5'ETV6x2)(3'ETV6 con 5'ETV6x2)[100],Xp22/Yp11(3'P2RY8x1,5'P2RY8x1)[70/100],1q25.2(3'ABL2x2,5'ABL2x2)(3'ABL2 con 5'ABL2x2)[100],5q22.1(5'TSLPx2,3'TSLPx2)(5'TSLP con 3'TSLPx2)[100],5q32-33(3'PDGFRBx2,5'PDGFRBx2)(3'PD…	72.3	Elderly	Male	NA	71225286
MLL_13364	Bone marrow	B-ALL	B-cell precursor ALL	BCP-ALL "other"	ZNF384	46,XY[20]	arr (1-22)x2,(XY)x1	nuc ish Xp22/Yp11(3'CRLF2x2,5'CRLF2x2)(5'CRLF2 con 3'CRLF2x2)[100],17p13(TP53x2),17q11(NF1x2)[100],7cen(D7Z1x2),7q31(D7S486x2)[100],4cen(D4x2)[100],12p13(3'ETV6x2,5'ETV6x2)(3'ETV6 con 5'ETV6x2)[100],14q32(3'IGHx2,IGHVx2)(3'IGH con IGHVx2)[100],9p21(CDKN2Ax2),9cen(D9x2)[100],11q23(5'KMT2Ax2,3'KMT2Ax2)(5'KMT2A con 3'KMT2Ax2)[100],9q34(ABL1x2),22q11(BCRx2)[100],Xp22/Yp11(3'P2RY8x2,5'P2RY8x2)[100],1q…	52.7	Adult	Male	10800	106175994
MLL_13365	Bone marrow	B-ALL	Common B-ALL	BCP-ALL "other"	BCP-ALL "other"	46,XX.ish del(14)(q32q32)(3'IGH+,IGHV-)x2[18]/46,XX[2]	arr 14q32.33q32.33(ca.106,337,000-ca.107,072,000)x0~1	nuc ish 17p13(TP53x2),17q11(NF1x2)[100],7cen(D7Z1x2),7q31(D7S486x2)[100],4cen(D4x2)[100],21q22(3'RUNX1x2,5'RUNX1x2)(3'RUNX1 con 5'RUNX1x2)[100],14q32(3'IGHx2~3,IGHVx0)(3'IGH con IGHVx0)[80/100],12p13(3'ETV6x2,5'ETV6x2)(3'ETV6 con 5'ETV6x2)[100],14q32(3'IGHx2,IGHVx0)(3'IGH con IGHVx0),9p21(CDKN2Ax2),9cen(D9x2)[100],11q23(5'KMT2Ax2,3'KMT2Ax2)(5'KMT2A con 3'KMT2Ax2)[100],9q34(ABL1x2),22q11(BCRx2)[10…	59.7	Adult	Female	45700	41988523
MLL_13366	Bone marrow	B-ALL	Common B-ALL	BCP-ALL "other"/CRLF2	Ph-like	46,X,t(X;14)(p22;q32)[4]/46,X,t(X;14)(p22;q32),del(11)(q13q22)[4]/46,XX[18]		nuc ish 13q14(DLEUx2),17p13(TP53x2)[100],8q24(5'MYCx2,3'MYCx2)(5'MYC con 3'MYCx2)[100],21q22(3'RUNX1x2,5'RUNX1x2)(3'RUNX1 con 5'RUNX1x2)[100],14q32(3'IGHx2,IGHVx2)(3'IGH sep IGHVx1)[86/100],12p13(3'ETV6x2,5'ETV6x2)(3'ETV6 con 5'ETV6x2)[100],9p21(CDKN2Ax2),9cen(D9x2)[100],11q23(5'KMT2Ax2,3'KMT2Ax2)(5'KMT2A con 3'KMT2Ax2)[100],9q34(ABL1x2),22q11(BCRx2)[100],6q21(SEC63x2),6q23(MYBx2)[100],8q24(MYCx2…	41.3	Adult	Female	2700	53222522
MLL_13367	Bone marrow	B-ALL	Common B-ALL	BCP-ALL "other"	BCP-ALL "other"	47,XY,del(9)(p13p23),+21[7]/46,XY[21]		nuc ish 9q34(ABL1x2),22q11(BCRx2)[100],11q23(5'KMT2Ax2,3'KMT2Ax2)(5'KMT2A con 3'KMT2Ax2)[100],9p21(CDKN2Ax1),9cen(D9x2)[25/100],21q22(3'RUNX1x3,5'RUNX1x3)(3'RUNX1 con 5'RUNX1x3)[11/100],13q14(DLEUx2),17p13(TP53x2)[100],Xp22/Yp11(3'CRLF2x2,5'CRLF2x2)(5'CRLF2 con 3'CRLF2x2)[100],12p13(3'ETV6x2,5'ETV6x2)(3'ETV6 con 5'ETV6x2)[100],Xp22/Yp11(3'P2RY8x2,5'P2RY8x2)[100],1q25.2(3'ABL2x2,5'ABL2x2)(3'ABL2 c…	31.9	Young Adult	Male	13400	69606888
MLL_13369	Bone marrow	B-ALL	B-cell precursor ALL	BCP-ALL "other"	ZNF384	46,XX.ish del(14)(q32q32)(3'IGH+,IGHV-)[15]/46,XX[5]	arr ?12p13.2p13.2(11,797,049-11,903,526)x1,14q32.33q32.33(ca.106,156,000-ca.106,372,000)x0~1	nuc ish 9q34(ABL1x2),22q11(BCRx2)[100],11q23(5'KMT2Ax2,3'KMT2Ax2)(5'KMT2A con 3'KMT2Ax2)[100],9p21(CDKN2Ax2),9cen(D9x2)[100],12p13(3'ETV6x2,5'ETV6x2)(3'ETV6 con 5'ETV6x2)[100],14q32(3'IGHx2,IGHVx1)(3'IGH con IGHVx1)[80/100],21q22(3'RUNX1x2,5'RUNX1x2)(3'RUNX1 con 5'RUNX1x2)[100],Xp22/Yp11(3'CRLF2x2,5'CRLF2x2)(5'CRLF2 con 3'CRLF2x2)[100],Xp22/Yp11(3'P2RY8x2,5'P2RY8x2)[100],1q25.2(3'ABL2x2,5'ABL2x2)…	20.8	Young Adult	Female	24330	75418016
MLL_13370	Bone marrow	B-ALL	Common B-ALL	BCP-ALL "other"	Ph-like	46,XY,t(5;9;9)(q23;q34;q34)[2]/46,XY[20]		nuc ish 5q35(5'TLX3x2,3'TLX3x2)(5'TLX3 con 3'TLX3x2)[100],5p15(hTERTx2),5q33(RPS14x2)[100],9p21(CDKN2Ax2),9cen(D9x2)[100],11q23(5'KMT2Ax2,3'KMT2Ax2)(5'KMT2A con 3'KMT2Ax2)[100],9q34(ABL1x3),22q11(BCRx2)(ABL1 con BCRx0)[60/100],Xp22/Yp11(3'P2RY8x3,5'P2RY8x3),1q25.2(3'ABL2x2,5'ABL2x2)(3'ABL2 con 5'ABL2x2)[100],5q22.1(5'TSLPx2,3'TSLPx2)(5'TSLP con 3'TSLPx2)[100],5q32-33(3'PDGFRBx2,5'PDGFRBx2)(3'PDGF…	61.1	Elderly	Male	27500	68673462
MLL_13371	Bone marrow	B-ALL	Common B-ALL	BCP-ALL "other"/CRLF2	Ph-like	46,X,t(X;14)(p22;q32)[3]45,X,-X[9]/46,XX[11]		nuc ish 21q22(3'RUNX1x2,5'RUNX1x2)(3'RUNX1 con 5'RUNX1x2)[100],14q32(3'IGHx2,IGHVx2)(3'IGH sep IGHVx1)[62/100],12p13(3'ETV6x2,5'ETV6x2)(3'ETV6 con 5'ETV6x2)[100],9p21(CDKN2Ax2),9cen(D9x2)[100],11q23(5'KMT2Ax2,3'KMT2Ax2)(5'KMT2A con 3'KMT2Ax2)[100],9q34(ABL1x2),22q11(BCRx2)[100],Xp11.1-q11.1(DXZ1x2)[100],6q21(SEC63x2),6q23(MYBx2)[100],22q12.3(3'IL2RBx2,5'IL2RBx2)(3'IL2RB con 5'IL2RBx2)[100]	70.8	Elderly	Female	1900	54178718
MLL_13372	Bone marrow	B-ALL	Common B-ALL	BCP-ALL "other"	Ph-like	47,XY,+X,der(2)t(2;7)(q?31;p21),der(7)t(2;7)(q?35;p21)[1]/46,XY.ish del(14)(q32q32)(3'IGH+,IGHV-)[1]/46,XY[19]	arr 7p12.2p12.2(50,333,029-50,490,880)x1,10q24.1q24.1(97,734,868-98,827,403)x1,11p11.2p11.2(47,086,669-48,438,746)x1,14q32.33q32.33(106,174,621-106,995,021)x1,14q32.33q32.33(106,995,021-107,177,358)x0	nuc ish 7p15(RP11-163M21x2,RP1-170O19x2)[100],21q22(3'RUNX1x2,5'RUNX1x2)(3'RUNX1 con 5'RUNX1x2)[100],14q32(3'IGHx2,IGHVx1)(3'IGH con IGHVx1)[88/100]/14q32(3'IGHx3,IGHVx1)(3'IGH con IGHVx1)[13/100],12p13(3'ETV6x2,5'ETV6x2)(3'ETV6 con 5'ETV6x2)[100],9p21(CDKN2Ax2),9cen(D9x2)[100],11q23(5'KMT2Ax2,3'KMT2Ax2)(5'KMT2A con 3'KMT2Ax2)[100],9q34(ABL1x2),22q11(BCRx2)[100],Xp11.1-q11.1(DXZ1x2),Yq12(DYZ1x1),…	20.3	Young Adult	Male	9600	60807681
MLL_13373	Bone marrow	B-ALL	Common B-ALL	BCP-ALL "other"	BCP-ALL "other"	46,XX,t(14;19)(q32;q13)[2]/46,XX,der(9)t(1;9)(q21;q34),t(14;19)(q32;q13)[3]/46,XX[20]		nuc ish 9q34(ABL1x2),22q11(BCRx2)[100],11q23(5'KMT2Ax2,3'KMT2Ax2)(5'KMT2A con 3'KMT2Ax2)[100],9p21(CDKN2Ax2),9cen(D9x2)[100],12p13(3'ETV6x2,5'ETV6x2)(3'ETV6 con 5'ETV6x2)[100],14q32(3'IGHx2,IGHVx2)(3'IGH sep IGHVx1)[76/100],21q22(3'RUNX1x2,5'RUNX1x2)(3'RUNX1 con 5'RUNX1x2)[100],1p36(MEGF6,TP73x2),1q25(ANGPTL1,ABL2x3),19p13(5'TCF3x2,3'TCF3x2)(5'TCF3 con 3'TCF3x2)[100],6q21(SEC63x2),6q23(MYBx2)[100…	45.2	Adult	Female	NA	76778290
MLL_13374	Bone marrow	B-ALL	Common B-ALL	BCP-ALL "other"	Ph-like	46,XX,t(9;13)(p13;q14)[9]/46,XX[6]		nuc ish 13q14(DLEUx2),17p13(TP53x2)[100],9p21(CDKN2Ax2),9cen(D9x2)[100],11q23(5'KMT2Ax2,3'KMT2Ax2)(5'KMT2A con 3'KMT2Ax2)[100],9q34(ABL1x2),22q11(BCRx2)[100]	76.6	Elderly	Female	1470	63311330
MLL_13375	Bone marrow	B-ALL	Common B-ALL	BCP-ALL "other"	BCP-ALL "other"	48,XY,+X,+21.ish del(9)(p21p21)(CDKN2A-),del(9)(p21p21)(CDKN2A-)[2]/46,XY,+X,der(9;21)(21qter->21q22::hsr::21q22->21p11::9p21->9qter)[2]/46,XY[22]	arr Xp22.33q28(0-155,270,560)x3,?5q34q34(163,766,291-164,598,957)x1,9p24.3p24.1(858,307-5,919,711)x1,9p22.1p21.3(19,127,341-21,723,186)x1,9p21.3p21.3(21,723,186-22,136,685)x0,9p21.3p13.3(22,136,685-35,024,967)x1,17p13.3p11.2(0-20,404,837)x1,21q22.11q22.13(34,402,050-39,061,489)xamp	nuc ish Xp22/Yp11(3'CRLF2x3,5'CRLF2x3)(5'CRLF2 con 3'CRLF2x3),9p24(3'JAK2x1,5'JAK2x1)(3'JAK2 con 5'JAK2x1),13q14(DLEUx2),17p13(TP53x1)[32/100],21q22.2(RP11-476D17x3,RP11-95I21x3)[80/100],12p13(3'ETV6x2,5'ETV6x2)(3'ETV6 con 5'ETV6x2)[100],21q22(3'RUNX1x3,5'RUNX1x3)(3'RUNX1 con 5'RUNX1x3)/21q22(3'RUNX1x5,5'RUNX1x5)(3'RUNX1 con 5'RUNX1x5),12p13(ETV6x2),21q22(RUNX1x3)(ETV6 con RUNX1x0)[60/100],9p21(C…	20.3	Young Adult	Male	15010	86557651
MLL_13376	Bone marrow	B-ALL	Common B-ALL	BCP-ALL "other"	BCP-ALL "other"	46,XX,der(1)t(1;12)(p34;q13),t(6;14)(p22;q32),idic(9)(p11),r(12)(p11q11),der(17) t(1;17)(p34;p11) ish del(9)(p21p21)(CDKN2A-)[6]/46,XX[11]		nuc ish 9q34(ABL1x3),22q11(BCRx2)(ABL1 con BCRx0)[50/100],11q23(5'KMT2Ax2,3'KMT2Ax2)(5'KMT2A con 3'KMT2Ax2)[100],9p21(CDKN2Ax0),9cen(D9x2)[70/100],14q32(3'IGHx2,IGHVx2)(3'IGH sep IGHVx1)[11/100],17p13(TP53x1),17q11(NF1x2)[10/100],12p13(3'ETV6x1,5'ETV6x1)(3'ETV6 con 5'ETV6x1)[13/100],Xp22/Yp11(3'CRLF2x2,5'CRLF2x2)(5'CRLF2 con 3'CRLF2x2)[100],Xp22/Yp11(3'P2RY8x2,5'P2RY8x2)[100],1q25.2(3'ABL2x2,5'AB…	67.8	Elderly	Female	2500	83158272
MLL_13377	Peripheral blood	B-ALL	B-cell precursor ALL	BCP-ALL "other"	BCP-ALL "other"	46,XY[21]	arr 10q25.3(116,306,736-116,895,366)x3,	nuc ish 9q34(ABL1x2),22q11(BCRx2)[100],11q23(5'KMT2Ax2,3'KMT2Ax2)(5'KMT2A con 3'KMT2Ax2)[100],9p21(CDKN2Ax2),9cen(D9x2)[100],12p13(3'ETV6x2,5'ETV6x2)(3'ETV6 con 5'ETV6x2)[100],14q32(3'IGHx2,IGHVx2)(3'IGH con IGHVx2)[100],21q22(3'RUNX1x2,5'RUNX1x2)(3'RUNX1 con 5'RUNX1x2)[100],Xp22/Yp11(3'CRLF2x2,5'CRLF2x2)(5'CRLF2 con 3'CRLF2x2)[100],Xp22/Yp11(3'P2RY8x2,5'P2RY8x2)[100],1q25.2(3'ABL2x2,5'ABL2x2)(3'…	58.7	Adult	Male	8100	82727893
MLL_13378	Peripheral blood	T-ALL	Early T-ALL			46,XY[20]	arr 1q21.1q44(143,876,943-249,212,304)x4~amp,17q11.2q11.2(17:28,997,551-30,382,655)x1,19p13.3q13.43(0-59,128,983)x3	nuc ish Xp22/Yp11(3'CRLF2x2,5'CRLF2x2)(5'CRLF2 con 3'CRLF2x2)[100],9p24(3'JAK2x2,5'JAK2x2)(3'JAK2 con 5'JAK2x2)[100],5q32-33(3'PDGFRBx2,5'PDGFRBx2)(3'PDGFRB con 5'PDGFRBx2)[100],17p13(TP53x2),17q11(NF1x1)[60/100],7cen(D7Z1x2),7q31(D7S486x2)[100],21q22(3'RUNX1x2,5'RUNX1x2)(3'RUNX1 con 5'RUNX1x2)[100],14q32(3'IGHx2,IGHVx2)(3'IGH con IGHVx2)[100],12p13(3'ETV6x2,5'ETV6x2)(3'ETV6 con 5'ETV6x2)[100],9p…	32.9	Young Adult	Male	9200	74117136
MLL_13379	Bone marrow	B-ALL	Common B-ALL	BCP-ALL "other"	ZNF384	46,XY[20]	arr 1p32.3p32.3(52,515,523-53,215,201)x1,9p24.3p24.2(1,752,604-2,268,548)x1,9p21.3p21.3(20,571,272-22,174,776)x1,13q12.11q14.2(19,520,903-50,615,443)x3,13q14.2q14.3(50,623,793-52,718,607)x1,13q14.3q34(52,718,607-115,169,878)x3,14q22.3q24.1(55,587,637-68,110,733)x1	nuc ish Xp22/Yp11(3'CRLF2x2,5'CRLF2x2)(5'CRLF2 con 3'CRLF2x2)[100],21q22(3'RUNX1x2,5'RUNX1x2)(3'RUNX1 con 5'RUNX1x2)[100],12p13(3'ETV6x2,5'ETV6x2)(3'ETV6 con 5'ETV6x2)[100],Xp22/Yp11(3'P2RY8x2,5'P2RY8x2)[100],1q25.2(3'ABL2x2,5'ABL2x2)(3'ABL2 con 5'ABL2x2)[100],3q26.2(3'MECOMx2,5'MECOMx2)(3'MECOM con 5'MECOMx2)[100],5q22.1(5'TSLPx2,3'TSLPx2)(5'TSLP con 3'TSLPx2)[100],5q32-33(3'PDGFRBx2,5'PDGFRBx2)…	21.3	Young Adult	Male	3400	63601534
MLL_13380	Bone marrow	B-ALL	Common B-ALL	BCP-ALL "other"	BCP-ALL "other"	43,XX,-7,-9,-15[3]/43,X,-X,-7,-9,-15,+21[3]/46,XX[20]		nuc ish Xp22/Yp11(3'CRLF2x1,5'CRLF2x1)(5'CRLF2 sep 3'CRLF2x0)[27/100],Xp22/Yp11(3'P2RY8x1,5'P2RY8x1)[30/100],Xp11.1-q11.1(DXZ1x1),Yq12(DYZ1x0)[42/100],7cen(D7Z1x1),1q25.2(3'ABL2x2,5'ABL2x2)(3'ABL2 sep 5'ABL2x0),5q22.1(5'TSLPx2,3'TSLPx2)(5'TSLP sep 3'TSLPx0),5q32-33(3'CSF1Rx2,5'CSF1Rx2)(3'CSF1R sep 5'CSF1Rx0),5q32-33(3'PDGFRBx2,5'PDGFRBx2)(3'PDGFRB sep 5'PDGFRBx0),7q31(D7S486x1),8p21.2(3'PTK2Bx2,5…	67.5	Elderly	Female	NA	67972271
MLL_13381	Bone marrow	B-ALL	B-ALL*	BCP-ALL "other"	Ph-like	46,XY,der(13)t(13;20)(p11;p11),der(20)(::p11->q12::q13->q13::)[3]	arr ?3q13.2q13.2(112,049,859-112,223,112)x1,4q31.21q31.21(142,947,768-144,262,634)x1,5q33.3q33.3(158,033,003-158,645,336)x1,7p12.2p12.2(50,346,839-50,463,858)x1,11q14.1q14.1(82,661,761-82,923,815)x1,15q21.3q21.3(57,297,842-57,400,053)x1,20p13q11.21(0-29,729,399)x3,20q11.21q11.21(29,729,399-31,302,084)~4,20q11.21q11.21(31,302,084-31,917,436)x3,20q11.21q11.22(31,917,436-32,472,502)x1,20q11.22q11.22…	nuc ish Xp22/Yp11(3'CRLF2x2,5'CRLF2x2)(5'CRLF2 sep 3'CRLF2x1)[95/100],12p13(3'ETV6x2,5'ETV6x2)(3'ETV6 con 5'ETV6x2)[100],Xp22/Yp11(3'CRLF2x2,5'CRLF2x2)(5'CRLF2 con 3'CRLF2x2)[100],20q12(D20S108x1),20qter(tel20qx2)[99/100],Xp22/Yp11(3'P2RY8x2,5'P2RY8x2)[100],1q25.2(3'ABL2x2,5'ABL2x2)(3'ABL2 con 5'ABL2x2)[100],5q22.1(5'TSLPx2,3'TSLPx2)(5'TSLP con 3'TSLPx2)[100],5q32-33(3'PDGFRBx2,5'PDGFRBx2)(3'PDGF…	41.8	Adult	Male	87000	59225662
MLL_13382	Peripheral blood	B-ALL	B-cell precursor ALL	BCP-ALL "other"	BCP-ALL "other"	46,XX[20]	arr Xp21.3p21.1(28,091,823-36,971,258)x1,Xq21.1q25(80,489,491-128,042,205)x1,1p32.3p13.3(51,195,504-107,457,843)x1,1q21.1q25.3(145,301,406-183,213,729)x3,1q32.1q41(200,851,227-214,876,768)x3,1q41q44(223,194,274-247,707,999)x3,?-2,3p24.3p22.3(17,255,925-36,324,812)x1,3p13q13.33(70,324,465-121,164,874)x1,3q24q26.33(144,108,180-180,271,488)x1,-4,5q14.3q21.1(83,997,034-120,694,556)x1,6p12.3q24.1(47,8…	nuc ish 12p13(3'ETV6x2,5'ETV6x2)(3'ETV6 con 5'ETV6x2)[100],Xp22/Yp11(3'CRLF2x2,5'CRLF2x2)(5'CRLF2 con 3'CRLF2x2)[100],21q22(3'RUNX1x2,5'RUNX1x2)(3'RUNX1 con 5'RUNX1x2)[100],Xp22/Yp11(3'P2RY8x2,5'P2RY8x2)[100],1p36(MEGF6,TP73x2),1q25(ANGPTL1,ABL2x2)[100],1p32(CDKN2Cx2),1q21(CKS1Bx2)[100],1q25.2(3'ABL2x2,5'ABL2x2)(3'ABL2 con 5'ABL2x2)[100],4q12(SCFD2x2),4q24(TET2x2)[100],5q22.1(5'TSLPx2,3'TSLPx2)(5…	40.2	Adult	Female	3900	77458218
MLL_13383	Bone marrow	B-ALL	B-ALL*	BCP-ALL "other"	BCP-ALL "other"	46,XY.ish del(9)(p21p21)(CDKN2A-),del(9)(p21p21)(CDKN2A-)[5]/46,XY[15]	arr 9p21.3p21.23(20,989,497-22,532,002)x0	nuc ish 12p13(3'ETV6x2,5'ETV6x2)(3'ETV6 con 5'ETV6x2)[100],Xp22/Yp11(3'CRLF2x2,5'CRLF2x2)(5'CRLF2 con 3'CRLF2x2)[100],Xp22/Yp11(3'P2RY8x2,5'P2RY8x2)[100],1q25.2(3'ABL2x2,5'ABL2x2)(3'ABL2 con 5'ABL2x2)[100],5q22.1(5'TSLPx2,3'TSLPx2)(5'TSLP con 3'TSLPx2)[100],5q32-33(3'PDGFRBx2,5'PDGFRBx2)(3'PDGFRB con 5'PDGFRBx2)[100],5q32-33(3'CSF1Rx2,5'CSF1Rx2)(3'CSF1R con 5'CSF1Rx2)[100],8p21.2(3'PTK2Bx2,5'PTK2…	60.6	Elderly	Male	24000	60265689
MLL_13384	Bone marrow	B-ALL	B-cell precursor ALL	BCP-ALL "other"	BCP-ALL "other"	49,XX,+8,+13,+21[3]/48,X,-X,+8,+13,+21[8]/98,XXXX,+8,+8,+13,+13,+21,+21[2]/47,XX,t(2;5)(q32;q23),t(9;13)(p13;q14),+12.ish t(9;13)(D13S25-,D13S25-) [7]/ 47,XX,der(2)t(2;17)(q36;?),t(9;13)(p13;q14),+12,del(14)(q21q32),der(17)(2qter->2q26::17p13->17q21::14q?->14q?::17q21->17qter).ish t(9;13)(D13S25-,D13S25-),del(13)(q14q14)(D13S25-)[4]		nuc ish 6q21(SEC63x2),6q23(MYBx2)[100],9p21(CDKN2Ax4),9cen(D9x4)[12/100],11q13(5'CCND1x4,3'CCND1x4)(5'CCND1 sep 3'CCND1x1)[100],11q13(CCND1x4),14q32(IGHx4),(CCND1 con IGHx0),11q22.3(ATMx2),17p13(TP53x1)[10/100],12cen(D12Z1x3),13q14(DLEUx0)[6/100]/12cen(D12Z1x3),13q14(DLEUx1)[40/100]/12cen(D12Z1x2),13q14(DLEUx3)[40/100],13q14(D13S25x0)[5/100]/13q14(D13S25x1)[40/100]/13q14(D13S25x3)[40/100],17p13(T…	75.4	Elderly	Female	16600	52804495
MLL_13385	Peripheral blood	B-ALL	Common B-ALL	BCP-ALL "other"	PAX5	45,XY,der(7;9)(q10;q10).ish del(9)(p21p21)(CDKN2A-)[20]		nuc ish 15q24(PMLx2),17q21(RARAx2)[100],12p13(3'ETV6x2,5'ETV6x2)(3'ETV6 con 5'ETV6x2)[100],Xp22/Yp11(3'CRLF2x2,5'CRLF2x2)(5'CRLF2 con 3'CRLF2x2)[100],7p15(5'HOXA9x1,3'HOXA9x1)(5'HOXA9 con 3'HOXA9x1)_x000D_[88/100],7p15(RP11-163M21x1,RP1-170O19x1)[92/100],Xp22/Yp11(3'P2RY8x2,5'P2RY8x2)[100],1q25.2(3'ABL2x2,5'ABL2x2)(3'ABL2 con 5'ABL2x2)[100],5q22.1(5'TSLPx2,3'TSLPx2)(5'TSLP con 3'TSLPx2)[100],5q32…	27.5	Young Adult	Male	25510	56611749
MLL_13386	Bone marrow	B-ALL	Common B-ALL	BCP-ALL "other"	BCP-ALL "other"	45,X,-Y[16]/46,XY[4]	arr Xp22.33q21.1(2,729,833-32,602,927)x2,Yp11.31q12(0-59,373,566)x0,3p14.2p14.2(59,203,213-60,261,864)x1,16p13.3p13.3(0-6,363,269)x2 hmz, 21q11.2q22.3(15,392,601-48,129,895)x3	nuc ish Xp22(RP11-309M23x1,RP11-172A6x1)[30/100],7cen(D7Z1x2),7q31(D7S486x2)[100],21q22(3'RUNX1x3,5'RUNX1x3)(3'RUNX1 con 5'RUNX1x3)[80/100],12p13(3'ETV6x2,5'ETV6x2)(3'ETV6 con 5'ETV6x2)[100],Xp22/Yp11(3'P2RY8x1,5'P2RY8x1)[40/100],Xp11.1-q11.1(DXZ1x1),Yq12(DYZ1x0)[99/100],1q25.2(3'ABL2x2,5'ABL2x2)(3'ABL2 con 5'ABL2x2)[100],5q22.1(5'TSLPx2,3'TSLPx2)(5'TSLP con 3'TSLPx2)[100],5q32-33(3'PDGFRBx2,5'PD…	72.3	Elderly	Male	4100	66073230
MLL_13387	Peripheral blood	B-ALL	Common B-ALL	BCP-ALL "other"	BCP-ALL "other"	46,XY,del(4)(q21q25),del(9)(p13p21),del(20)(q11q13).ish del(9)(p21p21)(CDKN2A-), del(9)(p13p21)(CDKN2A-)[3]/46,XY[11]	arr 2p11.2p11.2(89,345,111-90,397,774)x1,4q11q12(52,697,788-54,142,802)x1,4q21.3q25(87,695,730-108,843,934)x1,7q34q34(142,298,608-142,492,464)x1,9p21.3p21.3(20,629,820-21,666,947)x1,9p21.3p21.3(21,666,947-22,340,919)x0,9p21.3p13.2(22,340,919-37,646,850)x1,16q12.1q12.1(48,961,070-51,427,160)x1,16q12.2q21(56,551,193-58,850,135)x1,16q21q22.1(ca.66,610,000-ca.67,869,000)x1,20q11.22q13.32(33,165,766-5…	nuc ish Xp22/Yp11(3'CRLF2x2,5'CRLF2x2)(5'CRLF2 sep 3'CRLF2x1)[100/100],Xp22/Yp11(3'P2RY8x2,5'P2RY8x2)[100],1q25.2(3'ABL2x2,5'ABL2x2)(3'ABL2 con 5'ABL2x2)[100],5q22.1(5'TSLPx2,3'TSLPx2)(5'TSLP con 3'TSLPx2)[100],5q32-33(3'PDGFRBx2,5'PDGFRBx2)(3'PDGFRB con 5'PDGFRBx2)[100],5q32-33(3'CSF1Rx2,5'CSF1Rx2)(3'CSF1R con 5'CSF1Rx2)[100],8p21.2(3'PTK2Bx2,5'PTK2Bx2)(3'PTK2B con 5'PTK2Bx2)[100],9p24(3'JAK2x2,…	75.6	Elderly	Male	42100	57674775
MLL_13388	Bone marrow	B-ALL	B-cell precursor ALL	BCP-ALL "other"	BCP-ALL "other"	46,XY[12]	arr ?3q26.32(176,066,706-178,275,509)x1	nuc ish 7cen(D7Z1x2),7q31(D7S486x2)[100],12p13(3'ETV6x2,5'ETV6x2)(3'ETV6 con 5'ETV6x2)[100],Xp22/Yp11(3'CRLF2x2,5'CRLF2x2)(5'CRLF2 sep 3'CRLF2x0)[100],Xp22/Yp11(3'P2RY8x2,5'P2RY8x2)[100],1q25.2(3'ABL2x2,5'ABL2x2)(3'ABL2 con 5'ABL2x2)[100],5q22.1(5'TSLPx2,3'TSLPx2)(5'TSLP con 3'TSLPx2)[100],5q32-33(3'PDGFRBx2,5'PDGFRBx2)(3'PDGFRB con 5'PDGFRBx2)[100],5q32-33(3'CSF1Rx2,5'CSF1Rx2)(3'CSF1R con 5'CSF1…	60.2	Elderly	Male	2800	70191390
MLL_13389	Bone marrow	B-ALL	Common B-ALL	high hyperdiploid	high hyperdiploid	58,XY,+del(X)(q21q27),+Y,+4,+del(5)(q12q35),+del(6)(q14q25),+10,+10,del(12)(p11p13),+14,+18,+20,+21,+21[3]/46,XY[20]		nuc ish Xp22/Yp11(3'CRLF2x4,5'CRLF2x4)(5'CRLF2 con 3'CRLF2x4)[80/100],21q22(3'RUNX1x4,5'RUNX1x4)(3'RUNX1 con 5'RUNX1x4)[80/100],12p13(3'ETV6x1,5'ETV6x1)(3'ETV6 con 5'ETV6x1)[80/100],7cen(D7Z1x2),7q31(D7S486x2)[100],Xp22/Yp11(3'P2RY8x4,5'P2RY8x4)[80/100],1q25.2(3'ABL2x2,5'ABL2x2)(3'ABL2 con 5'ABL2x2)[100],5q22.1(5'TSLPx2,3'TSLPx2)(5'TSLP con 3'TSLPx2)[100],5q32-33(3'PDGFRBx2,5'PDGFRBx2)(3'PDGFRB c…	34.1	Young Adult	Male	6100	49067120
MLL_13390	Bone marrow	B-ALL	B-ALL*	BCP-ALL "other"/CRLF2	Ph-like	46,Y,t(X;14)(p22;q32)[11]/46,XY[10]		nuc ish 9p24(3'JAK2x2,5'JAK2x2)(3'JAK2 con 5'JAK2x2)[100],12p13(3'ETV6x2,5'ETV6x2)(3'ETV6 con 5'ETV6x2)[100],Xp22/Yp11(3'CRLF2x2,5'CRLF2x2)(5'CRLF2 sep 3'CRLF2x1),Xp22/Yp11(3'P2RY8x3,5'P2RY8x3)[5/100],1q25.2(3'ABL2x2,5'ABL2x2)(3'ABL2 con 5'ABL2x2)[100],5q22.1(5'TSLPx2,3'TSLPx2)(5'TSLP con 3'TSLPx2)[100],5q32-33(3'PDGFRBx2,5'PDGFRBx2)(3'PDGFRB con 5'PDGFRBx2)[100],5q32-33(3'CSF1Rx2,5'CSF1Rx2)(3'CS…	62.9	Elderly	Male	NA	90920691
MLL_13391	Bone marrow	B-ALL	B-ALL*	t(1;19)/TCF3-PBX1	TCF3-PBX1	46,XX,der(19)t(1;19)(q23;p13)[8]/45,XX,der(6;9)(p10;q10),der(19)t(1;19)(q23;p13)[6]/46,XX[6]		nuc ish 6q21(SEC63x1),6q23(MYBx1)[35/100],9p21(CDKN2Ax1),9cen(D9x2)[25/100],9q34(ABL1x2),22q11(BCRx2)[100],11q23(5'KMT2Ax2,3'KMT2Ax2)(5'KMT2A con 3'KMT2Ax2)[100],19p13(5'TCF3x2,3'TCF3x1)(5'TCF3 con 3'TCF3x1)[87/100]	29.1	Young Adult	Female	40000	63876317
MLL_13392	Peripheral blood	B-ALL	B-ALL*	BCP-ALL "other"	BCP-ALL "other"	46,XY,der(4)ins(4;10)(p15;q?q?),der(8)t(8;10)(p21;q?)t(4;10)(p?;q?),del(9)(p13p23),del(10)(q22q26),der(14)t(11;14)(?;q32)[4]/46,XY[17]	arr 1p36.33p36.13(0-17,491,416)x1,1q42.12q42.13(225,452,632-227,357,269)x1,2q13q13(110,951,097-112,151,077)x1,3q13.2q13.2(112,049,859-112,223,112)x0,3q23q23(140,655,823-141,676,119)x1,4p16.3p12(34,702-45,275,481)x3,6p23p22.3(14,077,285-15,233,989)x1,8p23.3p22(0-15,536,328)x1,8p22p21.2(15,966,794-27,225,631)x1,9p22.1p21.3(19,883,034-21,823,031)x1,9p21.3p21.3(~21,828,005-~22,002,337)x0,9p13.2p13.2(…	nuc ish 4q12(FIP1L1x2,CHICx2,PDGFRAx2)[100],8p11(5'FGFR1x2,3'FGFR1x2)(5'FGFR1 con 3'FGFR1x2)[100],8q24(5'MYCx2,3'MYCx2)(5'MYC con 3'MYCx2)[100],9p21(CDKN2Ax1),9cen(D9x2)[78/100],9q34(ABL1x2),22q11(BCRx2)[100],11p15(5'NUP98x2,3'NUP98x2)(5'NUP98 con 3'NUP98x2)[100],11q23(5'KMT2Ax2,3'KMT2Ax2)(5'KMT2A con 3'KMT2Ax2)[100],14q32(3'IGHx2,IGHVx0)(3'IGH con IGHVx0)[82/100]	56.3	Adult	Male	33400	76960820
MLL_13393	Peripheral blood	B-ALL	Common B-ALL	BCP-ALL "other"	Ph-like	46,XY[21]	arr 7p12.2(50,346,839-50,460,908)x1,12p13.2(11,774,968-11,907,241)x1,?12q24.31(122,739,677-122,979,238)x1,?13q14.11(44,806,172-44,998,766)x1,?13q14.2(48,982,803-49,121,154)x1,?14q24.2(71,070,407-71,359,290)x1	nuc ish Xp22/Yp11(3'CRLF2x2,5'CRLF2x2)(5'CRLF2 con 3'CRLF2x2)[100],12p13(3'ETV6x2,5'ETV6x2)(3'ETV6 con 5'ETV6x2)[100],Xp22/Yp11(3'P2RY8x2,5'P2RY8x2)[100],1q25.2(3'ABL2x2,5'ABL2x2)(3'ABL2 con 5'ABL2x2)[100],5q22.1(5'TSLPx2,3'TSLPx2)(5'TSLP con 3'TSLPx2)[100],5q32-33(3'PDGFRBx2,5'PDGFRBx2)(3'PDGFRB con 5'PDGFRBx2)[100],5q32-33(3'CSF1Rx2,5'CSF1Rx2)(3'CSF1R con 5'CSF1Rx2)[100],8p21.2(3'PTK2Bx2,5'PTK2…	49.4	Adult	Male	22890	80180974
MLL_13394	Peripheral blood	B-ALL	Common B-ALL	t(1;19)/TCF3-PBX1	TCF3-PBX1	46,XX,t(1;19)(q23;p13)[12]/46,XX[20]	arr ?6q13q13(73,788,641-74,175,000)x1	nuc ish Xp22/Yp11(3'CRLF2x2,5'CRLF2x2)(5'CRLF2 con 3'CRLF2x2)[100],9p24(3'JAK2x2,5'JAK2x2)(3'JAK2 con 5'JAK2x2)[100],12p13(3'ETV6x2,5'ETV6x2)(3'ETV6 con 5'ETV6x2)[100],Xp22/Yp11(3'P2RY8x2,5'P2RY8x2)[100],5q32-33(3'PDGFRBx2,5'PDGFRBx2)(3'PDGFRB con 5'PDGFRBx2)[100],9p21(CDKN2Ax2),9cen(D9x2)[100],9q34(ABL1x2),22q11(BCRx2)[100],11q23(5'KMT2Ax2,3'KMT2Ax2)(5'KMT2A con 3'KMT2Ax2)[100],14q32(3'IGHx2,IGH…	39.6	Adult	Female	56300	69531320
MLL_13395	Peripheral blood	B-ALL	B-cell precursor ALL	BCP-ALL "other"	BCP-ALL "other"	46,XY[20]		nuc ish Xp22/Yp11(3'CRLF2x2,5'CRLF2x2)(5'CRLF2 con 3'CRLF2x2)[100],9p24(3'JAK2x2,5'JAK2x2)(3'JAK2 con 5'JAK2x2)[100],12p13(3'ETV6x2,5'ETV6x2)(3'ETV6 con 5'ETV6x2)[100],Xp22/Yp11(3'P2RY8x2,5'P2RY8x2)[100],5q32-33(3'PDGFRBx2,5'PDGFRBx2)(3'PDGFRB con 5'PDGFRBx2)[100],9p21(CDKN2Ax2),9cen(D9x2)[100],9q34(ABL1x2),22q11(BCRx2)[100],11q23(5'KMT2Ax2,3'KMT2Ax2)(5'KMT2A con 3'KMT2Ax2)[100],14q32(3'IGHx2,IGH…	57.8	Adult	Male	23700	86917384
MLL_13396	Bone marrow	B-ALL	B-cell precursor ALL	high hyperdiploid	high hyperdiploid	54,XY,+6,+8,+12,+15,+18,+18,+20,+22.ish del(9)(p21p21)(CDKN2A-), del(9)(p21p21)(CDKN2A-)[14]/55,idem,+der(9;20)(q10;p10)[7]/46,XY[2]		nuc ish 12p13(3'ETV6x3,5'ETV6x3)(3'ETV6 con 5'ETV6x3)[85/100],9p24(3'JAK2x2,5'JAK2x2)(3'JAK2 con 5'JAK2x2)[100],Xp22/Yp11(3'CRLF2x2,5'CRLF2x2)(5'CRLF2 con 3'CRLF2x2)[100],20q12(D20S108x3),20qter(tel20qx3)[93/100],Xp22/Yp11(3'P2RY8x2,5'P2RY8x2)[100],5q32-33(3'PDGFRBx2,5'PDGFRBx2)(3'PDGFRB con 5'PDGFRBx2)[100],9p21(CDKN2Ax0),9cen(D9x2)[81/100]/9p21(CDKN2Ax0),9cen(D9x3)[12/100],9q34(ABL1x2),22q11(BC…	23.3	Young Adult	Male	NA	58719255
MLL_13397	Bone marrow	B-ALL	Common B-ALL	BCP-ALL "other"IGH-MYC-BCL2	BCP-ALL "other"	47,XY,+X,dup(1)(q21q44),t(3;10)(q27;q11),t(8;22;14;18)(q24;q11;q32;q21).ish del(9)(p21p21)(CDKN2A-)[8]/46,XY[3]		nuc ish 1p32(CDKN2Cx2),1q21(CKS1Bx3)[80/100],3q27(3'BCL6x2,5'BCL6x1)(3'BCL6 con 5'BCL6x1)[90/100],8q24(5'MYCx2,3'MYCx2)(5'MYC sep 3'MYCx1)[90/100],9p21(CDKN2Ax1),9cen(D9x2),9q34(ABL1x2),22q11(BCRx2)[100],11q23(5'KMT2Ax2,3'KMT2Ax2)(5'KMT2A con 3'KMT2Ax2)[100],14q32(IGHx2),18q21(BCL2x3)(IGH con BCL2x1)[85/100],22q11(IGLVx2,3'IGLx2)(IGLV sep 3'IGLx1)	79.1	Elderly	Male	12100	85846933
MLL_13398	Bone marrow	B-ALL	B-ALL*	BCP-ALL "other"	BCP-ALL "other"	45,XY,dic(3;17)(p12;p11),i(9)(q10),der(9)t(3;9)(?p24;p13)del(9)(q12q34),der(10)t(3;10)(?p21;q23)[9]/46,XY[13]		nuc ish 9p21(CDKN2Ax0),9cen(D9x2)[93/100],9q34(ABL1x3),22q11(BCRx2)(ABL1 con BCRx0)[18/100],11q23(5'KMT2Ax2,3'KMT2Ax2)(5'KMT2A con 3'KMT2Ax2)[100],17p13(TP53x1),17q11(NF1x2)[75/100]	20.8	Young Adult	Male	13760	62960959
MLL_13399	Bone marrow	B-ALL	Common B-ALL	BCP-ALL "other"	BCP-ALL "other"	45,X,-X[3]/46,XX[20]	arr Xp22.33q28(0-ca.155,224,000)x1,2q13q14.1(114,164,963-115,871,730)x1,8q21.13q21.3(83,729,389-90,653,653)x2 hmz ,2q22.2q24.21(99,375,852-128,636,532)x2 hmz ,2q24.21q24.21(129,045,055-130,032,844)x0,2q24.21q24.3(129,045,055-146,364,022)x2 hmz	nuc ish 12p13(3'ETV6x2,5'ETV6x2)(3'ETV6 con 5'ETV6x2)[100],9p24(3'JAK2x2,5'JAK2x2)(3'JAK2 con 5'JAK2x2)[100],Xp22/Yp11(3'CRLF2x1,5'CRLF2x1)(5'CRLF2 con 3'CRLF2x1)[24/100],Xp22/Yp11(3'P2RY8x1,5'P2RY8x1)[29/100],Xp11.1-q11.1(DXZ1x1),Yq12(DYZ1x0)[20/100],5q32-33(3'PDGFRBx2,5'PDGFRBx2)(3'PDGFRB con 5'PDGFRBx2)[100],8q24(5'MYCx2,3'MYCx2)(5'MYC con 3'MYCx2)[100],8q24(MYCx2),14q32(IGHx2)[100],9p21(CDKN2…	18.7	Adolescent	Female	21800	55752688
MLL_13400	Bone marrow	B-ALL	B-cell precursor ALL	BCP-ALL "other"	BCP-ALL "other"	46,XY[20]		nuc ish Xp22/Yp11(3'CRLF2x2,5'CRLF2x2)(5'CRLF2 con 3'CRLF2x2)[100],Xp22/Yp11(3'CRLF2x2,5'CRLF2x2)(5'CRLF2 con 3'CRLF2x2)[100],9p24(3'JAK2x2,5'JAK2x2)(3'JAK2 con 5'JAK2x2)[100],12p13(3'ETV6x2,5'ETV6x2)(3'ETV6 con 5'ETV6x2)[100],Xp22/Yp11(3'P2RY8x2,5'P2RY8x2)[100],Xp22/Yp11(3'P2RY8x2,5'P2RY8x2)[100],1q25.2(3'ABL2x2,5'ABL2x2)(3'ABL2 con 5'ABL2x2)[100],5q22.1(5'TSLPx2,3'TSLPx2)(5'TSLP con 3'TSLPx2)[1…	51.3	Adult	Male	4080	66045078
MLL_13401	Bone marrow	B-ALL	B-ALL*	low hypodiploid/ near-triploid	low hypodiploid/ near-triploid	66<4n>,XXX,-X,-1,-2,-3,-3,del(4)(q21q35)x2,-5,-5,der(6)t(3;6)(q26;p23)x2,-7,-7,-8,-9,-9,-10,-11,-13,-13,del(14)(q21q32)x2,-15,-15,-16,-16,-17,-17,-19,-20,-20,-22.ish del(9)(p21p21)(CDKN2A-),del(9)(p21p21)(CDKN2A-)[5]		nuc ish 3q26.2(3'MECOMx4,5'MECOMx4)(3'MECOM con 5'MECOMx4)[80/100],4q12(SCFD2x4),4q24(TET2x2)[80/100],9p21(CDKN2Ax0),9cen(D9x2)[98/100],9q34(ABL1x2),22q11(BCRx3)(ABL1 con BCRx0)[65/100],11q23(5'KMT2Ax3,3'KMT2Ax3)(5'KMT2A con 3'KMT2Ax3)[80/100]	70.4	Elderly	Female	NA	51385798
MLL_13402	Bone marrow	B-ALL	Common B-ALL	BCP-ALL "other"	BCP-ALL "other"	46,XY,der(3)t(3;8)(q28;q21),der(14)t(14;19)(q32;q13),der(19)t(X;19)(p21;p13)t(14;19)(q32;q13).ish del(9)(p21p21)(CDKN2A-),del(9)(p21p21)(CDKN2A-)[10]46,idem,t(1;13)(p36;q21)[2]/46,XY[8]		nuc ish 12p13(3'ETV6x2,5'ETV6x2)(3'ETV6 con 5'ETV6x2)[100],Xp22/Yp11(3'CRLF2x3,5'CRLF2x3)(5'CRLF2 con 3'CRLF2x3)[90/100],3q27(3'BCL6x2,5'BCL6x2)(3'BCL6 con 5'BCL6x2)[100],8q24(5'MYCx3,3'MYCx3)(5'MYC con 3'MYCx3)[70/100],9p21(CDKN2Ax0),9cen(D9x2)[85/100],9q34(ABL1x2),22q11(BCRx2)[100],11q23(5'KMT2Ax2,3'KMT2Ax2)(5'KMT2A con 3'KMT2Ax2)[100],14q32(3'IGHx2,IGHVx2)(3'IGH sep IGHVx1)[72/100],19q13(5'BCL…	21.8	Young Adult	Male	5440	87367655
MLL_13403	Bone marrow	B-ALL	B-ALL*	t(1;19)/TCF3-PBX1	TCF3-PBX1	46,XX,der(19)t(1;19)(q23;p13)[3]/46,XX[21]		nuc ish Xp22/Yp11(3'CRLF2x2,5'CRLF2x2)(5'CRLF2 con 3'CRLF2x2)[100],9p24(3'JAK2x2,5'JAK2x2)(3'JAK2 con 5'JAK2x2)[100],12p13(3'ETV6x2,5'ETV6x2)(3'ETV6 con 5'ETV6x2)[100],Xp22/Yp11(3'P2RY8x2,5'P2RY8x2)[100],5q32-33(3'PDGFRBx2,5'PDGFRBx2)(3'PDGFRB con 5'PDGFRBx2)[100],9p21(CDKN2Ax2),9cen(D9x2)[100],9q34(ABL1x2),22q11(BCRx2)[100],11q23(5'KMT2Ax2,3'KMT2Ax2)(5'KMT2A con 3'KMT2Ax2)[100],14q32(3'IGHx2,IGH…	53.6	Adult	Female	18360	51913175
MLL_13404	Bone marrow	B-ALL	B-cell precursor ALL	BCP-ALL "other"	BCP-ALL "other"	40,X,-Y,t(1;12)(p31;q15),-3,der(5)t(5;17)(q12;q11),der(11)(14qter->14q11::21q11->21q22::22q12->22q11::11p15->11qter),-14,t(15;16)(q11;p13),-16,-17,-21[2]/76~79,idemx2,-4,-der(5)t(5;17)(q12;q11),-7,-8,+8,-9 cp[5]/43,XY,-3,der(4;14)(q10;q10),der(5)t(5;17)(q12;q11),der(6)t(3;6)(?q12;p25),der(7)(7pter->7?q31::3?q26->3?q27::9q22->9qter),del(9)(q22),-17[2]/46,XY[5]	arr (Y)x0,1p32.3p32.2(55,856,793-57,864,927)x1,1p32.1p31.3(60,339,074-64,006,119)x1,1p31.3p31.3(65,133,759-65,542,678)x1,1p31.3p31.1(66,578,280-70,832,451)x1,(3)x1,5q11.2q35.2(58,157,311-174,954,950)x1,(7)x1,(8)x?3,12p12.3p12.2(19,495,741-20,699,600)x0,12q21.31q22(80,314,204-95,983,645)x1,13q13.1q14.11(32,900,757-45,129,862)x1,15q11.2q15.1(24,444,649-42,336,674)x1,15q21.2q21.3(52,770,064-54,152,4…	nuc ish 3q26.2(3'MECOMx1,5'MECOMx1)(3'MECOM sep 5'MECOMx0)[13/100],4p16(FGFR3x3),14q32(IGHx4)(FGFR3 con IGHx0)/4p16(FGFR3x4),14q32(IGHx4)(FGFR3 con IGHx0),5p15(hTERTx2),5q31(CDC25C,EGR1x1)[9/100]/5p15(hTERTx3),5q31(CDC25C,EGR1x1)[13/100]/5p15(hTERTx4),5q31(CDC25C,EGR1x1)[38/100],7cen(D7Z1x3),7q31(D7S486x3)[51/100],8q24(5'MYCx3,3'MYCx3)(5'MYC sep 3'MYCx0)[7/100]/8q24(5'MYCx4,3'MYCx4)(5'MYC sep 3'M…	71.8	Elderly	Male	NA	57543715
MLL_13405	Peripheral blood	B-ALL	Common B-ALL	BCP-ALL "other"	BCP-ALL "other"	46,XY,del(9)(p11p24)[6]/46,XY[17]		nuc ish 9p21(CDKN2Ax1),9cen(D9x2)[28/100],9q34(ABL1x2),22q11(BCRx2)[100],11q23(5'KMT2Ax2,3'KMT2Ax2)(5'KMT2A con 3'KMT2Ax2)[100]	20	Adolescent	Male	50300	54898484
MLL_13406	Bone marrow	B-ALL	Common B-ALL	BCP-ALL "other"	BCP-ALL "other"	46,XY,del(6)(q16q22),r(7)(p13q21).ish del(9)(p21p21)(CDKN2A-)[14]/46,XY[20]		nuc ish 7cen(D7Z1x2),7q31(D7S486x1)[85/100],6q21(SEC63x1),6q23(MYBx2)[85/100],8q24(5'MYCx2,3'MYCx2)(5'MYC con 3'MYCx2)[100],9p21(CDKN2Ax1),9cen(D9x2)[90/100],9q34(ABL1x2),22q11(BCRx2)[100],11q23(5'KMT2Ax2,3'KMT2Ax2)(5'KMT2A con 3'KMT2Ax2)[100],17p13(TP53x2),17q11(NF1x2)[100]	72.8	Elderly	Male	13130	85914708
MLL_13407	Bone marrow	B-ALL	B-ALL*	BCP-ALL "other"	BCP-ALL "other"	46,XY.ish del(14)(q32q32)(3'IGH+,IGHV-)[12]/46,XY[8]	arr (1-22)x2,(XY)x1	nuc ish Xp22/Yp11(3'CRLF2x2,5'CRLF2x2)(5'CRLF2 con 3'CRLF2x2)[100],Xp22/Yp11(3'P2RY8x2,5'P2RY8x2)[100],3q26.2(3'MECOMx2,5'MECOMx2)(3'MECOM con 5'MECOMx2)[100],5q32-33(3'PDGFRBx2,5'PDGFRBx2)(3'PDGFRB con 5'PDGFRBx2)[100],9p24(3'JAK2x2,5'JAK2x2)(3'JAK2 con 5'JAK2x2)[100],9p21(CDKN2Ax2),9cen(D9x2)[100],9q34(ABL1x2),22q11(BCRx2)[100],11cen(D11Z1x2)[100],11q23(5'KMT2Ax2,3'KMT2Ax2)(5'KMT2A con 3'KMT2Ax…	18.9	Adolescent	Male	7000	53431741
MLL_13408	Bone marrow	B-ALL	B-ALL*	low hypodiploid/ near-triploid	low hypodiploid/ near-triploid	46,XX[20]	arr +X,-3,5p15.31p15.2(9,637,037-12,250,312)x1,-7,+9,+10,+11,-13,-15,-17,17q11.2q12(28,561,982-33,535,905)x0	nuc ish Xp22/Yp11(3'CRLF2x4,5'CRLF2x4)(5'CRLF2 con 3'CRLF2x4)[100],Xp22/Yp11(3'P2RY8x4,5'P2RY8x4)[85/100],3q26.2(3'MECOMx2,5'MECOMx2)(3'MECOM con 5'MECOMx2)[100],9p21(CDKN2Ax4),9cen(D9x4)[85/100],9q34(ABL1x4),22q11(BCRx3)(ABL1 con BCRx0)[80/100],11cen(D11Z1x4)[85/100],11q23(5'KMT2Ax4,3'KMT2Ax4)(5'KMT2A con 3'KMT2Ax4)[75/100],12p13(ETV6x3),21q22(RUNX1x4)(ETV6 con RUNX1x0)[85/100],13q14(DLEUx2),17p…	21.7	Young Adult	Female	NA	58774113
MLL_13409	Bone marrow	B-ALL	B-ALL*	BCP-ALL "other"	BCP-ALL "other"	42,XY,der(5)t(5;11)(q33;q13),der(6)t(6;20)(p22;q11),-7,der(12;20)(20pter->20q11::5?q33->5?q35::12p12->12qter),dic(14;14)(p11;p11),der(4;16)(4?pter->4?p15::16p13->16p11::4?p15->4?q11::16p11->16q12::4q?35->4q?35::16q12->16qter),der(20)(7qter->7q32::7q22->7q11::20p13->20qter)[13]/84<4n>,idemx2[3]/42,X,-Y,del(3)(q11q29),der(3)(22qter->22q11::3p13->3q29::3q11->3q29),del(5)(q21q34),-7,der(12;20)(20pter…	arr (3)x1,4p16.3p15.2(0-25,437,180)x3,4p15.2p15.1(25,437,180-28,399,420)x1,4q13.2q13.3(67,927,235-72,004,735)x1,4q21.23q22.1(84,983,956-90,105,113)x3,4q22.3q22.3(95,309,071-98,521,120)x3,4q22.3q35.2(98,521,120-190,500,580)x1,5q23.1q33.3(116,759,792-156,389,926)x1,6p25.3p22.3(0-15,385,375)x1,7q21.3q36.2(94,742,124-149,484,433)x1,7q36.1q36.2(151,345,988-153,418,406)x1,(9)x1,11q13.4q21(71,386,460-96…	nuc ish 7cen(D7Z1x1),7q31(D7S486x1)[18/100]/7cen(D7Z1x4),7q31(D7S486x4)[29/100],12p13(3'ETV6x1,5'ETV6x1)(3'ETV6 con 5'ETV6x1)[10/100]/12p13(3'ETV6x4,5'ETV6x4)(3'ETV6 con 5'ETV6x4)[29/100],9q34(ABL1x1),22q11(BCRx2)(ABL1 con BCRx0)[10/100]/9q34(ABL1x2),22q11(BCRx4)(ABL1 con BCRx0)[18/100]/9q34(ABL1x4),22q11(BCRx4)(ABL1 con BCRx0)[1/100],11q23(5'KMT2Ax3,3'KMT2Ax3)(5'KMT2A con 3'KMT2Ax3)[15/100]/11q2…	76.8	Elderly	Male	3600	77040699
MLL_13410	Bone marrow	B-ALL	B-ALL*	high hyperdiploid	high hyperdiploid	60,XY,+X,+4,+6,+8,+10,+10,+11,+12,+14,+16,+17,+21,+21,+21[3]/46,XY[20]		nuc ish 9p21(CDKN2Ax2),9cen(D9x2)[100],9q34(ABL1x2),22q11(BCRx2)[100],11q23(5'KMT2Ax3,3'KMT2Ax3)(5'KMT2A con 3'KMT2Ax3)[70/100],17p13(TP53x3),17q11(NF1x3)[80/100]	61.4	Elderly	Male	1200	75023650
MLL_13411	Peripheral blood	B-ALL	Common B-ALL	BCP-ALL "other"/CRLF2	Ph-like	38,Y,t(X;14)(p22;q32),inc[1]/46,XY[12]	arr 2p16.3p16.3(47,800,503-48,133,632)x1,7p12.2p12.2(50,346,839-50,463,858)x1,9p13.2p13.2(36,900,135-37,032,597)x1,22q12.2q12.2(31,745,317-32,076,654)x1	nuc ish 12p13(3'ETV6x2,5'ETV6x2)(3'ETV6 con 5'ETV6x2)[100],Xp22/Yp11(3'P2RY8x2,5'P2RY8x2)[100],5q32-33(3'PDGFRBx2,5'PDGFRBx2)(3'PDGFRB con 5'PDGFRBx2)[100],9p24(3'JAK2x2,5'JAK2x2)(3'JAK2 con 5'JAK2x2)[100],9p21(CDKN2Ax2),9cen(D9x2)[100],9q34(ABL1x2),22q11(BCRx2)[100],11q23(5'KMT2Ax2,3'KMT2Ax2)(5'KMT2A con 3'KMT2Ax2)[100],14q32(3'IGHx2,IGHVx2)(3'IGH sep IGHVx1)[75/100]	33.6	Young Adult	Male	51000	77031915
MLL_13412	Peripheral blood	B-ALL	B-ALL*	BCP-ALL "other"	Ph-like	46,XY,del(9)(p12p23)[2]/47,XY,+6,del(9)(p12p23)[5]/46,XY[17]	arr (6)x3,9p21.3p21.3(21,085,847-21,980,027)x1,9p21.3p21.3(21,980,027-22,008,426)x0,9p21.3p13.2(22,008,426-37,236,223)x1,10q24.2q24.2(100,483,434-100,789,752)x1,13q12.3q34(29,690,209-115,169,878)x2 hmz	nuc ish 6q21(SEC63x3),6q23(MYBx3)[20/100],9p21(CDKN2Ax1),9cen(D9x2)[80/100],9q34(ABL1x2),22q11(BCRx2)[100],11q23(5'KMT2Ax2,3'KMT2Ax2)(5'KMT2A con 3'KMT2Ax2)[100]	22.2	Young Adult	Male	162500	57902396
MLL_13413	Peripheral blood	B-ALL	B-cell precursor ALL	BCP-ALL "other"	BCP-ALL "other"	46,XY[12]	der(1),der(3),5q-,7q-,-9,16q-,21q-	nuc ish 16p13(MYH11x4),16q22(CBFBx2)(MYH11 con CBFBx0)[15/100],7cen(D7Z1x2),7q31(D7S486x2)[100],3q26.2(3'MECOMx3,5'MECOMx3)(3'MECOM con 5'MECOMx3)[5/100]/3q26.2(3'MECOMx4,5'MECOMx4)(3'MECOM con 5'MECOMx4)[25/100],5p15(TAS2R1,LOC285692x4),5q31(CDC25C,EGR1x2)[19/100],9p21(CDKN2Ax2),9cen(D9x2)[100],9q34(ABL1x2),22q11(BCRx4)(ABL1 con BCRx0)[21/100],11cen(D11Z1x4)[13/100],11q23(5'KMT2Ax3,3'KMT2Ax3)(5'…	85.8	Elderly	Male	8160	39207470
MLL_13415	Bone marrow	B-ALL	Common B-ALL	high hyperdiploid	missed	55,XY,+X,+2,+4,+6,+8,+10,+18,+21,+21[4]/46,XY[6]		nuc ish 9q34(ABL1x2),22q11(BCRx2)[100],11q23(5'KMT2Ax2,3'KMT2Ax2)(5'KMT2A con 3'KMT2Ax2)[100],9p21(CDKN2Ax2),9cen(D9x2)[100],12p13(ETV6x2),21q22(RUNX1x4)(ETV6 con RUNX1x0)[91/100],12p13(3'ETV6x2,5'ETV6x2)(3'ETV6 con 5'ETV6x2)[100]	8.8	Childhood	Male	4100	59344466
MLL_13417	Bone marrow	B-ALL	Common B-ALL	t(12;21)/ETV6-RUNX1	ETV6-RUNX1	46,XY,der(5)t(X;5)(q?23;q35),i(21)(q10)[13]/46,XY[8]		nuc ish 9q34(ABL1x2),22q11(BCRx2)[100],11q23(5'KMT2Ax2,3'KMT2Ax2)(5'KMT2A con 3'KMT2Ax2)[100],9p21(CDKN2Ax2),9cen(D9x2)[100],12p13(ETV6x2),21q22(RUNX1x3)(ETV6 con RUNX1x0)[93/100],12p13(3'ETV6x2,5'ETV6x2)(3'ETV6 con 5'ETV6x2)[100],4cen(D4x2)[100],10cen(D10x2)[100]	5.8	Childhood	Male	3600	64963455
MLL_13418	Peripheral blood	B-ALL	B-ALL*	11q23/KMT2A	KMT2A-AFF1	46,XY,t(4;11)(q21;q23)[7]/72,XXY,+Y,t(4;11)(q21;q23),+der(4)t(4;11)(q21;q23),+6,-9,+10,-11,-15,+19,+21[2]/46,XY[5]	arr 4q-?,+6,+7q??,+8,-9,+10,-11,+12,-15,+17,+19?,+20?,+21?,+22?,-X,-Y	nuc ish 9p21(CDKN2Ax3),9cen(D9x3)[12/100],9q34(ABL1x3),22q11(BCRx4)(ABL1 con BCRx0)[9/100],11q23(5'KMT2Ax2,3'KMT2Ax2)(5'KMT2A sep 3'KMT2Ax1)[84/100]/11q23(5'KMT2Ax3,3'KMT2Ax4)(5'KMT2A con 3'KMT2Ax2)[13/100],13q14(DLEUx2),17p13(TP53x2)[100]	29.3	Young Adult	Male	43300	40751829
MLL_13420	Bone marrow	B-ALL	B-ALL*	t(12;21)/ETV6-RUNX1	ETV6-RUNX1	46,XY,del(6)(q22),t(12;21)(p13;q22),der(12)t(12;21)(p13;q22)[11]/45,X,-Y,del(6)(q22),t(12;21)(p13;q22),der(12)t(12;21)(p13;q22)[5]/46,X,-Y,del(6)(q22),t(12;21)(p13;q22),der(12)t(12;21)(p13;q22),+18[2]/46,XY[2]		nuc ish 9q34(ABL1x2),22q11(BCRx2)[100],11q23(5'KMT2Ax2,3'KMT2Ax2)(5'KMT2A con 3'KMT2Ax2)[100],9p21(CDKN2Ax2),9cen(D9x2)[100],12p13(ETV6x1~2),21q22(RUNX1x3~4)(ETV6 con RUNX1x1)[95/100],12p13(3'ETV6x1~2,5'ETV6x2)(3'ETV6 con 5'ETV6x1)[95/100],13q14(DLEUx2),17p13(TP53x2)[100]	8.8	Childhood	Male	4400	89457451
MLL_13424	Bone marrow	B-ALL	Common B-ALL	high hyperdiploid	high hyperdiploid	56,XY,+X,+4,+6,+8,+10,+14,+17,+18,+21,+21[10]		nuc ish 9q34(ABL1x2),22q11(BCRx2)[100],12p13(ETV6x2),21q22(RUNX1x4),(ETV6 con RUNX1x0)[60/100],11q23(5'KMT2Ax2,3'KMT2Ax2)(5'KMT2A con 3'KMT2Ax2)[100]	1.3	Childhood	Male	5600	57377236
MLL_13901	Bone marrow	B-ALL	Common B-ALL	high hyperdiploid	high hyperdiploid	54,XY,+X,+Y,+4,+6,+10,+17,+18,+21[5]/46,XY[20]		nuc ish 9q34(ABL1x2),22q11(BCRx2)[100],11q23(5'KMT2Ax2,3'KMT2Ax2)(5'KMT2A con 3'KMT2Ax2)[100],12p13(ETV6x2),21q22(RUNX1x3)(ETV6 con RUNX1x0)[70/100],9p21(CDKN2Ax2),9cen(D9x2)[100/100],21q22(3'RUNX1x3,5'RUNX1x3)(3'RUNX1 con 5'RUNX1x3)[66/100],17p13(TP53x3),17q11(NF1x3)[81/100],14q32(IGHx2),18q21(BCL2x3)(IGH con BCL2x0)[78/100]	3.8	Childhood	Male	2200	61497286
MLL_13904	Bone marrow	B-ALL	Common B-ALL	t(12;21)/ETV6-RUNX1	ETV6-RUNX1	44,X,-X,der(8)ins(8;18)(p11;??),dic(9;18)(p13;q11),t(12;21)(p13;q22)[2]/45,X,-X,der(8)ins(8;18)(p11;??),dic(9;18)(p13;q11),del(9)(p13),t(12;21)(p13;q22),+21[3]/44,X,-X,der(8)ins(8;18)(p11;??),dic(9;18)(p13;q11),t(12;21)(p13;q22),der(12)t(5;12)(?;p11)[2]/46,XX[5]		nuc ish 9q34(ABL1x2),22q11(BCRx2)[100],11q23(5'KMT2Ax2,3'KMT2Ax2)(5'KMT2A con 3'KMT2Ax2)[100],9p21(CDKN2Ax0),9cen(D9x2)[32/100]/9p21(CDKN2Ax1),9cen(D9x2)[56/100],12p13(ETV6x1),21q22(RUNX1x3)(ETV6 con RUNX1x1)[69/100]/12p13(ETV6x1),21q22(RUNX1x4)(ETV6 con RUNX1x1)[20/100],12p13(3'ETV6x1,5'ETV6x1)(3'ETV6 sep 5'ETV6x1)[72/100]/12p13(3'ETV6x2,5'ETV6x2)(3'ETV6 sep 5'ETV6x1)[10/100],13q14(DLEUx2),17p13…	4.6	Childhood	Female	32300	64102837
MLL_13906	Bone marrow	T-ALL	Thymic T-ALL			46,XY,del(6)(q21q25),del(9)(p21p22),t(10;14)(q24;q11)[3]/46,XY[10]	arr 4q34.1q34.2(173,198,932-177,400,890)x1,6q14.1q21(76,370,423-111,827,935)x1,7p21.2p21.2(14,489,382-14,894,256)x1,?7q34q34(142,008,721-142,431,501)x1,9p21.3p21.3(ca.20,598,000-ca.21,470,000)x1,9p21.3p21.3(21,489,490-23,051,148)x0,9p21.3p21.3(21,489,490-23,051,148)x1,17q21.31q21.31(41,911,225-42,768,971)x1	nuc ish 10q23.2(GRID1x2),10q23.3(PTENx2)[100],12p13(RP11-180M15x2,RP11-59H1x2)[100],2p23.3(RP11-458N5x2)[100],17q11(NF1x2),17q22(MPOx2)[100],13q14(DLEUx2),17p13(TP53x2)[100],14q11(5'TRA/Dx2,3'TRA/Dx2)(5'TRA/D sep 3'TRA/Dx1)[78/100],6q21(SEC63x1),6q23(MYBx2)[24/100],5q35(5'TLX3x2,3'TLX3x2)(5'TLX3 con 3'TLX3x2)[100],1p32(3'STILx2,3' of TAL1x2)[100],9p21(CDKN2Ax0),9cen(D9x2)[79/100],11q23(5'KMT2Ax2,…	21.7	Young Adult	Male	24800	77186264
MLL_13972	Bone marrow	T-ALL	Thymic T-ALL			46,XY,del(9)(p21p22),t(10;14)(q24;q11)[4]/46,XY[20]	arr Xp22.12p22.11(20,677,847-22,302,587)x0,Xq27.1q27.1(139,491,374-140,077,989)x0,Xq27.2q27.3(141,991,376-144,131,480)x0,1p36.12p36.11(22,677,746-24,560,188)x?1,2p25.1p25.1(9,346,828-10,291,126)x1,4p15.31p15.31(18,011,949-20,982,144)x1,5q12.3q13.2(66,397,351-68,801,930)x1,5q14.3q14.3(89,174,128-92,056,874)x1,7q22.1q22.3(102,589,205-104,691,065)x1,7q34q34(142,019,933-142,492,464)x0,7q35q36.1(145,5…	nuc ish 10q23.31(RP11-380G5x2)[100],10q23.2(GRID1x2),10q23.3(PTENx2)[100],12p13(RP11-180M15x1,RP11-59H1x1),2p23.3(RP11-458N5x2)[100],17q11(NF1x2),17q22(MPOx2)[100],13q14(DLEUx2),17p13(TP53x2)[100],5q35(5'TLX3x2,3'TLX3x2)(5'TLX3 con 3'TLX3x2)[100],1p32(3'STILx2,3' of TAL1x2)[100],8q24(5'MYCx3,3'MYCx3)(5'MYC con 3'MYCx3),9p21(CDKN2Ax1),9cen(D9x2)[98/100],11q23(5'KMT2Ax3,3'KMT2Ax3)(5'KMT2A con 3'KMT…	29.6	Young Adult	Male	12300	68562076
MLL_13975	Bone marrow	B-ALL	Common B-ALL	t(9;22)/BCR-ABL1	BCR-ABL1	46,XY,t(9;22)(q34;q11)[13]/46,XY[7]	arr 7p12.2p12.2(50,221,812-50,463,858)x1,12p13.2p13.2(11,903,720-12,026,377)x1	nuc ish 8q24(5'MYCx2,3'MYCx2)(5'MYC con 3'MYCx2)[100],9p21(CDKN2Ax2),9cen(D9x2)[100],9q34(ABL1x3),22q11(BCRx3)(ABL1 con BCRx2)[100/100],11q23(5'KMT2Ax2,3'KMT2Ax2)(5'KMT2A con 3'KMT2Ax2)[100],9p21(CDKN2Ax2)	66.8	Elderly	Male	NA	66088363
MLL_13977	Bone marrow	B-ALL	B-ALL*	high hyperdiploid	high hyperdiploid	58<2n>,XX,+X,+4,+6,+8,+10,+14,+14,+17,+18,+21,+21,+21[5]/46,XX[4]		nuc ish 21q22(3'RUNX1x5,5'RUNX1x5)(3'RUNX1 con 5'RUNX1x5)[85/100],4p16(FGFR3x3),14q32(IGHx4)(FGFR3 con IGHx0)[98/100],9p21(CDKN2Ax2),9cen(D9x2)[100],9q34(ABL1x2),22q11(BCRx2)[100],11q23(5'KMT2Ax2,3'KMT2Ax2)(5'KMT2A con 3'KMT2Ax2)[100],12p13(ETV6x2),21q22(RUNX1x5)(ETV6 con RUNX1x0)[93/100],13q14(DLEUx2),17p13(TP53x3)[94/100]	3.9	Childhood	Female	2100	91884725
MLL_13978	Bone marrow	T-ALL	Thymic T-ALL			46,Y,t(X;6)(q21;p22).ish del(9)(p21p21)(CDKN2A-)[2]/46,XY[20]		nuc ish 10q23.2(GRID1x2),10q23.3(PTENx2)[100],12p13(RP11-180M15x2,RP11-59H1x2)[100],10q23.31(RP11-380G5x2)[100],2p23.3(RP11-458N5x2)[100],17q11(NF1x2),17q22(MPOx2)[100],13q14(DLEUx2),17p13(TP53x2)[100],9p21(CDKN2Ax1),9cen(D9x2)[45/100],5q35(5'TLX3x2,3'TLX3x2)(5'TLX3 con 3'TLX3x2)[100],11q23(5'KMT2Ax2,3'KMT2Ax2)(5'KMT2A con 3'KMT2Ax2)[100],9q34(ABL1x2),22q11(BCRx2)[100],17p13(TP53x2)[100],13q14(D1…	25.3	Young Adult	Male	12370	51073831
MLL_13985	Bone marrow	B-ALL	B-ALL*	t(9;22)/BCR-ABL1	BCR-ABL1	69,XXX,t(3;4)(p25;p15),der(3)t(3;4)(p25;p15),-4,+7,+8,-9,t(9;22)(q34;q11),-11,-12,-15,+16,+18,+18,+19,-21[6]/46,XX[9]	arr 3p26.3p24.1(0-27,488,929)x2,4p15.31q35.2(19,288,449-191,154,276)x1,+5,+7,+8,-9,-11,-12,-15,+16,+18x2,+19,-21	nuc ish 9q34(ABLx3),22q11(BCRx4)(BCRconABLx2),13q14(DLEUx3),17p13(TP53x3)	58.4	Adult	Female	20100	44938056
MLL_14314	Peripheral blood	B-ALL	B-ALL*	11q23/KMT2A	KMT2A-AFF1	46,XX,t(4;11)(q21;q23)[2]		nuc ish 9q34(ABL1x2),22q11(BCRx2)[100],11q23(5'KMT2Ax2,3'KMT2Ax2)(5'KMT2A sep 3'KMT2Ax1)[90/100]	44.7	Adult	Female	124000	66169898
MLL_14315	Bone marrow	T-ALL	Thymic T-ALL			48,XX,del(6)(q21),del(9)(p21p22),t(10;14)(q24;q11),+20,+21[6]/46,XX[14]		nuc ish 12p13(3'ETV6x1,5'ETV6x1)(3'ETV6 con 5'ETV6x1)[88/100],10q23.2(GRID1x2),10q23.3(PTENx2)[100],12p13(RP11-180M15x1,RP11-59H1x1)[87/100],2p23.3(RP11-458N5x2)[100],17q11(NF1x2),17q22(MPOx2)[100],13q14(DLEUx2),17p13(TP53x2)[100],14q11(5'TCRA/Dx2,3'TCRA/Dx2)(5'TCRA/D sep 3'TCRA/Dx1)_x000D_[92/100],20q12(D20S108x3)[87/100],6q21(SEC63x1),8q24(MYCx2)[90/10],12p13(ETV6x1),21q22(RUNX1x3),(ETV6 con RU…	38	Young Adult	Female	36000	94419712
MLL_14321	Peripheral blood	T-ALL	Thymic T-ALL			47,XY,+8,t(10;14)(q24;q11)[8]/47,XY,+8,t(10;14)(q24;q11).ish del(9)(p21p21)(CDKN2A-)[1]/46,XY[1]	arr 7p22.3p22.3(1,996,461-3,488,250)x1,8p23.3q24.13(0-146,364,022)x3,9p21.3p21.3(21,823,031-21,929,253)x1,9p21.3p21.3(21,929,253-22,106,131)x0,13q14.2q14.2(48,977,383-49,067,104)x0,17p13.1p13.1(7,131,694-7,700,716)x1	nuc ish 9q34(ABL1x2),22q11(BCRx2)[100],11q23(5'KMT2Ax2,3'KMT2Ax2)(5'KMT2A con 3'KMT2Ax2)[100],9p21(CDKN2Ax1),9cen(D9x2)[37/100],14q11(5'TCRA/Dx2,3'TCRA/Dx2)(5'TCRA/D sep 3'TCRA/Dx1)[98/100],12p13(RP11-180M15x2,RP11-59H1x2)[100],6cen(D6Z1x2),6q23(MYBx2)[100]	37.3	Young Adult	Male	226000	44037273
MLL_14511	Bone marrow	B-ALL	Common B-ALL	BCP-ALL "other"	BCP-ALL "other"	47,XY,t(3;12)(q27;p11),der(6;7)(p10;p10)x2,+der(6)t(6;9)(p23;p21)t(6;8)(q14;q24),+der(6;7)(q10;p10),+7,der(8)t(8;9)(q24;p13),der(9)t(6;9)(p23;p21),der(9)t(9;11)(p13;q22),der(11)t(6;11) (p23;q22),t(14;18)(q32;q21),t(16;19)(q21;q13)[12]/46,XY[7]		nuc ish 12p13(3'ETV6x2,5'ETV6x2)(3'ETV6 con 5'ETV6x2)[100],3q27(3'BCL6x2,5'BCL6x1)(3'BCL6 con 5'BCL6x1)[75/100],8q24(5'MYCx2,3'MYCx2)(5'MYC sep 3'MYCx1)[75/100],9p21(CDKN2Ax2),9cen(D9x2)[100],9q34(ABL1x2),22q11(BCRx2)[100],11q23(5'KMT2Ax2,3'KMT2Ax2)(5'KMT2A con 3'KMT2Ax2)[100],13q14(DLEUx2),17p13(TP53x2)[100],14q32(3'IGHx2,IGHVx2)(3'IGH sep IGHVx1)[85/100],14q32(IGHx3),18q21(BCL2x3)(IGH con BCL2x…	66.4	Elderly	Male	NA	75663044
MLL_14743	Bone marrow	B-ALL	B-ALL*	t(9;22)/BCR-ABL1	BCR-ABL1	46,XY,t(9;22)(q34;q11)[2]/46,XY[13]		nuc ish 9q34(ABL1x3),22q11(BCRx3)(ABL1 con BCRx2)[84/100],11q23(5'KMT2Ax2,3'KMT2Ax2)(5'KMT2A con 3'KMT2Ax2)[100],9p21(CDKN2Ax2),9cen(D9x2)[100],13q14(DLEUx2),17p13(TP53x2)[100]	18.9	Adolescent	Male	30900	57358955
MLL_14744	Bone marrow	T-ALL	Early T-ALL			47,XY,+4[5]/46,XY[5]		nuc ish 13q14(DLEUx2),17p13(TP53x2)[100],4cen(D4x3)[80/100],4q12(SCFD2x3),4q24(TET2x3)[88/100],12p13(3'ETV6x2,5'ETV6x2)(3'ETV6 con 5'ETV6x2)[100],11q23(5'KMT2Ax2,3'KMT2Ax2)(5'KMT2A con 3'KMT2Ax2)[100],1p32(3'STILx2,3' of TAL1x2)[100],14q11(5'TCRA/Dx2,3'TCRA/Dx2)(5'TCRA/D con 3'TCRA/Dx2)[100],5q35(5'TLX3x2,3'TLX3x2)(5'TLX3 con 3'TLX3x2)[100],9p21(CDKN2Ax2),9cen(D9x2)[100],9q34(ABL1x2),22q11(BCRx2)…	73.5	Elderly	Male	9800	73229711
MLL_14755	Bone marrow	T-ALL	Mature T-ALL			50,XX,+X,+X,+der(4)t(4;14)(q22;q32),der(7)t(7;7)(p22;q21),+8,der(14)t(11;14)(q13;p11),der(19)t(17;19)(q12;?p13)[11]/46,XX[3]	arr (X)x4,4p16.3q22.3(0-95,309,071)x3,7q11.23q21.11(76,082,873-77,921,280)x?1,7q21.11q34(81,930,791-142,008,721)x3,7q34q34(142,008,721-142,071,560)x1,7q34q34(142,071,560-142,492,464)x0,7q34q36.3(142,492,464-159,138,663)x3,(8)x3,11q14.1q25(77,314,835-135,006,516)x3,12p13.2p13.1(11,111,900-13,169,047)x1,14q32.13q32.33(96,069,110-107,349,540)x3,17q11.2q25.3(26,957,196-80,738,052)x3	nuc ish 14q32(3'IGHx3,IGHVx3)(3'IGH con IGHVx3)[66/100],9p21(CDKN2Ax2),9cen(D9x2)[100],5q35(5'TLX3x2,3'TLX3x2)(5'TLX3 con 3'TLX3x2)[100],1p32(3'STILx2,3' of TAL1x2)[100],11q23(5'KMT2Ax3,3'KMT2Ax3)(5'KMT2A con 3'KMT2Ax3)[70/100],9q34(ABL1x2),22q11(BCRx2)[100],14q11(5'TCRA/Dx2,3'TCRA/Dx2)(5'TCRA/D con 3'TCRA/Dx2)[100],11q22.3(ATMx3)[77/100],13q14(DLEUx2),17p13(TP53x2)[100],8q24(5'MYCx3,3'MYCx3)(5'M…	66.9	Elderly	Female	120000	99617564
MLL_14757	Peripheral blood	T-ALL	Thymic T-ALL			46,XY[25]	arr 4q31.3q31.3(152,082,200-153,332,488)x1,7q34q34(142,020,234-142,493,108)x0,12p13.33p11.22(184,873-29,224,882)x1,20p13q13.33(0-63,025,520)x3	nuc ish 9p21(CDKN2Ax2),9cen(D9x2)[100],1p32(3'STILx2,3' of TAL1x2)[100],11q23(5'KMT2Ax2,3'KMT2Ax2)(5'KMT2A con 3'KMT2Ax2)[100],9q34(ABL1x2),22q11(BCRx2)[100],14q32(3'IGHx2,IGHVx2)(3'IGH con IGHVx2)[100],17p13(TP53x2)[100],13q14(D13S25x2)[100],13q14(D13S319x2)[100],12cen(D12Z1x2)[100],11q22.3(ATMx2)[100],6cen(D6Z1x2),6q23(MYBx2)[100],11q13(CCND1x2),14q32(IGHx2)[100]	41.2	Adult	Male	33900	81471566
MLL_14883	Bone marrow	B-ALL	B-cell precursor ALL	11q23/KMT2A	KMT2A-AFF1	46,XX,t(4;11)(q21;q23),i(7)(q10)[3]/46,XX[18]		nuc ish 9p21(CDKN2Ax2),9cen(D9x2)[100],9q34(ABL1x2),22q11(BCRx2)[100],11q23(5'KMT2Ax2,3'KMT2Ax2)(5'KMT2A sep 3'KMT2Ax1)[50/100]	89.5	Elderly	Female	1500	53071520
MLL_14885	Bone marrow	B-ALL	Common B-ALL	t(9;22)/BCR-ABL1	BCR-ABL1	44,XX,-9,t(9;22)(q34;q11),-15[2]/44,XX,-9,der(9)del(9)(p21p21)t(9;22)(q34;q11),-15,der(22)t(9;22)(q34;q11)[3]/46,XX[12]	arr ?4q21.21q21.21(81,949,908-82,241,031)x1,7p12.2p12.2(50,190,407-50,463,858)x1,(9)x1,(15)x1,19p13.3p13.3(0-4,319,321)x1,19p13.3p13.12(4,319,321-14,094,549)x3	nuc ish 9q34(ABL1x2),22q11(BCRx3)(ABL1 con BCRx2)[80/100],11q23(5'KMT2Ax2,3'KMT2Ax2)(5'KMT2A con 3'KMT2Ax2)[100],9p21(CDKN2Ax0),9cen(D9x1)[18/100]/9p21(CDKN2Ax1),9cen(D9x1)[56/100],13q14(DLEUx2),17p13(TP53x2)[100]	51.6	Adult	Female	60000	80068259
MLL_14888	Peripheral blood	B-ALL	B-ALL*	t(9;22)/BCR-ABL1	BCR-ABL1	58<2n>,XY,+X,+3,+4,+6,+8,t(9;22)(q34;q11),+13,+14,+14,+17,+18,+21,+der(22)t(9;22)(q34;q11)[8]/46,XY[4]		nuc ish 7cen(D7Z1x2),7q31(D7S486x2)[100],9p21(CDKN2Ax2),9cen(D9x2)[100],9q34(ABL1x4),22q11(BCRx4)(ABL1 con BCRx3)[94/100],11q23(5'KMT2Ax2,3'KMT2Ax2)(5'KMT2A con 3'KMT2Ax2)[100],13q14(DLEUx3),17p13(TP53x3)[80/100],14q32(3'IGHx4,IGHVx4)(3'IGH con IGHVx4)[85/100]	48.8	Adult	Male	32470	39510968
MLL_15033	Bone marrow	B-ALL	B-ALL*	t(9;22)/BCR-ABL1	BCR-ABL1	46,XY,t(9;22)(q34;q11)[2]/45,X,-Y,t(9;22)(q34;q11)[10]/46,X,+Y,der(Y;15)(q10;q10),der(9)del(9)(p13p22)t(9;13)(p24;q32)t(9;16)(q21;q12),r(13)(p11q32),der(16)t(9;16)(q21;q12)t(9;22)(q34;q11),der(22)t(9;22)(q34;q11)[8]	arr 7p12.2p12.2(50,412,833-50,466,626)x1,9p23.3p21.3(0-21,869,058)x1,9p21.3p21.3(21,869,058-22,007,516)x0,9p21.3p13.1(22,007,516-38,878,523)x1,13q33.3q34(108,588,818-115,169,878)x1,14q32.11q32.33(89,801,635-106,329,974)x2 hmz,20q13.13q13.33(47,385,303-63,025,520)x1	nuc ish Xp11.1-q11.1(DXZ1x1),Yq12(DYZ1x0)[15/100]/Xp11.1-q11.1(DXZ1x1),Yq12(DYZ1x2)[48/100],9p21(CDKN2Ax1),9cen(D9x2)[82/100],9q34(ABL1x3),22q11(BCRx3)(ABL1 con BCRx2)[94/100]	62.5	Elderly	Male	48700	65141548
MLL_15340	Peripheral blood	B-ALL	B-ALL*	t(9;22)/BCR-ABL1	BCR-ABL1	45,XX,der(9;20)(p12;p11)t(11;20)(p11;q11)t(9;22)(q34;q11),der(11)t(11;20)(p11;p11),der(22)t(9;22)(q34;q11)[12]/46,XX[6]		nuc ish 9q34(ABL1x3),22q11(BCRx3)(ABL1 con BCRx2)[96/100],11q23(5'KMT2Ax2,3'KMT2Ax2)(5'KMT2A con 3'KMT2Ax2)[100],9p21(CDKN2Ax1),9cen(D9x2)[90/100],13q14(DLEUx2),17p13(TP53x2)[100]	66.4	Elderly	Female	161000	73790488
MLL_15341	Peripheral blood	B-ALL	B-ALL*	t(9;22)/BCR-ABL1	BCR-ABL1	46,XX,t(9;22)(q34;q11)[17]/46,XX[8]		nuc ish 9q34(ABL1x3),22q11(BCRx3)(ABL1 con BCRx2)[72/100],11q23(5'KMT2Ax2,3'KMT2Ax2)(5'KMT2A con 3'KMT2Ax2)[100],13q14(DLEUx2),17p13(TP53x2)[100]	48.3	Adult	Female	19400	100486968
MLL_15342	Peripheral blood	B-ALL	Common B-ALL	t(9;22)/BCR-ABL1	BCR-ABL1	46,XX,t(2;9;22)(p13;q34;q11).ish der(2)t(2;9;22)(ABL-,BCR+),der(9)t(2;9;22)(ABL-,BCR-), der(22)t(2;9;22)(ABL+,BCR+)[10]/46,XX,t(2;9;22)(p13;q34;q11),del(7)(p11)[3]/46,XX[2]		nuc ish 9q34(ABL1x2),22q11(BCRx3)(ABL1 con BCRx1)[100/100],9p21(CDKN2Ax2),9cen(D9x2)[100],11q23(5'KMT2Ax2,3'KMT2Ax2)(5'KMT2A con 3'KMT2Ax2)[100],13q14(DLEUx2),17p13(TP53x2)[100],7p15(5'HOXA9x1,3'HOXA9x1)(5'HOXA9 con 3'HOXA9x1)[12/100]	63.3	Elderly	Female	34000	63571652
MLL_15345	Peripheral blood	B-ALL	Common B-ALL	t(9;22)/BCR-ABL1	BCR-ABL1	46,XY,t(9;22)(q34;q11)[13]/47,XY,t(9;22)(q34;q11),+der(22)t(9;22)(q34;q11)[2]/46,XY[1]		nuc ish 9q34(ABL1x3),22q11(BCRx3)(ABL1 con BCRx2)[73/100]/9q34(ABL1x4),22q11(BCRx4)(ABL1 con BCRx3)[16/100],11q23(5'KMT2Ax2,3'KMT2Ax2)(5'KMT2A con 3'KMT2Ax2)[100],9p21(CDKN2Ax2),9cen(D9x2)[100],13q14(DLEUx2),17p13(TP53x2)[100]	84.7	Elderly	Male	140000	63479187
MLL_15347	Peripheral blood	B-ALL	Common B-ALL	t(9;22)/BCR-ABL1	BCR-ABL1	46,XY,t(9;22)(q34;q11),der(19)t(4;19)(q28;p13)[15]/46,XY[5]	arr 4q28.3q35.2(133,027,907-191,154,276)x3,19p13.3p13.3(248,929-5,005,620)x1,19q13.32q13.33(47,523,654-48,292,910)x1	nuc ish 11q23(5'KMT2Ax2,3'KMT2Ax2)(5'KMT2A con 3'KMT2Ax2)[100],9q34(ABL1x3),22q11(BCRx3)(ABL1 con BCRx2)[95/100],9p21(CDKN2Ax2),9cen(D9x2)[100],5p15.2(D5S721,D5S23x2),5q31(EGR1x2)[100],5p15.2(D5S721,D5S23x2),5q33-q34(DTDST,CSF1R,PDGFRBx2)[100],13q14(DLEUx2),17p13(TP53x2)[100]	72.4	Elderly	Male	100000	79797222
MLL_15349	Bone marrow	B-ALL	Common B-ALL	t(9;22)/BCR-ABL1	BCR-ABL1	45,XY,-7,t(9;22)(q34;q11)[6]/46,XY[14]	arr 7p22.3q21.2(0-92,241,891)x1,7q21.1q36.3(92,475,485-159,138,663)x1,12p13.2p13.2(11,911,568-12,108,475)x1	nuc ish 9q34(ABL1x3),22q11(BCRx3)(ABL1 con BCRx2)[74/100],11q23(5'KMT2Ax2,3'KMT2Ax2)(5'KMT2A con 3'KMT2Ax2)[100],9p21(CDKN2Ax2),9cen(D9x2)[100],7cen(D7Z1x1),7q31(D7S486x1),3q26.2(3'MECOMx2,5'MECOMx2)(3'MECOM con 5'MECOMx2)[100],13q14(DLEUx2),17p13(TP53x2)[100]	63.7	Elderly	Male	20300	64746891
MLL_15353	Peripheral blood	B-ALL	Common B-ALL	t(9;22)/BCR-ABL1	BCR-ABL1	46,XY,t(9;22)(q34;q11)[4]/46,XY[16]	arr 7p12.2p12.2(50,389,428-50,483,713)x0,7p12.2p12.1(50,483,713-51,196,528)x1	nuc ish 9q34(ABL1x3),22q11(BCRx3)(ABL1 con BCRx2)[61/100],11q23(5'KMT2Ax2,3'KMT2Ax2)(5'KMT2A con 3'KMT2Ax2)[100],9p21(CDKN2Ax2),9cen(D9x2)[100],13q14(DLEUx2),17p13(TP53x2)[100]	44.8	Adult	Male	23800	87837195
MLL_15356	Bone marrow	B-ALL	B-cell precursor ALL	t(9;22)/BCR-ABL1	BCR-ABL1	46,XY,der(7)r(7;?)(p11q11;?),+9,der(9;9)(22qter->22q11::9q34->9p12::9p12->9q34::22q11->22qter),ider(22)(q10)t(9;22)(q34;q11).ish del(9)(p21p21)(CDKN2A-)[8]/46,XY[16]		nuc ish 7cen(D7Z1x2),7q31(D7S486x1)[90/100],3q26.2(3'MECOMx2,5'MECOMx2)(3'MECOM con 5'MECOMx2)[100],9p21(CDKN2Ax0),9cen(D9x2)[62/100],9q34(ABL1x5),22q11(BCRx5)(ABL1 con BCRx4)[81/100],11q23(5'KMT2Ax2,3'KMT2Ax2)(5'KMT2A con 3'KMT2Ax2)[100]	77.2	Elderly	Male	NA	55761381
MLL_15361	Peripheral blood	B-ALL	Common B-ALL	t(9;22)/BCR-ABL1	BCR-ABL1	45,X,del(X)(p21p22),der(5)t(5;9)(p15;q21)t(9;22)(q34;q11),-9,del(9)(p12p23),der(22)t(9;22)(q34;q11)[13]/46,XX[14]		nuc ish 12p13(3'ETV6x2,5'ETV6x2)(3'ETV6 con 5'ETV6x2)[100],Xp22(RP11-309M23x2,RP11-172A6x2)[100],9p21(CDKN2Ax0),9cen(D9x1)[15/100],9q34(ABL1x3),22q11(BCRx3)(ABL1 con BCRx2)[30/100],11q23(5'KMT2Ax2,3'KMT2Ax2)(5'KMT2A con 3'KMT2Ax2)[100]	52.6	Adult	Female	19290	70242593
MLL_15364	Peripheral blood	B-ALL	Common B-ALL	t(9;22)/BCR-ABL1	BCR-ABL1	46,XY[20]	arr ?Yq11.223q12(24,022,304-28,804,541)x2,2p11.2p11.2(89,327,068-90,397,774)x1,7p12.2p12.2(50,346,839-50,463,858)x1,9p13.2p13.2(36,551,896-37,182,561)x1,14q11.2q11.2(22,573,033-23,361,970)x1	nuc ish 9p21(CDKN2Ax2),9cen(D9x2)[100],9q34(ABL1x3),22q11(BCRx2)(ABL1 con BCRx2)[30/100],11q23(5'KMT2Ax2,3'KMT2Ax2)(5'KMT2A con 3'KMT2Ax2)[100]	68	Elderly	Male	21800	42046242
MLL_15365	Peripheral blood	B-ALL	Common B-ALL	t(9;22)/BCR-ABL1	BCR-ABL1	46,XY,t(9;22)(q34;q11)[20]		nuc ish 12p13(3'ETV6x2,5'ETV6x2)(3'ETV6 con 5'ETV6x2)[100],9p21(CDKN2Ax2),9cen(D9x2)[100],9q34(ABL1x3),22q11(BCRx3)(ABL1 con BCRx2)[90/100],11q23(5'KMT2Ax2,3'KMT2Ax2)(5'KMT2A con 3'KMT2Ax2)[100],17p13(TP53x2),17q11(NF1x2)[100]	62.2	Elderly	Male	46600	68407274
MLL_15366	Bone marrow	B-ALL	Common B-ALL	t(9;22)/BCR-ABL1	BCR-ABL1	45,XY,-7.ish ins(22;9)(q11;q34q34)(BCR+,ABL1+)[8]/46,XY[14]		nuc ish 7cen(D7Z1x1),7q31(D7S486x1)[70/100],3q26.2(3'MECOMx2,5'MECOMx2)(3'MECOM con 5'MECOMx2)[100],9q34(ABL1x3),22q11(BCRx3)(ABL1 con BCRx1)[92/100]	50.2	Adult	Male	24160	65030397
MLL_15369	Bone marrow	B-ALL	B-ALL*	t(9;22)/BCR-ABL1	BCR-ABL1	46,XX.ish ins(22;9)(q11;q34q34)(BCR+,ABL+;ABL+,BCR-)[9]/45,XX,-7.ish ins(22;9)(q11;q34q34)(BCR+,ABL+;ABL+,BCR-)[11]		nuc ish 7cen(D7Z1x1),7q31(D7S486x1)[82/100],Xp11.1-q11.1(DXZ1x2),Yq12(DYZ1x0)[100],9p21(CDKN2Ax2),9cen(D9x2)[100],9q34(ABL1x3),22q11(BCRx2)(ABL1 con BCRx1)[95/100],11q23(5'KMT2Ax2,3'KMT2Ax2)(5'KMT2A con 3'KMT2Ax2)[100]	42.4	Adult	Female	101500	70983041
MLL_15370	Peripheral blood	B-ALL	B-ALL*	t(9;22)/BCR-ABL1	BCR-ABL1	46,XY,t(9;22)(q34;q11)[17]/46,XY[3]		nuc ish 9p21(CDKN2Ax2),9cen(D9x2)[100],9q34(ABL1x3),22q11(BCRx3)(ABL1 con BCRx2)[84/100]/9q34(ABL1x4),22q11(BCRx4)(ABL1 con BCRx3)[15/100]	48.6	Adult	Male	28100	68289312
MLL_15372	Peripheral blood	B-ALL	Common B-ALL	t(9;22)/BCR-ABL1	BCR-ABL1	46,XX[21]		nuc ish 9p21(CDKN2Ax2),9cen(D9x2)[100],9q34(ABL1x3),22q11(BCRx3)(ABL1 con BCRx2)[73/100],11q23(5'KMT2Ax2,3'KMT2Ax2)(5'KMT2A con 3'KMT2Ax2)[100]	66.3	Elderly	Female	19150	58661162
MLL_15376	Peripheral blood	B-ALL	Common B-ALL	t(9;22)/BCR-ABL1	BCR-ABL1	46,XX,t(9;22)(q34;q11)[20]		nuc ish 9p21(CDKN2Ax2),9cen(D9x2)[100],9q34(ABL1x3),22q11(BCRx3)(ABL1 con BCRx2)[87/100]	82.1	Elderly	Female	20200	67006668
MLL_15377	Peripheral blood	B-ALL	B-ALL*	high hyperdiploid	missed	56,XX,+X,dup(1)(q21q44),+4,+6,+10,+14,+14,+17,+18,+21,+21[3]/46,XX[20]		nuc ish 1p32(CDKN2Cx2),1q21(CKS1Bx3)[87/100],4p16(FGFR3x2),14q32(IGHx4)(FGFR3 con IGHx0)[85/100],9p21(CDKN2Ax2),9cen(D9x2)[100],9q34(ABL1x2),22q11(BCRx2)[100],11q23(5'KMT2Ax2,3'KMT2Ax2)(5'KMT2A con 3'KMT2Ax2)[100],12p13(ETV6x2),21q22(RUNX1x4)(ETV6 con RUNX1x0)[85/100],13q14(DLEUx2),17p13(TP53x3)[83/100]	23.4	Young Adult	Female	15840	79782065
MLL_18644	Peripheral blood	B-ALL	Common B-ALL	BCP-ALL "other"/CRLF2	Ph-like	46,XY.ish t(Y;14)(p11;q32)[7]/46,XY[14]	arr 1p35.3p35.3(29,139,492-29,375,270)x1,3q27.2q27.3(185,679,738-186,290,359)x1,7q34q34(142,298,608-142,492,464)x1,9p13.2p13.2(36,930,176-37,302,894)x1,18q21.2q21.2(53,226,054-53,760,053)x1	nuc ish Xp22/Yp11(3'CRLF2x2,5'CRLF2x2)(5'CRLF2 sep 3'CRLF2x1)[67/100],9p24(3'JAK2x2,5'JAK2x2)(3'JAK2 con 5'JAK2x2)[100],12p13(3'ETV6x2,5'ETV6x2)(3'ETV6 con 5'ETV6x2)[100],Xp22/Yp11(3'P2RY8x2,5'P2RY8x2)[100],5q32-33(3'PDGFRBx2,5'PDGFRBx2)(3'PDGFRB con 5'PDGFRBx2)[100],9p21(CDKN2Ax2),9cen(D9x2)[100],9q34(ABL1x2),22q11(BCRx2)[100],11q23(5'KMT2Ax2,3'KMT2Ax2)(5'KMT2A con 3'KMT2Ax2)[100],14q32(3'IGHx2,…	8.2	Childhood	Male	73000	70232815
MLL_18645	Peripheral blood	B-ALL	B-cell precursor ALL	11q23/KMT2A	KMT2A-AFF1	46,XY,t(4;11)(q21;q23)[5]		nuc ish 9p21(CDKN2Ax2),9cen(D9x2)[100],9q34(ABL1x2),22q11(BCRx2)[100],11q23(5'KMT2Ax2,3'KMT2Ax2)(5'KMT2A sep 3'KMT2Ax1)[90/100]	76.8	Elderly	Male	87000	64761224
MLL_18646	Peripheral blood	B-ALL	B-cell precursor ALL	BCP-ALL "other"	BCP-ALL "other"	47,XY,+8[11]/47,XY,+8,del(9)(q12q34)[1]/46,XY[8]	arr (8)x3,9q22.1q22.32(91,479,892-97,818,253)x1,9q22.33q22.33(100,445,952-102,457,089)x1,11q23.3q23.3(119,178,217-120,966,084)x1,?13q14.3q21.2(54,235,580-59,766,482)x2~3	nuc ish 12p13(3'ETV6x2,5'ETV6x2)(3'ETV6 con 5'ETV6x2)[100],9p24(3'JAK2x2,5'JAK2x2)(3'JAK2 con 5'JAK2x2)[100],Xp22/Yp11(3'CRLF2x2,5'CRLF2x2)(5'CRLF2 con 3'CRLF2x2)[100],7cen(D7Z1x2),7q31(D7S486x2)[100],4cen(D4x2)[100],Xp22/Yp11(3'P2RY8x2,5'P2RY8x2)[100],5q32-33(3'PDGFRBx2,5'PDGFRBx2)(3'PDGFRB con 5'PDGFRBx2)[100],8cen(D8Z2x3)[76/100],9p24(JAK2x2),9q22.31(CENPPx1)[30/100],9p21(CDKN2Ax2),9cen(D9x2)[…	0.8	Infant	Male	200008	68613687
MLL_19190	Peripheral blood	B-ALL	B-cell precursor ALL	11q23/KMT2A	KMT2A-AFF1	46,XX,t(4;11)(q21;q23)[1]/46,XX[8]		nuc ish 9p21(CDKN2Ax2),9cen(D9x2)[100],9q34(ABL1x2),22q11(BCRx2)[100],11q23(5'KMT2Ax2,3'KMT2Ax2)(5'KMT2A sep 3'KMT2Ax1)[90/100],12p13(ETV6x2),21q22(RUNX1x2)[100]	25.7	Young Adult	Female	241000	80391632
MLL_19286	Bone marrow	B-ALL	Common B-ALL	t(9;22)/BCR-ABL1	BCR-ABL1	46,XX,t(9;22)(q34;q11)[16]/46,XX[4]	arr 7p12.2p12.2(50,346,839-50,362,971)x1,7p12.2p12.2(50,362,971-50,440,086)x0,7p12.2p12.2(50,440,086-50,463,858)x1,9p21.3p21.3(21,888,985-21,977,231)x1,9p21.3p21.3(21,977,231-22,033,108)x0,17q21.31q21.31(44,173,581-44,353,063)x3,17q21.31q21.31(44,353,063-44,560,821)x1	nuc ish 9q34(ABL1x3),22q11(BCRx3)(ABL1 con BCRx2)[95/100],11q23(5'KMT2Ax2,3'KMT2Ax2)(5'KMT2A con 3'KMT2Ax2)[100],9p21(CDKN2Ax2),9cen(D9x2)[100],13q14(DLEUx2),17p13(TP53x2)[100]	35.8	Young Adult	Female	80000	68332561
MLL_19559	Bone marrow	T-ALL	Early T-ALL			49,XY,t(6;17)(q21;q23),+8,+10,+19[4]/46,XY[19]		nuc ish 14q11(5'TRA/Dx2,3'TRA/Dx2)(5'TRA/D con 3'TRA/Dx2) [100],1p32(TAL1,STILx2,3' of TAL1x2)[100],5q35(5'TLX3x2,3'TLX3x2)(5'TLX3 con 3'TLX3x2)[100],6q21(SEC63x2),6q23(MYBx2)[100],9q34(ABL1x2),22q11(BCRx2)[100],10q24(5'TLX1x3,3'TLX1x3)(5'TLX1 con 3'TLX1x3)[90/100],11q23(5'KMT2Ax2,3'KMT2Ax2)(5'KMT2A con 3'KMT2Ax2)[100],14q32(3'TCL1x2,5'TCL1x2)(3'TCL1 con 5'TCL1x2)[100]	23.1	Young Adult	Male	NA	72165556
MLL_19689	Bone marrow	T-ALL	Thymic T-ALL			48,XX,+X,+X,t(3;12)(p23;p13),-7,r(8)(p11q24),+10[5]/46,XX[20]	arr (X)x3,(7)x1,(10)x3	nuc ish 14q11(5'TRA/Dx2,3'TRA/Dx2)(5'TRA/D con 3'TRA/Dx2) [100],7cen(D7Z1x1),7q31(D7S486x1)[21/100],12p13(3'ETV6x2,5'ETV6x2)(3'ETV6 sep 5'ETV6x1)[24/100],1p32(3'STILx2,3' of TAL1x2)[100],5q35(5'TLX3x2,3'TLX3x2)(5'TLX3 con 3'TLX3x2)[100],8q24(5'MYCx2,3'MYCx2)(5'MYC con 3'MYCx2)[100],9p21(CDKN2Ax2),9cen(D9x2)[100],9q34(ABL1x2),22q11(BCRx2)[100],10q24(5'TLX1x3,3'TLX1x3)(5'TLX1 con 3'TLX1x3)[25/100],…	33	Young Adult	Female	7930	75822712
MLL_19706	Bone marrow	T-ALL	Thymic T-ALL			46,XY,t(10;14)(q24;q11)[1]/46,XY[20]		nuc ish 14q11(5'TRA/Dx2,3'TRA/Dx2)(5'TRA/D sep 3'TRA/Dx1)[93/100],1p32(3'STILx2,3' of TAL1x2)[100],5q35(5'TLX3x2,3'TLX3x2)(5'TLX3 con 3'TLX3x2)[100],9q34(ABL1x3),22q11(BCRx2)(ABL1 con BCRx0)[70/100],10q24(5'TLX1x2,3'TLX1x2)(5'TLX1 sep 3'TLX1x1)[85/100],11q23(5'KMT2Ax2,3'KMT2Ax2)(5'KMT2A con 3'KMT2Ax2)[100]	26.3	Young Adult	Male	5580	46374116
MLL_19863	Peripheral blood	B-ALL	B-cell precursor ALL	BCP-ALL "other"	NUTM1	46,XY,t(12;15)(p13;q15)[5]/46,XY[15]		nuc ish 9q34(ABL1x2),22q11(BCRx2)[100],11q23(5'KMT2Ax2,3'KMT2Ax2)(5'KMT2A con 3'KMT2Ax2)[100],9p21(CDKN2Ax2),9cen(D9x2)[100],12p13(3'ETV6x2,5'ETV6x2)(3'ETV6 con 5'ETV6x2)[100]	0.3	Infant	Male	130000	59337705
MLL_19962	Bone marrow	B-ALL	B-cell precursor ALL	11q23/KMT2A	KMT2A-AFF1	46,XX,t(4;11)(q21;q23),i(7)(q10)[6]/46,XX[7]		nuc ish 1p32(CDKN2Cx2),1q21(CKS1Bx2)[100],7cen(D7Z1x2),7q31(D7S486x3)[52/100],9p21(CDKN2Ax2),9cen(D9x2)[100],9q34(ABL1x2),22q11(BCRx2)[100],11q23(5'KMT2Ax2,3'KMT2Ax2)(5'KMT2A sep 3'KMT2Ax1)[90/100]	56.7	Adult	Female	49500	67280074
MLL_19968	Bone marrow	B-ALL	B-cell precursor ALL	11q23/KMT2A	KMT2A-AFF1	46,XX,t(4;11)(q21;q23)[1]/50,XX,+X,t(4;11)(q21;q23),+6,+10,+22[11]		nuc ish 3q27(3'BCL6x2,5'BCL6x2)(3'BCL6 con 5'BCL6x2)[100],6q21(SEC63x3),6q23(MYBx3)[34/100],8q24(5'MYCx2,3'MYCx2)(5'MYC con 3'MYCx2)[100],9q34(ABL1x2),22q11(BCRx3)(ABL1 con BCRx0)[30/100],11q23(5'KMT2Ax2,3'KMT2Ax2)(5'KMT2A sep 3'KMT2Ax1)[99/100],14q32(IGHx2),18q21(BCL2x2)[100]	67.4	Elderly	Female	93770	98724473
MLL_20393	Bone marrow	B-ALL	Common B-ALL	t(12;21)/ETV6-RUNX1**	ETV6-RUNX1**	47,X,-X,der(2)t(2;17)(p16;q21)t(6;17)(p21;q23),der(6)t(6;17)(p21;q23?), +10,t(12;21)(p13;q22),der(17)t(2;17)(p16;q21),+21.ish der(12)t(12;21)(TEL-,AML1+),der(21)t(12;21)(TEL+,AML1+)[5]/47,X,-X,der(2)t(2;17)(p16;q21)t(6;17)(p21;q23),der(6)t(6;17)(p21;q23?),+r(10)(p12q21),t(12;21)(p13;q22),der(17)t(2;17)(p16;q21),+21.ish der(12)t(12;21)(TEL-,AML1+),der(21)t(12;21)(TEL+,AML1+)[4]/46,XX[6]		nuc ish 9q34(ABL1x2),22q11(BCRx2)[100],11q23(5'KMT2Ax2,3'KMT2Ax2)(5'KMT2A con 3'KMT2Ax2)[100],9p21(CDKN2Ax2),9cen(D9x2)[100],12p13(3'ETV6x2,5'ETV6x2)(3'ETV6 sep 5'ETV6x1)[80/100],14q32(3'IGHx2,IGHVx2)(3'IGH con IGHVx2)[100],21q22(3'RUNX1x3,5'RUNX1x3)(3'RUNX1 con 5'RUNX1x2),21q22.2(RP11-476D17x3,RP11-95I21x3),12p13(ETV6x2),21q22(RUNX1x4)(ETV6 con RUNX1x1),6q21(SEC63x2),6q23(MYBx2)[100]	5.9	Childhood	Female	2400	48239274
MLL_20402	Peripheral blood	T-ALL	Thymic T-ALL			46,XX,t(6;7)(q23;q34),t(7;8)(q34;q23)[16]/46,XX[1]	arr 7q34q34(142,071,560-142,418,932)x1,?8q21.3q21.3(90,679,473-90,861,837)x1,9p21.3p21.3(21,869,058-21,955,430)x1,9p21.3p21.3(21,955,430-22,106,131)x0,10q23.2q23.31(89,498,099-89,729,589)x1,?11q14.2q14.2(85,714,407-85,777,381)x1,,14q11.2q11.2(22,049,200-22,439,044)x1,19q13.12q13.12(36,700,809-37,191,393)x1	nuc ish 10q23.2(GRID1x2),10q23.3(PTENx2)[100],12p13(RP11-180M15x2,RP11-59H1x2)[100],10q23.31(RP11-380G5x2)[100],2p23.3(RP11-458N5x2)[100],17q11(NF1x2),17q22(MPOx2)[100],13q14(DLEUx2),17p13(TP53x2)[100],8q24(5'MYCx2,3'MYCx2)(5'MYC con 3'MYCx2)[100],14q11(5'TRA/Dx2,3'TRA/Dx2)(5'TRA/D con 3'TRA/Dx2) [100],9p21(CDKN2Ax2),9cen(D9x2)[100],5q35(5'TLX3x2,3'TLX3x2)(5'TLX3 con 3'TLX3x2)[100],1p32(3'STILx2,…	0.8	Infant	Female	920000	73343901
MLL_20594	Bone marrow	B-ALL	Common B-ALL	BCP-ALL "other"	BCP-ALL "other"	46,XY,der(9)t(9;20)(p13;p11),r(20)(p11q11).ish der(9)t(9;20)(p13;p11)(CDKN2A-), del(9)(p21p21)(CDKN2A-)[10]/46,XY[13]		nuc ish 9q34(ABL1x2),22q11(BCRx2)[100],11q23(5'KMT2Ax2,3'KMT2Ax2)(5'KMT2A con 3'KMT2Ax2)[100],12p13(ETV6x2),21q22(RUNX1x2)[100],9p21(CDKN2Ax0),9cen(D9x2)[88/100],8q24(5'MYCx2,3'MYCx2)(5'MYC con 3'MYCx2)[100],20q12(D20S108x1),20qter(tel20qx1)[95/100],9p13.2(RP11-344B23x1,RP11-297B17x1)[91/100]	14.3	Childhood	Male	3200	42022049
MLL_20595	Peripheral blood	B-ALL	B-ALL*	11q23/KMT2A	KMT2A-AFF1	46,XX,t(4;11)(q21;q23)[18]/46,XX[2]		nuc ish 11q23(5'KMT2Ax2,3'KMT2Ax2)(5'KMT2A sep 3'KMT2Ax1)[75/100]	58.3	Adult	Female	22900	63239361
MLL_20888	Bone marrow	T-ALL	Early T-ALL			46,XX[20]	arr 5q21.2q32(103,079,599-147,521,229)x1,?16q23.3q24.3(82,983,115-89,997,390)x1-2	nuc ish 5p15(hTERTx2),5q31(CDC25C,EGR1x1)[88/100],10q23.31(RP11-380G5x2)[100],10q23.2(GRID1x2),10q23.3(PTENx2)[100],12p13(RP11-180M15x2,RP11-59H1x2)[100],2p23.3(RP11-458N5x2)[100],17q11(NF1x2),17q22(MPOx2)[100],13q14(DLEUx2),17p13(TP53x2)[100],14q11(5'TRA/Dx2,3'TRA/Dx2)(5'TRA/D con 3'TRA/Dx2) [100],9p21(CDKN2Ax2),9cen(D9x2)[100],5q35(5'TLX3x2,3'TLX3x2)(5'TLX3 con 3'TLX3x2)[100],1p32(3'STILx2,3' o…	11.3	Childhood	Female	41300	52021768
MLL_21276	Bone marrow	T-ALL	Thymic T-ALL			46,XX,i(7)(q10)[12]/46,XX[8]		nuc ish 14q11(5'TRA/Dx2,3'TRA/Dx2)(5'TRA/D con 3'TRA/Dx2) [100],7cen(D7Z1x2),7q31(D7S486x3)[94/100],7p15(RP11-163M21x1,RP1-170O19x1)[98/100],1p32(3'STILx2,3' of TAL1x2)[100],5q35(5'TLX3x2,3'TLX3x2)(5'TLX3 con 3'TLX3x2)[100],9p21(CDKN2Ax2),9cen(D9x2)[100],9q34(ABL1x2),22q11(BCRx2)[100],10q24(5'TLX1x2,3'TLX1x2)(5'TLX1 con 3'TLX1x2)[100],11q23(5'KMT2Ax2,3'KMT2Ax2)(5'KMT2A con 3'KMT2Ax2)[100]	65.6	Elderly	Female	7000	42036795
MLL_21365	Bone marrow	B-ALL	B-cell precursor ALL	11q23/KMT2A	KMT2A-MLLT1	46,XY,t(11;19)(q23;p13.3)[5]/45,XY,-7,t(11;19)(q23;p13.3)[13]/46,XY[4]		nuc ish 7cen(D7Z1x1),7q31(D7S486x1)[70/100],9p21(CDKN2Ax2),9cen(D9x2)[100],9q34(ABL1x2),22q11(BCRx2)[100],11q23(5'KMT2Ax2,3'KMT2Ax2)(5'KMT2A sep 3'KMT2Ax1)[97/100],13q14(DLEUx2),17p13(TP53x2)[100]	33	Young Adult	Male	3100	85751009
MLL_21369	Bone marrow	B-ALL	B-cell precursor ALL	11q23/KMT2A	KMT2A-AFF1	46,XX,t(4;11)(q21;q23)[2]/46,XX[4]		nuc ish 9p21(CDKN2Ax2),9cen(D9x2)[100],9q34(ABL1x2),22q11(BCRx2)[100],11q23(5'KMT2Ax2,3'KMT2Ax2)(5'KMT2A sep 3'KMT2Ax1)[92/100],13q14(DLEUx2),17p13(TP53x2)[100]	68	Elderly	Female	112600	79923326
MLL_21373	Peripheral blood	T-ALL	Thymic T-ALL			46,XY.ish del(10)(q23q23)(GRID-)[10]	arr ?4q25q25(108,979,102-109,513,230)x1,9p21.3p21.3(21,831,560-21,989,357)x1,10q23.1q23.3(84,625,195-89,659,711)x1		23.3	Young Adult	Male	99000	70055832
MLL_21377	Bone marrow	T-ALL	Thymic T-ALL			46,XY[20]	arr ?7q34q34(142,071,560-142,423,511)x1	nuc ish 14q11(5'TRA/Dx2,3'TRA/Dx2)(5'TRA/D con 3'TRA/Dx2) [100],1p32(3'STILx2,3' of TAL1x2)[100],5q35(5'TLX3x2,3'TLX3x2)(5'TLX3 con 3'TLX3x2)[100],6q21(SEC63x2),6q23(MYBx2)[100],7q34(5'TRBx2,3'TRBx2)(5'TRB con 3'TRBx2)[100],9p21(CDKN2Ax2),9cen(D9x2)[100],10q23.2(GRID1x2),10q23.3(PTENx2)[100],10q24(5'TLX1x2,3'TLX1x2)(5'TLX1 con 3'TLX1x2)[100],11p15(5'NUP98x2,3'NUP98x2)(5'NUP98 sep 3'NUP98x1)	47.5	Adult	Male	9100	74879527
MLL_21385	Bone marrow	T-ALL	Early T-ALL			46,XY,t(10;11)(p12;q14)[2]/46,XY[23]		nuc ish 14q11(5'TRA/Dx2,3'TRA/Dx2)(5'TRA/D con 3'TRA/Dx2) [100],1p32(3'STILx2,3' of TAL1x2)[100],5p15(hTERTx2),5q31(CDC25C,EGR1x2)[100],5q35(5'TLX3x2,3'TLX3x2)(5'TLX3 con 3'TLX3x2)[100],9p21(CDKN2Ax2),9cen(D9x2)[100],9q34(ABL1x2),22q11(BCRx2)[100],11q23(5'KMT2Ax2,3'KMT2Ax2)(5'KMT2A con 3'KMT2Ax2)[100],13q14(DLEUx2),17p13(TP53x2)[100]	12.7	Childhood	Male	9800	63768162
MLL_21511	Bone marrow	B-ALL	Common B-ALL	BCP-ALL "other"	ZNF384	46,XX[20]	arr (1-22,X)x2	nuc ish 9q34(ABL1x2),22q11(BCRx2)[100],11q23(5'KMT2Ax2,3'KMT2Ax2)(5'KMT2A con 3'KMT2Ax2)[100],9p21(CDKN2Ax2),9cen(D9x2)[100],12p13(ETV6x2),21q22(RUNX1x2)[100],8q24(5'MYCx2,3'MYCx2)(5'MYC con 3'MYCx2)[100],12p13(3'ETV6x2,5'ETV6x2)(3'ETV6 con 5'ETV6x2)[100]	12.2	Childhood	Female	5000	86118347
MLL_21571	Peripheral blood	B-ALL	Common B-ALL	t(9;22)/BCR-ABL1	BCR-ABL1	46,XX,t(9;22)(q34;q11)[12]/47,XX,t(9;22)(q34;q11),+der(22)t(9;22)(q34;q11)[7]46,XX[1]		nuc ish 9q34(ABL1x3),22q11(BCRx3)(ABL1 con BCRx2)/9q34(ABL1x4),22q11(BCRx4)(ABL1 con BCRx3),11q23(5'KMT2Ax2,3'KMT2Ax2)(5'KMT2A con 3'KMT2Ax2)[100],9p21(CDKN2Ax2),9cen(D9x2)[100],12p13(ETV6x2),21q22(RUNX1x2)[100],13q14(DLEUx2),17p13(TP53x2)[100]	21.6	Young Adult	Female	200830	59931507
MLL_21967	Bone marrow	T-ALL	Thymic T-ALL			46,XY[20]	arr ?7q34(142,071,560-142,159,260)x1,?7q34(142,298,608-142,492,464)x1	nuc ish 14q11(5'TRA/Dx2,3'TRA/Dx2)(5'TRA/D con 3'TRA/Dx2) [100],1p32(3'STILx2,3' of TAL1x2)[100],5q35(5'TLX3x2,3'TLX3x2)(5'TLX3 con 3'TLX3x2)[100],9p21(CDKN2Ax2),9cen(D9x2),9q34(ABL1x2),22q11(BCRx2)[100],10q24(5'TLX1x2,3'TLX1x2)(5'TLX1 con 3'TLX1x2)[100],11q23(5'KMT2Ax2,3'KMT2Ax2)(5'KMT2A con 3'KMT2Ax2)[100]	30.3	Young Adult	Male	59600	71831454
MLL_21971	Bone marrow	T-ALL	Thymic T-ALL			46,XY,del(5)(q14q33),der(8)t(8;9)(p23;q13),der(9)t(9;13)(p21;q31)t(8;9)(p23;q13),r(9)(p11q11),del(12)(p11p13),der(13)t(9;13)(p21;q14)[2]/46,XY,del(5)(q14q33),der(8)t(8;9)(p23;q13),der(9)t(9;13)(p21;q31)t(8;9)(p23;q13),r(9)(p11q11),t(10;15)(q24;p11),del(12)(p11p13),der(13)t(9;13)(p21;q14)[3]/46,XY[10]		nuc ish 12p13(3'ETV6x1,5'ETV6x1)(3'ETV6 con 5'ETV6x1)[90/100],14q11(5'TRA/Dx2,3'TRA/Dx2)(5'TRA/D con 3'TRA/Dx2) [100],1p32(3'STILx2,3' of TAL1x2)[100],5p15(hTERTx2),5q31(CDC25C,EGR1x1)[80/100],5p15(hTERTx2),5q33(RPS14x2)[100],5q35(5'TLX3x2,3'TLX3x2)(5'TLX3 con 3'TLX3x2)[100],9p21(CDKN2Ax1),9cen(D9x2)[95/100],9q34(ABL1x2),22q11(BCRx2)[100],10q24(5'TLX1x2,3'TLX1x2)(5'TLX1 con 3'TLX1x2)[100],11q23(5…	41.1	Adult	Male	18000	66602942
MLL_21974	Bone marrow	T-ALL	Early T-ALL			49,XY,+3,+4,del(6)(q13q22),+del(6)(q13q22),der(12)t(6;12)(q13;p11)del(6)(q22q26)[5]/46,XY[19]	arr 3p26.3q29(0-198,022,430)x3,4p16.3q35.2(0-191,154,276)x3,5q13.2q13.2(68,496,915-70,662,597)x1,5q15q15(94,026,904-94,612,578)x1,5q23.1q23.1(118,122,124-118,698,245)x1,5q31.1q31.1(131,534,367-132,194,402)x1,6p25.3q112(0-65,335,005)x3,6q22.1q27(116,587,661-171,115,067)x3,7p14.3p12.2(34,978,546-50,437,368)x1,12p13.2p12.1(10,433,276-22,565,023)x1,12p12.1p11.22(22,565,023-27,823,810)x3,13q14.2q14.3(…	nuc ish 12p13(3'ETV6x1,5'ETV6x1)(3'ETV6 con 5'ETV6x1)[90/100],14q11(5'TRA/Dx2,3'TRA/Dx2)(5'TRA/D con 3'TRA/Dx2) [100],1p32(3'STILx2,3' of TAL1x2)[100],3q27(3'BCL6x3,5'BCL6x3)(3'BCL6 con 5'BCL6x3)[85/100],4q12(SCFD2x3),4q24(TET2x3)[91/100],5q35(5'TLX3x2,3'TLX3x2)(5'TLX3 con 3'TLX3x2)[100],6q21(SEC63x2),6q23(MYBx3)[87/100],9p21(CDKN2Ax2),9cen(D9x2)[100],9q34(ABL1x2),22q11(BCRx2)[100],10q24(5'TLX1x2…	57	Adult	Male	NA	58570215
MLL_22136	Peripheral blood	B-ALL	B-cell precursor ALL	11q23/KMT2A	KMT2A-AFF1	46,XX,t(4;11)(q21;q23)[15]/46,X,der(X)t(X;1)(q28;q11),t(4;11)(q21;q23)[6]		nuc ish 1p36(MEGF6,TP73x2),1q25(ANGPTL1,ABL2x3)[4/100],9p21(CDKN2Ax2),9cen(D9x2)[100],9q34(ABL1x2),22q11(BCRx2)[100],11q23(5'KMT2Ax2,3'KMT2Ax1)(5'KMT2A con 3'KMT2Ax1)[96/100],13q14(DLEUx2),17p13(TP53x2)[100]	59.3	Adult	Female	108800	35193395
MLL_22137	Peripheral blood	B-ALL	B-ALL*	t(9;22)/BCR-ABL1**	BCR-ABL1**	46,XY,der(5)t(5;9)(q22;p?),der(9)t(5;9)(q22;p13),der(9)del(9)(p21p24)t(9;22)(q34;q11),der(19)t(9;19)(?;p13),del(20)(q11),der(22)t(9;22)(q34;q11)[9]/46,XY[1]	arr 5q22.3q23.1(114,838,122-116,002,885)x1,7p12.2p12.2(50,346,839-50,412,833)x1,7p12.2p12.2(50,412,833-50,463,858)x0,9p24.3p21.3(0-20,213,772)x3,9p21.3p21.1(21,128,769-29,509,701)x0,9p21.1p12.(29,509,701-41,101,380)x1,13q14.2q14.2(48,982,803-49,062,221)x0,13q14.2q14.2(49,062,221-49,564,815)x1,20q11.22q13.33(34,330,878-60,014,616)x1	nuc ish 9q34(ABL1x3),22q11(BCRx3)(ABL1 con BCRx2)[98/100],11q23(5'KMT2Ax2,3'KMT2Ax2)(5'KMT2A con 3'KMT2Ax2)[100],5p15.2(D5S721,D5S23x2),5q31(EGR1x2)[100],5p15.2(D5S721,D5S23x2),5q33-q34(DTDST,CSF1R,PDGFRBx2)[100],20q12(D20S108x1)[96/100],13q14(DLEUx2),17p13(TP53x2)[100],8cen(D8Z2x2)[100]	33.1	Young Adult	Male	221500	74213377
MLL_22139	Bone marrow	B-ALL	B-cell precursor ALL	11q23/KMT2A	KMT2A-AFF1	46,XY,t(4;11)(q22;q23)[7]		nuc ish 9p21(CDKN2Ax2),9cen(D9x2)[100],9q34(ABL1x2),22q11(BCRx2)[100],11q23(5'KMT2Ax2,3'KMT2Ax2)(5'KMT2A sep 3'KMT2Ax1)[94/100],13q14(DLEUx2),17p13(TP53x2)[100]	50.8	Adult	Male	400000	128672968
MLL_22141	Bone marrow	B-ALL	Common B-ALL	t(9;22)/BCR-ABL1	BCR-ABL1	46,XX,t(9;22)(q34;q11)[10]/47,XX,t(9;22)(q34;q11),+17[7]/46,XX[3]		nuc ish 9q34(ABL1x3),22q11(BCRx3)(ABL1 con BCRx2)[88/100],11q23(5'KMT2Ax2,3'KMT2Ax2)(5'KMT2A con 3'KMT2Ax2)[100],9p21(CDKN2Ax2),9cen(D9x2)[100],17p13(TP53x3),17cen(D17Z1x3)[16/100],15q24(PMLx2),17q21(RARAx3)(PML con RARAx0)[15/100],14q32(IGHx2),18q21(BCL2x2)[100]	80	Elderly	Female	106000	59327336
MLL_22147	Bone marrow	T-ALL	Early T-ALL			46,XY[24]	arr 1p36.33p35.1(1,414,159-32,486,430)x1,4q28.3q31.21(138,396,444-142,383,145)x3,4q31.21q32.1(146,573,713-157,264,793)x3,4q32.1q35.1(161,722,529-190,799,327)x3,5q14.3q35.3(90,030,025-180,734,382)x1,7p22.3p15.2(0-27,239,315)x1,7q22.1q22.3(101,453,790-106,474,277)x1,?+19	nuc ish 7p15(RP11-163M21x2,RP1-170O19x2)[100],19p13(ZNF4,ZK1,MAN2B1x2),19q13(GLTSCR1,GLTSCR2,CRXx2)[100],13q14(DLEUx2),17p13(TP53x2)[100],12p13(3'ETV6x2,5'ETV6x2)(3'ETV6 con 5'ETV6x2)[100],10q23.2(GRID1x2),10q23.3(PTENx2)[100],5p15(hTERTx2),5q33(RPS14x1),14q11(5'TRA/Dx2,3'TRA/Dx2)(5'TRA/D con 3'TRA/Dx2) [100],9p21(CDKN2Ax2),9cen(D9x2)[100],5q35(5'TLX3x1,3'TLX3x1)(5'TLX3 con 3'TLX3x1)[58/100],1p32…	36.8	Young Adult	Male	6800	72015891
MLL_22148	Bone marrow	T-ALL	Early T-ALL			47,XY,+4,t(6;11;13;6;14)(p21;q13;q14;q26;q32).ish t(6;11;13;6;14)(D13S25-;D13S25-;D13S25-;D13S25-;D13S25-)[8]/46,XY[15]		nuc ish 13q14(DLEUx1),17p13(TP53x2)[90/100],13q14(RB1x2)[100],13q14(D13S25x1)[88/100],11q13(5'CCND1x2,3'CCND1x2)(5'CCND1 con 3'CCND1x2)[100],14q32(3'IGHx2,IGHVx2)(3'IGH con IGHVx2)[100],14q11(5'TRA/Dx2,3'TRA/Dx2)(5'TRA/D con 3'TRA/Dx2) [100],9p21(CDKN2Ax2),9cen(D9x2)[100],5q35(5'TLX3x2,3'TLX3x2)(5'TLX3 con 3'TLX3x2)[100],1p32(3'STILx2,3' of TAL1x2)[100],11q23(5'KMT2Ax2,3'KMT2Ax2)(5'KMT2A con 3'KM…	33.3	Young Adult	Male	11200	74613378
MLL_22153	Peripheral blood	T-ALL	Thymic T-ALL			45,XY,dic(7;12)(p11;p11)[8]/46,XY[12]		nuc ish 9q34(ABL1x2),22q11(BCRx2)[100],11q23(5'KMT2Ax2,3'KMT2Ax2)(5'KMT2A con 3'KMT2Ax2)[100],9p21(CDKN2Ax2),9cen(D9x2)[100],1p32(3'STILx2,3' of TAL1x2)[100],12p13(3'ETV6x1,5'ETV6x1)(3'ETV6 con 5'ETV6x1)[88/100],5q35(5'TLX3x2,3'TLX3x2)(5'TLX3 con 3'TLX3x2)[100],7p15(RP11-163M21x1,RP1-170O19x1)[88/100],13q14(DLEUx2),17p13(TP53x2)[100],14q11(5'TRA/Dx2,3'TRA/Dx2)(5'TRA/D con 3'TRA/Dx2) [100]	86.8	Elderly	Male	39000	69277751
MLL_22155	Peripheral blood	B-ALL	Common B-ALL	t(9;22)/BCR-ABL1	BCR-ABL1	46,XX[20]	arr 3p26.3q29(0-198,022,430)x1,9p24.3q34.3(0-141,213,431)x1,11q13.5q25(75,917,410-135,006,516)x1	nuc ish 9q34(ABL1x2),22q11(BCRx3)(ABL1 con BCRx2)[50/100],11q23(5'KMT2Ax1,3'KMT2Ax1)(5'KMT2A con 3'KMT2Ax1)[46/100],9p21(CDKN2Ax1),9cen(D9x1)[50/100],13q14(DLEUx2),17p13(TP53x2)[100]	91.4	Elderly	Female	28480	39445128
MLL_22162	Bone marrow	T-ALL	Early T-ALL			46,XY,+6,der(6;8)(q10;q10)[19]/46,XY[4]		nuc ish 14q11(5'TRA/Dx2,3'TRA/Dx2)(5'TRA/D con 3'TRA/Dx2) [100],1p32(3'STILx2,3' of TAL1x2)[100],5q35(5'TLX3x2,3'TLX3x2)(5'TLX3 con 3'TLX3x2)[100],9p21(CDKN2Ax2),9cen(D9x2)[100],9q34(ABL1x2),22q11(BCRx2)[100],11q23(5'KMT2Ax2,3'KMT2Ax2)(5'KMT2A con 3'KMT2Ax2)[100]	78.7	Elderly	Male	26820	44128119
MLL_22166	Peripheral blood	T-ALL	T-ALL*			46,XY.ish t(5;14)(q35;q32),del(9)(p21p21)(CDKN2A-)[8]/46,XY[17]	arr 1p36.31p36.23(5,719,596-7,206,315)x1,4q32.1q32.1(158,899,019-160,391,595)x1,9p21.3p21.3(21,849,329-22,516,848)x0,9p21.3p21.3(22,516,848-24,305,094)x1,11q22.3q22.3(102,904,736-109,944,324)x1,12p13.2p12.3(12,792,302-15,726,185)x1	nuc ish 14q11(5'TRA/Dx2,3'TRA/Dx2)(5'TRA/D con 3'TRA/Dx2) [100],5q35(5'TLX3x2,3'TLX3x2)(5'TLX3 sep 3'TLX3x1),9p21(CDKN2Ax1),9cen(D9x2)[85/100],9q34(ABL1x2),22q11(BCRx2)[100],11q23(5'KMT2Ax2,3'KMT2Ax2)(5'KMT2A con 3'KMT2Ax2)[100]	75.3	Elderly	Male	17500	58981873
MLL_22167	Bone marrow	T-ALL	Early T-ALL			46,XY[16]	arr (1-22)x2,(XY)x1	nuc ish 14q11(5'TRA/Dx2,3'TRA/Dx2)(5'TRA/D con 3'TRA/Dx2) [100],1p32(3'STILx2,3' of TAL1x2)[100],5q35(5'TLX3x2,3'TLX3x2)(5'TLX3 con 3'TLX3x2)[100],9p21(CDKN2Ax2),9cen(D9x2)[100],9q34(ABL1x2),22q11(BCRx2)[100],10q24(5'TLX1x2,3'TLX1x2)(5'TLX1 con 3'TLX1x2)[100],11q23(5'KMT2Ax2,3'KMT2Ax2)(5'KMT2A con 3'KMT2Ax2)[100]	43.8	Adult	Male	65000	54398892
MLL_22168	Bone marrow	T-ALL	T-ALL*			46,XY[20]	arr 5q35.1q35.3(170,790,306-180,915,260)x1,7p22.3p11.2(0-56,944,967)x1,7q11.21q36.3(63,172,903-159,138,663)x3,8q24.21q24.3(130,061,375-146,364,022)x3,9p21.3p21.3(20,463,627-22,617,024)x0	nuc ish 14q11(5'TRA/Dx2,3'TRA/Dx2)(5'TRA/D con 3'TRA/Dx2) [100],1p32(3'STILx2,3' of TAL1x2)[100],5q35(5'TLX3x2,3'TLX3x1)(5'TLX3 con 3'TLX3x1)[85/100],7p15(5'HOXA9x1,3'HOXA9x1)(5'HOXA9 con 3'HOXA9x1),7q22(KMT2Ex3),7q36(EZH2x3),8q24(5'MYCx2,3'MYCx3)(5'MYC con 3'MYCx2),9p21(CDKN2Ax0),9cen(D9x2)[98/100],9q34(ABL1x2),22q11(BCRx2)[100],11q23(5'KMT2Ax2,3'KMT2Ax2)(5'KMT2A con 3'KMT2Ax2)[100]	30.6	Young Adult	Male	NA	115757569
MLL_22175	Peripheral blood	B-ALL	B-ALL*	11q23/KMT2A	KMT2A-AFF1	46,XX,t(4;11)(q21;q23)[3]/46,XX[3]		nuc ish 9p21(CDKN2Ax2),9cen(D9x2)[100],9q34(ABL1x2),22q11(BCRx2)[100],11q23(5'KMT2Ax2,3'KMT2Ax2)(5'KMT2A sep 3'KMT2Ax1)[80/100]	75.2	Elderly	Female	30000	155501537
MLL_22177	Bone marrow	B-ALL	B-cell precursor ALL	t(9;22)/BCR-ABL1	BCR-ABL1	46,XX[16]	arr +X,+X,+1,+1,+2,+2,3p26.3p12.1(0-86,132,535)x1,3p12.2p.12.1(86,132,535-86,941,171)x4,3p12.1q11.1(86,941,171-93,531,313)x1,3q11.1q11.2(93,646,677-98,127,658)xamp,3q11.2q29(98,127,658-198,022,430)x4,+4,+4,+5,+5,-6,+7,+7,+8,+8,10p15.3p13(0-16,774,401)x1,10p13p12.33(16,774,401-18,375,894)xamp,10p12.31p12.31(19,218,424-20,194,781)xamp,10p12.31p12.31(20,194,781-21,824,802)x4,10p12.31p12.2(22,444,273…	nuc ish 9q34(ABL1x3~6),22q11(BCRx3~4)(ABL1 con BCRx2~4)[90/100],11q23(5'KMT2Ax3,3'KMT2Ax3)(5'KMT2A con 3'KMT2Ax3)[91/100],9p21(CDKN2Ax2),9cen(D9x2)[100]	54.2	Adult	Female	NA	98328132
MLL_22182	Peripheral blood	T-ALL	Mature T-ALL			46,XY,del(9)(p11p24),der(22)t(19;22)(p11;p11)[5]/46,XY[7]	arr 9p24.3p13.2(55,548-37,382,901)x1,11p15.5p14.3(0-23,016,009)x2 hmz ,11p14.1p11.12(30,255,719-51,581,359)x2 hmz ,11p13.3p12(0-23,714,853)x3	nuc ish 14q11(5'TRA/Dx2,3'TRA/Dx2)(5'TRA/D con 3'TRA/Dx2) [100],1p32(3'STILx2,3' of TAL1x2)[100],5q35(5'TLX3x2,3'TLX3x2)(5'TLX3 con 3'TLX3x2)[100],9p21(CDKN2Ax1),9cen(D9x2)[95/100],9q34(ABL1x2),22q11(BCRx2)[100],10q24(5'TLX1x2,3'TLX1x2)(5'TLX1 con 3'TLX1x2)[100],11q23(5'KMT2Ax2,3'KMT2Ax2)(5'KMT2A con 3'KMT2Ax2)[100],19p13(5'TCF3x3,3'TCF3x3)(5'TCF3 con 3'TCF3x3)[80/100],19p13(ZNF554,ZNF557x3),19q1…	74.9	Elderly	Male	200000	65934920
MLL_22183	Bone marrow	T-ALL	Thymic T-ALL			46,XY,t(5;12)(q34;q24),t(10;14)(q24;q11)[4]/46,XY,t(5;12)(q34;q24)[22]		nuc ish 14q11(5'TRA/Dx2,3'TRA/Dx2)(5'TRA/D sep 3'TRA/Dx1)[98/100],7cen(D7Z1x2),7q31(D7S486x2)[100],1p32(3'STILx2,3' of TAL1x2)[100],5q32-33(3'PDGFRBx2,5'PDGFRBx2)(3'PDGFRB con 5'PDGFRBx2)[100],5q35(5'TLX3x2,3'TLX3x2)(5'TLX3 con 3'TLX3x2)[100],9p21(CDKN2Ax1),9cen(D9x2)[91/100],9q34(ABL1x2),22q11(BCRx2)[100],10q24(5'TLX1x2,3'TLX1x2)(5'TLX1 sep 3'TLX1x1)[87/100],11q23(5'KMT2Ax2,3'KMT2Ax2)(5'KMT2A co…	22.9	Young Adult	Male	9600	66808409
MLL_22189	Bone marrow	T-ALL	Thymic T-ALL			47,XY,+8,t(10;14)(q24;q11).ish del(9)(p21p21)(CDKN2A-), del(9)(p21p21)(CDKN2A-)[1]/46,XY[22]		nuc ish 15q24(PMLx2),17q21(RARAx2),(PML con RARAx0)[100],14q11(5'TRA/Dx2,3'TRA/Dx2)(5'TRA/D sep 3'TRA/Dx1)[65/100],1p32(3'STILx2,3' of TAL1x2)[100],5q35(5'TLX3x2,3'TLX3x2)(5'TLX3 con 3'TLX3x2)[100],8cen(D8Z2x3)[61/100],8q24(5'MYCx3,3'MYCx3)(5'MYC con 3'MYCx3)[58/100],9p21(CDKN2Ax0),9cen(D9x2)[53/100],9q34(ABL1x2),22q11(BCRx2)[100],10q24(5'TLX1x2,3'TLX1x2)(5'TLX1 sep 3'TLX1x1)[56/100],11q23(5'KMT2…	28.2	Young Adult	Male	31580	71043433
MLL_22199	Peripheral blood	T-ALL	Early T-ALL			46,XY,t(9;21)(p23;q21),der(9)t(9;17)(p11;q23)del(9)(q21q33),t(11;15)(p13;q26),der(17)(17pter->17p13::9q21->9q33::17p11->17q23::9q33->9qter)[8]/46,XY[16]		nuc ish 14q11(5'TRA/Dx2,3'TRA/Dx2)(5'TRA/D con 3'TRA/Dx2) [100],1p32(3'STILx2,3' of TAL1x2)[100],5q35(5'TLX3x2,3'TLX3x2)(5'TLX3 con 3'TLX3x2)[100],9p21(CDKN2Ax1),9cen(D9x2)[65/100],9q34(ABL1x3),22q11(BCRx2)(ABL1 con BCRx0)[58/100],10q24(5'TLX1x2,3'TLX1x2)(5'TLX1 con 3'TLX1x2)[100],11q23(5'KMT2Ax2,3'KMT2Ax2)(5'KMT2A con 3'KMT2Ax2)[100],17p13(TP53x1),17q11(NF1x2)[79/100]	36.5	Young Adult	Male	45000	51222499
MLL_22501	Bone marrow	B-ALL	Common B-ALL	t(9;22)/BCR-ABL1	BCR-ABL1	46,XY,t(9;22)(q34;q11)[3]/46,XY[2]	arr 1p35.3p35.3(28,206,460-29,306,540)x1,5q31.1q31.1(131,708,894-132,624,107)x1,7p12.2p12.2(50,150,870-50,340,979)x0,7p12.2p12.1(50,340,979-50,502,269)x1,10q23.31q23.31(89,627,229-89,870,278)x1	nuc ish 9q34(ABL1x3),22q11(BCRx3)(ABL1 con BCRx2)[80/100],11q23(5'KMT2Ax2,3'KMT2Ax2)(5'KMT2A con 3'KMT2Ax2)[100],9p21(CDKN2Ax2),9cen(D9x2)[100],13q14(DLEUx2),17p13(TP53x2)[100]	27	Young Adult	Male	15300	70163935
MLL_22502	Bone marrow	T-ALL	Thymic T-ALL			46,XY,t(4;7)(q11;q36),t(5;14)(q35;q32),del(9)(p21p21),del(11)(q23q23).ish del(9)(p21p21)(CDKN2A-),del(11)(q23q23)(5'MLL+,-3'MLL-)[4]/46,XY[17]	arr 1p36.31p36.23(6,175,768-7,789,069)x1,4q31.3q31.3(152,702,520-153,159,260)x1,4q31.3q31.3(153,159,260-153,252,942)x0,4q31.3q31.3(153,252,942-155,013,872)x1,8q23.3q24.11(115,570,975-118,130,477)x1,9p21.3p21.3(21,109,642-21,959,143)x1,9p21.3p21.3(21,959,143-22,069,468)x0,11q14.1q22.1(81,694,186-101,077,364)x1,13q14.2q14.3(50,439,065-51,053,670)x1,13q21.31q21.31(63,375,851-64,866,938)x1,20q13.12q1…	nuc ish 9q34(ABL1x2),22q11(BCRx2)[100],11q23(5'KMT2Ax2,3'KMT2Ax1)(5'KMT2A con 3'KMT2Ax1)[12/88],1p32(3'STILx2,3' of TAL1x2)[100],5q35(5'TLX3x2,3'TLX3x2)(5'TLX3 sep 3'TLX3x1),9p21(CDKN2Ax1),9cen(D9x2)[80/100],14q11(5'TRA/Dx2,3'TRA/Dx2)(5'TRA/D con 3'TRA/Dx2) [100]	22.7	Young Adult	Male	NA	101015075
MLL_22506	Bone marrow	T-ALL	Thymic T-ALL			46,XX[20]	arr 6q14.1q22.32(77,522,316-126,886,207)x1,19p13.3q13.43(0-59,128,983)x3,?20p13q13.33(0-62,872,097)x2-3	nuc ish 13q14(DLEUx2),17p13(TP53x2)[100],20q12(D20S108x3),20qter(tel20qx3)[21/100],19p13(ZNF4,ZK1,MAN2B1x3),19q13(GLTSCR1,GLTSCR2,CRXx3)[40/100],5q35.1(RP11-546B8x2,RP11-117L6x2)[100],14q11(5'TRA/Dx2,3'TRA/Dx2)(5'TRA/D con 3'TRA/Dx2) [100],9p21(CDKN2Ax2),9cen(D9x2)[100],1p32(3'STILx2,3' of TAL1x2)[100],11q23(5'KMT2Ax2,3'KMT2Ax2)(5'KMT2A con 3'KMT2Ax2)[100],9q34(ABL1x2),22q11(BCRx2)[100],6q21(SEC6…	32.6	Young Adult	Female	NA	81082072
MLL_22507	Bone marrow	B-ALL	Common B-ALL	t(9;22)/BCR-ABL1	BCR-ABL1	45,XY,-7,t(9;22)(q34;q11)[7]/46,XY[13]		nuc ish 9q34(ABL1x3),22q11(BCRx3)(ABL1 con BCRx2)[94/100],11q23(5'KMT2Ax2,3'KMT2Ax2)(5'KMT2A con 3'KMT2Ax2)[100],1p32(3'STILx2,3' of TAL1x2)[100],5q35(5'TLX3x2,3'TLX3x2)(5'TLX3 con 3'TLX3x2)[100],9p21(CDKN2Ax2),9cen(D9x2)[100],14q11(5'TRA/Dx2,3'TRA/Dx2)(5'TRA/D con 3'TRA/Dx2) [100],3q26.2(3'MECOMx2,5'MECOMx2)(3'MECOM con 5'MECOMx2)[100],7cen(D7Z1x1),7q31(D7S486x1)[88/100],13q14(DLEUx2),17p13(TP53…	47.2	Adult	Male	26500	95643457
MLL_22508	Bone marrow	B-ALL	B-cell precursor ALL	11q23/KMT2A	KMT2A-AFF1	46,XY,t(4;11)(q21;q23)[7]		nuc ish 9p21(CDKN2Ax2),9cen(D9x2)[100],9q34(ABL1x2),22q11(BCRx2)[100],11q23(5'KMT2Ax2,3'KMT2Ax2)(5'KMT2A sep 3'KMT2Ax1)[97/100],13q14(DLEUx2),17p13(TP53x2)[100]	36.1	Young Adult	Male	666000	69748689
MLL_22509	Bone marrow	T-ALL	Thymic T-ALL			47,XY,t(10;14)(q25;q11),+21.ish del(9)(p21p21)(CDKN2A-)[2]/46,XY[7]		nuc ish 9q34(ABL1x2),22q11(BCRx2)[100],11q23(5'KMT2Ax2,3'KMT2Ax2)(5'KMT2A con 3'KMT2Ax2)[100],1p32(3'STILx2,3' of TAL1x2)[100],5q35(5'TLX3x2,3'TLX3x2)(5'TLX3 con 3'TLX3x2)[100],9p21(CDKN2Ax1),9cen(D9x2)[90/100],14q11(5'TRA/Dx2,3'TRA/Dx2)(5'TRA/D sep 3'TRA/Dx1)[80/100],21q22(3'RUNX1x3,5'RUNX1x3)(3'RUNX1 con 5'RUNX1x3)[70/100],10q24(5'TLX1x2,3'TLX1x2)(5'TLX1 sep 3'TLX1x1)[79/100]	38.3	Young Adult	Male	62310	67206128
MLL_22510	Bone marrow	B-ALL	B-cell precursor ALL	11q23/KMT2A	KMT2A-AFF1	46,XY,t(4;11)(q21;q23)[3]/46,XY[5]		nuc ish 9p21(CDKN2Ax2),9cen(D9x2)[100],9q34(ABL1x2),22q11(BCRx2)[100],11q23(5'KMT2Ax2,3'KMT2Ax2)(5'KMT2A sep 3'KMT2Ax1)[95/100]	68.5	Elderly	Male	140000	78258577
MLL_22512	Bone marrow	B-ALL	B-cell precursor ALL	11q23/KMT2A	KMT2A-AFF1	46,XX,t(4;11)(q21;q23)[9]/46,XX[2]		nuc ish 9p21(CDKN2Ax2),9cen(D9x2)[100],9q34(ABL1x2),22q11(BCRx2)[100],11q23(5'KMT2Ax2,3'KMT2Ax2)(5'KMT2A sep 3'KMT2Ax1)[97/100]	37.6	Young Adult	Female	665400	72842915
MLL_22517	Peripheral blood	B-ALL	Common B-ALL	t(9;22)/BCR-ABL1	BCR-ABL1	46,XX[21]	arr 7p15.3p15.3(22,152,949-22,512,765)x1,7p15.3p11.2(23,668,627-55,322,688)x1,7q21.2q31.1(92,323,072-113,329,403)x1,7q31.2q31.31(117,099,152-117,518,692)x1,7q31.32q31.32(122,287,124-122,645,283)x1,7q34q34(139,129,789-139,272,375)x1,7q34q36.3(142,261,026-159,138,663)x1,8q24.12q24.12(119,591,251-120,390,454)x3,9p24.3q31.1(0-104,044,376)x1,10q23.33q26.3(96,462,148-135,246,976)x1,17p13.3q25.3(0-81,19…	nuc ish 9q34(ABL1x3),22q11(BCRx3)(ABL1 con BCRx2)[61/100],11q23(5'KMT2Ax2,3'KMT2Ax2)(5'KMT2A con 3'KMT2Ax2)[100],9p21(CDKN2Ax1),9cen(D9x1)[47/100],13q14(DLEUx2),17p13(TP53x3)[50/100]	44.1	Adult	Female	6000	57147787
MLL_22523	Peripheral blood	B-ALL	B-cell precursor ALL	11q23/KMT2A	KMT2A-AFF1	46,XX,t(4;11)(q21;q23)[3]/46,XX[8]		nuc ish 9p21(CDKN2Ax2),9cen(D9x2)[100],9q34(ABL1x2),22q11(BCRx2)[100],11q23(5'KMT2Ax2,3'KMT2Ax2)(5'KMT2A sep 3'KMT2Ax1)[89/100],13q14(DLEUx2),17p13(TP53x2)[100]	26.5	Young Adult	Female	205000	82915205
MLL_22524	Bone marrow	B-ALL	B-cell precursor ALL	11q23/KMT2A**	missed	46,XX,t(1;11)(p32;q23),i(7)(q10)[2]/46,XX[8]		nuc ish 3q26.2(3'MECOMx2,5'MECOMx2)(3'MECOM con 5'MECOMx2)[100],7q31(D7S486x3),7p15(RP11-163M21x1,RP1-170O19x1),7q36.1(RP11-140E16x3,RP11-81I21x3),9p21(CDKN2Ax2),9cen(D9x2)[100],9q34(ABL1x2),22q11(BCRx2)[100],11q23(5'KMT2Ax2,3'KMT2Ax2)(5'KMT2A sep 3'KMT2Ax1)[89/100],13q14(DLEUx2),17p13(TP53x2)[100]	45.8	Adult	Female	33100	58602167
MLL_22525	Bone marrow	B-ALL	B-cell precursor ALL	11q23/KMT2A	KMT2A-AFF1	46,XX,t(4;11)(q21;q23)[9]/46,XX[6]		nuc ish 9p21(CDKN2Ax2),9cen(D9x2)[100],9q34(ABL1x2),22q11(BCRx2)[100],11q23(5'KMT2Ax2,3'KMT2Ax2)(5'KMT2A sep 3'KMT2Ax1)[94/100],13q14(DLEUx2),17p13(TP53x2)[100]	56.9	Adult	Female	336000	68078110
MLL_22526	Bone marrow	B-ALL	Common B-ALL	t(9;22)/BCR-ABL1	BCR-ABL1	46,XY[13]	arr (1-22)x2,(XY)x1	nuc ish 9q34(ABL1x3),22q11(BCRx3)(ABL1 con BCRx2),11q23(5'KMT2Ax2,3'KMT2Ax2)(5'KMT2A con 3'KMT2Ax2)[100],9p21(CDKN2Ax2),9cen(D9x2)[95],7cen(D7Z1x2),7q31(D7S486x2)[100],12p13(3'ETV6x2,5'ETV6x2)(3'ETV6 con 5'ETV6x2)[100]	36.7	Young Adult	Male	7500	93763843
MLL_22599	Peripheral blood	T-ALL	Thymic T-ALL			47,XX,del(6)(q13q22),+21[5]/46,XX[8]		nuc ish 7cen(D7Z1x2),7q31(D7S486x2)[100],13q14(DLEUx2),17p13(TP53x2)[100],18q23(RP11-321M21x2,RP11-196B3x2)[100],21q22(3'RUNX1x3,5'RUNX1x3)(3'RUNX1 con 5'RUNX1x3)[85/100],5p15.2(D5S721,D5S23x2),5q31(EGR1x2)[100],9p21(CDKN2Ax2),9cen(D9x2)[100],5q35(5'TLX3x2,3'TLX3x2)(5'TLX3 con 3'TLX3x2)[100],1p32(3'STILx2,3' of TAL1x2)[100],11q23(5'KMT2Ax2,3'KMT2Ax2)(5'KMT2A con 3'KMT2Ax2)[100],3cen(D3x2)[100],6q…	37.8	Young Adult	Female	48210	69127795
MLL_22610	Bone marrow	T-ALL	Thymic T-ALL			46,XY,t(1;14)(p32;q11).ish del(9)(p21p21)(CDKN2A-),del(9)(p21p21) (CDKN2A-)[8]/46,XY[12]		nuc ish 1p32(TAL1,SILx2,3' of TAL1x2)(TAL1,SILx2 sep 3' of TAL1x1),5q35(5'TLX3x2)(3'TLX3x2)(5'TLX3 sep 3'TLX3x0),9p21(CDKN2Ax0),9cen(D9x2),9q34(ABLx2),22q11(BCRx2)(BCR con ABLx0),11q23(5'MLLx2,3'MLLx2)(5'MLL sep 3'MLLx0),14q11(5'TCRA/Dx2,3'TCRA/Dx2)(5'TCRA/D sep 3'TCRA/Dx1),13q14(DLEUx2),17p13(TP53x2)	23.6	Young Adult	Male	NA	70443687
MLL_22613	Bone marrow	T-ALL	Thymic T-ALL			48,XY,t(1;11)(p10;q10),der(5)t(5;11)(q14;q22),der(10)t(5;10)(q14;q24),der(11)t(10;11)(q24;q12),+12,+19.ish del(9)(p21p21)(CDKN2A-), del(9)(p21p21)(CDKN2A-)[3]/50,XY,t(1;11)(p10;q10),der(5)t(5;11)(q14;q22),+der(5)t(5;11)(q14;q22),der(10)t(5;10)(q14;q24),der(11)t(10;11)(q24;q12),+12,+19,+21.ish del(9)(p21p21)(CDKN2A-),del(9)(p21p21)(CDKN2A-)[2]/46,XY[21]		nuc ish 12cen(D12Z1x3)[100],21q22(3'RUNX1x3,5'RUNX1x3)(3'RUNX1 con 5'RUNX1x3)[20/100],19p13(ZNF4,ZK1,MAN2B1x3),19q13(GLTSCR1,GLTSCR2,CRXx3)[30/100],10q23.2(GRID1x2),10q23.3(PTENx2)[100],5p15.2(D5S721,D5S23x3),5q33-q34(DTDST,CSF1R,PDGFRBx2)[5/100],5p15.2(D5S721,D5S23x3),5q31(EGR1x2)[5/100],11q22.3(ATMx2)[100],9p21(CDKN2Ax0),9cen(D9x2)[68/100],11q23(5'KMT2Ax2,3'KMT2Ax2)(5'KMT2A con 3'KMT2Ax2)[100],…	20.2	Young Adult	Male	20700	60528284
MLL_22616	Bone marrow	T-ALL	Thymic T-ALL			47,XY,+8,der(9)t(9;9)(p21;q34),t(10;14)(q24;q11),add(17)(p11)[5]/46,XY[2]		nuc ish 5p15.2(D5S721,D5S23x2),5q33-q34(DTDST,CSF1R,PDGFRBx2)[100],5q31(EGR1x2)[100],13q14(DLEUx2),17p13(TP53x1)[97/100],8q24(5'MYCx3,3'MYCx3)(5'MYC con 3'MYCx3)[99/100],14q11(5'TRA/Dx2,3'TRA/Dx2)(5'TRA/D sep 3'TRA/Dx1),5q35(5'TLX3x2,3'TLX3x2)(5'TLX3 con 3'TLX3x2)[100],1p32(3'STILx2,3' of TAL1x2)[100],9p21(CDKN2Ax1),9cen(D9x2)[90/100],11q23(5'KMT2Ax2,3'KMT2Ax2)(5'KMT2A con 3'KMT2Ax2)[100],9q34(AB…	25.4	Young Adult	Male	NA	43781852
MLL_22712	Bone marrow	T-ALL	Thymic T-ALL			47,XY,+8[2]/46,XY[19]	arr 16p13.12p13.11(14,786,547-16,619,437)x3	nuc ish 12p13(3'ETV6x2,5'ETV6x2)(3'ETV6 con 5'ETV6x2)[100],12p13(RP11-180M15x2,RP11-59H1x2)[100],10q23.2(GRID1x2),10q23.3(PTENx2)[100],13q14(DLEUx2),17p13(TP53x2)[100],16p13(MYH11x2),16q22(CBFBx2)[100],14q11(5'TRA/Dx2,3'TRA/Dx2)(5'TRA/D con 3'TRA/Dx2) [100],9p21(CDKN2Ax2),9cen(D9x2)[100],5q35(5'TLX3x2,3'TLX3x2)(5'TLX3 con 3'TLX3x2)[100],1p32(3'STILx2,3' of TAL1x2)[100],11q23(5'KMT2Ax2,3'KMT2Ax2)(…	56	Adult	Male	NA	55486111
MLL_22716	Bone marrow	T-ALL	Thymic T-ALL			46,XY[21]	arr 2q24.2q33.3(160,756,906-205,345,629)x3,9p24.3p21.3(118,199-21,857,118)x1,9p21.3p21.3(21,857,118-22,033,108)x0,9p21.3p21.1(22,033,108-31,213,494)x1,17p13.3p13.1(0-7,222,723)x1,17q21.31q25.3(42,071,980-81,195,210)x3,21q11.2q21.3(15,115,526-30,078,875)x3,21q22.12q22.13(35,822,606-39,384,706)xamp,21q22.13q22.2(39,384,706-39,866,871)x3	nuc ish 21q22.2(RP11-476D17x4,RP11-95I21x4)[20/100]/21q22.2(RP11-476D17xamp,RP11-95I21xamp)[8/100],21q22(3'RUNX1 amp,5'RUNX1 amp)(3'RUNX1 con 5'RUNX1 amp)[87/100],7cen(D7Z1x4),7q31(D7S486x4)[15/100],14q11(5'TRA/Dx4,3'TRA/Dx4)(5'TRA/D con 3'TRA/Dx4) [20/100],9p21(CDKN2Ax1),9cen(D9x2)[77/100]/9p21(CDKN2Ax2),9cen(D9x4)[15/100],5q35(5'TLX3x4,3'TLX3x4)(5'TLX3 con 3'TLX3x4)[20/100],1p32(3'STILx4,3' of …	63.9	Elderly	Male	76200	70931383
MLL_22717	Peripheral blood	T-ALL	Early T-ALL			46,XX,+1,der(1;5)(q10;p10)[1]/46,XX[20]	arr 1q21.2q31.3(149,802,543-249,250,621)x3,5q11.1q35.3(49,562,136-180,915,260)x1	nuc ish 13q14(DLEUx2),17p13(TP53x2)[100],5p15(hTERTx2),5q33(RPS14x1)[56/100],5p15(hTERTx2),5q31(CDC25C,EGR1x1)[60/100],14q11(5'TRA/Dx2,3'TRA/Dx2)(5'TRA/D con 3'TRA/Dx2) [100],9p21(CDKN2Ax2),9cen(D9x2)[100],5q35(5'TLX3x1,3'TLX3x1)(5'TLX3 con 3'TLX3x1),11q23(5'KMT2Ax2,3'KMT2Ax2)(5'KMT2A con 3'KMT2Ax2)[100],9q34(ABL1x2),22q11(BCRx2)[100],1p36(MEGF6,TP73x2),1q25(ANGPTL1,ABL2x3)[17/100],6q21(SEC63x2),…	69.3	Elderly	Female	5000	62649416
MLL_22737	Bone marrow	T-ALL	Thymic T-ALL			46,XY[20]	arr Xq26.2q26.3(132,409,592-134,557,972)x0,1p36.31p36.23(5,848,501-7,569,469)x1,1p22.3p13.1(84,944,812-117,212,962)x?1,5q14.3q31.3(88,797,750-143,691,993)x1,5q35.1q35.2(169,983,221-173,185,237)x1,6p25.3p22.1(0-28,838,122)x3,6p22.1p22.1(28,838,122-29,936,854)x0,6p22.1p21.33(29,936,854-31,003,053)x3,6p21.33p21.32(31,003,053-32,282,982)x1,6p21.32q27(32,282,982-171,115,067)x3,9p21.3p21.3(21,526,899-2…	nuc ish 14q11(5'TRA/Dx2,3'TRA/Dx2)(5'TRA/D sep 3'TRA/Dx1)[95/100],1p32(3'STILx2,3' of TAL1x2)[100],5q35(5'TLX3x1,3'TLX3x1)(5'TLX3 con 3'TLX3x1)[94/100],9p21(CDKN2Ax1),9cen(D9x2)[93/100],9q34(ABL1x2),22q11(BCRx2)[100],10q24(5'TLX1x2,3'TLX1x2)(5'TLX1 sep 3'TLX1x1)[94/100],11q23(5'KMT2Ax2,3'KMT2Ax2)(5'KMT2A con 3'KMT2Ax2)[100]	25.1	Young Adult	Male	16300	72908566
MLL_22746	Peripheral blood	B-ALL	Common B-ALL	t(9;22)/BCR-ABL1	BCR-ABL1	46,XY,t(9;22)(q34;q11)[3]/46,XY[20]		nuc ish 9q34(ABL1x3),22q11(BCRx3)(ABL1 con BCRx2)[64/100],11q23(5'KMT2Ax2,3'KMT2Ax2)(5'KMT2A con 3'KMT2Ax2)[100],9p21(CDKN2Ax2),9cen(D9x2)[100]	32.2	Young Adult	Male	20200	74857833
MLL_22747	Peripheral blood	T-ALL	Thymic T-ALL			47,XY,der(2)t(2;17)(p25;q?),t(7;21)(q34;q22),t(14;17)(q11;q?25),+der(21)t(7;21)(q34;q22)[4}/46,XY[16]	arr arr 2q34q34(214,014,157-214,107,774)x1,7q34q34(142,069,530-142,475,964)x1,7q34q36.3(142,493,108-159,138,663)x3,8q24.22q24.3(134,024,299-146,364,022)x2 hmz,14q12q32.33(32,247,829-107,288,509)x2 hmz,16q12.2q23.1(54,321,739-74,257,500)x2 hmz,17q21.33q25.3(49,849,211-81,195,210)x3,21p11.2q22.12(10,669,854-34,402,050-36,317,890)x3	nuc ish 9q34(ABL1x2),22q11(BCRx2)[100],11q23(5'KMT2Ax2,3'KMT2Ax2)(5'KMT2A con 3'KMT2Ax2)[100],1p32(3'STILx2,3' of TAL1x2)[100],5q35(5'TLX3x2,3'TLX3x2)(5'TLX3 con 3'TLX3x2)[100],9p21(CDKN2Ax2),9cen(D9x2)[100],14q11(5'TRA/Dx2,3'TRA/Dx2)(5'TRA/D sep 3'TRA/Dx1)[71/100],17p13(TP53x2),17q11(NF1x2)[100],21q22(3'RUNX1x3,5'RUNX1x2)(3'RUNX1 con 5'RUNX1x1)[92/100],7q34(5'TRBx2,3'TRBx3)(5'TRB con 3'TRBx1)[91…	48.8	Adult	Male	85800	81128462
MLL_22990	Peripheral blood	B-ALL	Common B-ALL	t(9;22)/BCR-ABL1	BCR-ABL1	46,XY,t(9;22)(q34;q11)[1]/46,XY[20]		nuc ish 9q34(ABL1x3),22q11(BCRx3)(ABL1 con BCRx2)[80/100],11q23(5'KMT2Ax2,3'KMT2Ax2)(5'KMT2A con 3'KMT2Ax2)[100],9p21(CDKN2Ax2),9cen(D9x2)[100],13q14(DLEUx2),17p13(TP53x2)[100]	47.6	Adult	Male	5000	73859384
MLL_22995	Peripheral blood	B-ALL	B-cell precursor ALL	11q23/KMT2A	KMT2A-AFF1	46,XX,t(4;11)(q21;q23)[20]		nuc ish 8q24(5'MYCx2,3'MYCx2)(5'MYC con 3'MYCx2)[100],9p21(CDKN2Ax2),9cen(D9x2)[100],9q34(ABL1x2),22q11(BCRx2)[100],11q23(5'KMT2Ax2,3'KMT2Ax2)(5'KMT2A sep 3'KMT2Ax1)[98/100],12p13(ETV6x2),21q22(RUNX1x2)[100],13q14(DLEUx2),17p13(TP53x2)[100]	0.1	Infant	Female	220000	99974513
MLL_22997	Bone marrow	B-ALL	Common B-ALL	t(12;21)/ETV6-RUNX1	ETV6-RUNX1	45,XY,dic(12;13)(p11;q12),der(12)t(12;21)(p13;q22)inv(12)(p12q24),der(21)t(12;21)(p13;q11).ish dic(12;13)(TEL-,AML1-),der(12)t(12;21)(TEL-,AML1+),der(21)t(12;21)(AML1+,TEL+)[4]/46,XY[5]		nuc ish 9q34(ABL1x2),22q11(BCRx2)[100],11q23(5'KMT2Ax2,3'KMT2Ax2)(5'KMT2A con 3'KMT2Ax2)[100],9p21(CDKN2Ax2),9cen(D9x2)[100],13q14(DLEUx1),17p13(TP53x2)[92/100],13q14(DLEUx1),17p13(TP53x2)[80/100],12p13(ETV6x1),21q22(RUNX1x3)(ETV6 con RUNX1x1)[81/100]/12p13(ETV6x1),21q22(RUNX1x2)(ETV6 con RUNX1x1)[5/100],12p13(3'ETV6x1,5'ETV6x1)(3'ETV6 con 5'ETV6x1)[86/100],21q22(3'RUNX1x2,5'RUNX1x2)(3'RUNX1 sep …	2.8	Childhood	Male	10000	54696066
MLL_23001	Bone marrow	T-ALL	Thymic T-ALL			46,XY,t(10;14)(q24;q11)[6]/46,XY[9]		nuc ish 14q11(5'TRA/Dx2,3'TRA/Dx2)(5'TRA/D sep 3'TRA/Dx1)[50/100],10q24(5'TLX1x2,3'TLX1x2)(5'TLX1 sep 3'TLX1x1)	32.8	Young Adult	Male	7000	82209085
MLL_23002	Bone marrow	T-ALL	Thymic T-ALL			46,XX,t(6;7)(q23;q34)[4]/46,XX.ish del(13)(q14q14)(DLEU-)[5]/46,XX[17]		nuc ish 13q14(DLEUx1),17p13(TP53x2)[6/100],1p32(3'STILx2,3' of TAL1x2)[100],13q14(DLEUx1),17p13(TP53x2)[15/100],12p13(RP11-180M15x2,RP11-59H1x2)[100],12p13(3'ETV6x2,5'ETV6x2)(3'ETV6 con 5'ETV6x2)[100],10q23.2(GRID1x2),10q23.3(PTENx2)[100],14q11(5'TRA/Dx2,3'TRA/Dx2)(5'TRA/D con 3'TRA/Dx2) [100],9p21(CDKN2Ax2),9cen(D9x2)[100],5q35(5'TLX3x2,3'TLX3x2)(5'TLX3 con 3'TLX3x2)[100],1p32(3'STILx2,3' of TAL…	78.8	Elderly	Female	46100	62688849
MLL_23003	Bone marrow	T-ALL	Early T-ALL			46,XY[22]	arr 9q34.11q34.13(131,457,184-134,027,207)x1,19p13.3p13.2(0-13,905,681)x1	nuc ish 12p13(3'ETV6x2,5'ETV6x2)(3'ETV6 con 5'ETV6x2)[100],12p13(RP11-180M15x2,RP11-59H1x2)[100],10q23.2(GRID1x2),10q23.3(PTENx2)[100],13q14(DLEUx2),17p13(TP53x2)[100],6p22(DEKx2),9q34(NUP214x2)[100],14q11(5'TRA/Dx2,3'TRA/Dx2)(5'TRA/D con 3'TRA/Dx2) [100],5q35(5'TLX3x2,3'TLX3x2)(5'TLX3 con 3'TLX3x2)[100],1p32(3'STILx2,3' of TAL1x2)[100],9p21(CDKN2Ax2),9cen(D9x2)[100],11q23(5'KMT2Ax2,3'KMT2Ax2)(5'…	26	Young Adult	Male	NA	82296814
MLL_23004	Peripheral blood	B-ALL	B-cell precursor ALL	11q23/KMT2A	KMT2A-MLLT10/MLLT10-KMT2A	46,XX,der(10)(10qter->10p12::11q23->11q21::10p12->10p15::11q23->11q21::11q23->11qter),del(11)(q13q25).ish der(10)(5'MLL+,3'MLL+,3'MLL+)[13]/46,XX[7]		nuc ish 9p21(CDKN2Ax2),9cen(D9x2)[100],9q34(ABL1x2),22q11(BCRx2)[100],11q23(5'KMT2Ax2,3'KMT2Ax3)(5'KMT2A con 3'KMT2Ax1)[87/100],12p13(ETV6x2),21q22(RUNX1x2)[100]	0.6	Infant	Female	150000	59674534
MLL_23111	Bone marrow	T-ALL	Thymic T-ALL			46,XY,t(6;20)(p22;q13)[3]/46,XY,t(6;20)(p22;q13).ish del(9)(p21p21)(CDKN2A-),del(9)(p21p21)(CDKN2A-)[2]/46,XY[18]	arr 2q33.3q37.3(206,636,855-243,199,373)x1,5q35.2q35.3(174,277,406-180,915,260)x3,9p21.3p21.3(21,835,333-22,106,131)x0,(9)x2 ?hmz	nuc ish 14q11(5'TRA/Dx2,3'TRA/Dx2)(5'TRA/D con 3'TRA/Dx2) [100],1p32(TAL1,STILx2,3' of TAL1x2)[100],5q35(5'TLX3x2,3'TLX3x2)(5'TLX3 con 3'TLX3x2)[100],9p21(CDKN2Ax0),9cen(D9x2),9q34(ABL1x2),22q11(BCRx2)[100],10q24(5'TLX1x2,3'TLX1x2)(5'TLX1 con 3'TLX1x2)[100],11q23(5'KMT2Ax2,3'KMT2Ax2)(5'KMT2A con 3'KMT2Ax2)[100]	19.2	Adolescent	Male	135400	80654559
MLL_23112	Bone marrow	T-ALL	Thymic T-ALL			46,XY,del(6)(q12q21),t(10;14)(q24;q11).ish del(9)(p21p21)(CDKN2A-), del(9)(p21p21)(CDKN2A-)[9]/46,XY[2]	arr 4q31.3q31.3(152,999,275-153,252,942)x0,6p25.3p25.3(580,003-1,613,370)x3,6q14.1q16.3(77,221,399-101,106,185)x1,9p21.3p21.3(21,085,847-23,195,224)x0	nuc ish 14q11(5'TRA/Dx2,3'TRA/Dx2)(5'TRA/D sep 3'TRA/Dx1)[80/100],6q21(SEC63x2),6q23(MYBx2)[100],9p21(CDKN2Ax0),9cen(D9x2)[95/100],9q34(ABL1x2),22q11(BCRx2)[100],10q24(5'TLX1x2,3'TLX1x2)(5'TLX1 sep 3'TLX1x1)[97/100],11q23(5'KMT2Ax2,3'KMT2Ax2)(5'KMT2A con 3'KMT2Ax2)[100]	20.1	Young Adult	Male	87430	81185785
MLL_23190	Bone marrow	T-ALL	Early T-ALL			46,XX[26]	arr 1p36.33p31.1(0-77,102,872)x2 hmz, 2p25.3p13.3(0-ca.50,000,000)x2 hmz	nuc ish 9q34(ABL1x2),22q11(BCRx2)[100],11q23(5'KMT2Ax2,3'KMT2Ax2)(5'KMT2A con 3'KMT2Ax2)[100],1p32(3'STILx2,3' of TAL1x2)[100],5q35(5'TLX3x2,3'TLX3x2)(5'TLX3 con 3'TLX3x2)[100],9p21(CDKN2Ax2),9cen(D9x2)[100],14q11(5'TRA/Dx2,3'TRA/Dx2)(5'TRA/D con 3'TRA/Dx2) [100],13q14(DLEUx2),17p13(TP53x2)[100],6q21(SEC63x2),6q23(MYBx2)[100],7q34(5'TRBx2,3'TRBx2)(5'TRB con 3'TRBx2)[100],10q24(5'TLX1x2,3'TLX1x2)(…	52.8	Adult	Female	116500	158699303
MLL_23199	Bone marrow	T-ALL	Thymic T-ALL			46,XY[25]	arr (1-22)x2,(XY)x1	nuc ish 14q11(5'TRA/Dx2,3'TRA/Dx2)(5'TRA/D con 3'TRA/Dx2) [100],1p36(MEGF6,TP73x2),1q25(ANGPTL1,ABL2x2)[100],1p32(CDKN2Cx2),1q21(CKS1Bx2)[100],5q35(5'NPM1x2,3'NPM1x2)(5'NPM1 con 3'NPM1x2)[100],9p21(CDKN2Ax2),9cen(D9x2)[100],9q34(ABL1x2),22q11(BCRx2)[100],11q23(5'KMT2Ax2,3'KMT2Ax2)(5'KMT2A con 3'KMT2Ax2)[100]	23.9	Young Adult	Male	17630	81509163
MLL_23211	Peripheral blood	T-ALL	Thymic T-ALL			46,XY,t(11;14)(p13;q32)[2]/46,XY,t(11;14)(p13;q32).ish del(9)(p21p21)(CDKN2A-)[3]/46,XY[15]		nuc ish 14q11(5'TRA/Dx2,3'TRA/Dx2)(5'TRA/D con 3'TRA/Dx2) [100],1p32(3'STILx2,3' of TAL1x2)[100],5q35(5'TLX3x2,3'TLX3x2)(5'TLX3 con 3'TLX3x2)[100],9p21(CDKN2Ax1),9cen(D9x2)[80/100],9q34(ABL1x2),22q11(BCRx2)[100],10q24(5'TLX1x2,3'TLX1x2)(5'TLX1 con 3'TLX1x2)[100],11q23(5'KMT2Ax2,3'KMT2Ax2)(5'KMT2A con 3'KMT2Ax2)[100],14q32(3'TCL1x2,5'TCL1x2)(3'TCL1 con 5'TCL1x2)[100],14q32(3'IGHx2,IGHVx2)(3'IGH co…	67.7	Elderly	Male	49050	82279686
MUC_00539	Peripheral blood	B-ALL	Common B-ALL	high hyperdiploid	high hyperdiploid	53-56,XY,+X,dup(1)(q21q44),+4,+4,+6,+10,+11,+14,+17,+18,+18,+21,+21[cp5]/46,XY[17]		nuc ish 9q34(ABL1x2),22q11(BCRx2)[100],11q23(5'KMT2Ax3,3'KMT2Ax3)(5'KMT2A con 3'KMT2Ax3)[57/100],12p13(ETV6x2),21q22(RUNX1x3)(ETV6 con RUNX1x0)[28/100]/12p13(ETV6x2),21q22(RUNX1x4)(ETV6 con RUNX1x0)[36/100],1p36(MEGF6,TP73x2),1q25(ANGPTL1,ABL2x3)[57/100],4cen(D4x4)[78/100],13q14(DLEUx2),17p13(TP53x3)[19/30],Xp11.1-q11.1(DXZ1x2),Yq12(DYZ1x1)[61/100],10cen(D10x3)[69/100]	16.5	Adolescent	Male	3460	64835280
* immunophenotypic subcharacterization missing
** chromosomal rearrangements not called by RNAseq (false negative cases)
