# Supplementary material for: Clinical application of whole transcriptome sequencing for the classification of patients with acute lymphoblastic leukemia
Source: BMC Cancer. 2021 Aug 2;21:886. doi: 10.1186/s12885-021-08635-5 (PMC8330044; doi:10.1186/s12885-021-08635-5)
Supplement: Supplementary file 4 — Additional file 4: Table S2. Allele concordance scores between WTS and WGS SNP profiles. [file 12885_2021_8635_MOESM4_ESM.xlsx]

## Sheet: Tabelle1
Table S2: Allele concordance scores between WTS and WGS SNP profiles
WTS Sample	WGS Sample	Allele concordance score	Number of valid SNPs
MLL_12507	MLL_12507	1	40
MLL_13402	MLL_13402	1	46
MLL_22507	MLL_22507	1	44
MLL_22995	MLL_22995	1	45
MLL_22997	MLL_22997	1	45
MLL_12257	MLL_12257	0.989796	49
MLL_13367	MLL_13367	0.989796	49
MLL_13393	MLL_13393	0.989796	49
MLL_15341	MLL_15341	0.989796	49
MLL_21385	MLL_21385	0.989796	49
MLL_22990	MLL_22990	0.989796	49
MLL_12647	MLL_12647	0.989583	48
MLL_22526	MLL_22526	0.989583	48
MLL_13410	MLL_13410	0.989362	47
MLL_15366	MLL_15366	0.989362	47
MLL_12380	MLL_12380	0.98913	46
MLL_12660	MLL_12660	0.98913	46
MLL_22139	MLL_22139	0.98913	46
MLL_12289	MLL_12289	0.988889	45
MLL_13400	MLL_13400	0.988889	45
MLL_13411	MLL_13411	0.988889	45
MLL_21369	MLL_21369	0.988889	45
MLL_23111	MLL_23111	0.988889	45
MLL_12287	MLL_12287	0.988372	43
MLL_21373	MLL_21373	0.988372	43
MLL_13352	MLL_13352	0.979592	49
MLL_13392	MLL_13392	0.979592	49
MLL_15361	MLL_15361	0.979592	49
MLL_15365	MLL_15365	0.979592	49
MLL_22746	MLL_22746	0.979592	49
MLL_23211	MLL_23211	0.979592	49
MLL_15347	MLL_15347	0.979167	48
MLL_18646	MLL_18646	0.979167	48
MLL_23002	MLL_23002	0.979167	48
MLL_23190	MLL_23190	0.979167	48
MLL_12331	MLL_12331	0.978723	47
MLL_15342	MLL_15342	0.978723	47
MLL_13396	MLL_13396	0.978261	46
MLL_13397	MLL_13397	0.978261	46
MLL_23199	MLL_23199	0.978261	46
MLL_12648	MLL_12648	0.977778	45
MUC_00539	MUC_00539	0.977778	45
MLL_12347	MLL_12347	0.977273	44
MLL_13349	MLL_13349	0.977273	44
MLL_13374	MLL_13374	0.977273	44
MLL_13407	MLL_13407	0.977273	44
MLL_22148	MLL_22148	0.977273	44
MLL_12519	MLL_12519	0.976744	43
MLL_00227	MLL_00227	0.97619	42
MLL_22613	MLL_22613	0.97619	42
MLL_12653	MLL_12653	0.97561	41
MLL_13359	MLL_13359	0.97561	41
MLL_13406	MLL_13406	0.97561	41
MLL_13424	MLL_13424	0.97561	41
MLL_14744	MLL_14744	0.97561	41
MLL_18644	MLL_18644	0.97561	41
MLL_13391	MLL_13391	0.975	40
MLL_12280	MLL_12280	0.969388	49
MLL_13403	MLL_13403	0.96875	48
MLL_13358	MLL_13358	0.968085	47
MLL_15372	MLL_15372	0.968085	47
MLL_22747	MLL_22747	0.968085	47
MLL_13412	MLL_13412	0.967391	46
MLL_18645	MLL_18645	0.967391	46
MLL_19689	MLL_19689	0.967391	46
MLL_22141	MLL_22141	0.967391	46
MLL_12375	MLL_12375	0.966667	45
MLL_13383	MLL_13383	0.966667	45
MLL_13405	MLL_13405	0.966667	45
MLL_15364	MLL_15364	0.966667	45
MLL_23004	MLL_23004	0.966667	45
MLL_12366	MLL_12366	0.965909	44
MLL_13404	MLL_13404	0.965909	44
MLL_21377	MLL_21377	0.965909	44
MLL_22175	MLL_22175	0.965909	44
MLL_13373	MLL_13373	0.965116	43
MLL_14885	MLL_14885	0.965116	43
MLL_19968	MLL_19968	0.965116	43
MLL_13337	MLL_13337	0.964286	42
MLL_22599	MLL_22599	0.964286	42
MLL_13346	MLL_13346	0.963415	41
MLL_12302	MLL_12302	0.9625	40
MLL_12561	MLL_12561	0.9625	40
MLL_12384	MLL_12384	0.961538	39
MLL_15376	MLL_15376	0.961538	39
MLL_22525	MLL_22525	0.961538	39
MLL_13366	MLL_13366	0.959459	37
MLL_13382	MLL_13382	0.959184	49
MLL_13409	MLL_13409	0.959184	49
MLL_13340	MLL_13340	0.958333	36
MLL_13413	MLL_13413	0.958333	48
MLL_23001	MLL_23001	0.958333	48
MLL_23003	MLL_23003	0.958333	48
MLL_00228	MLL_00228	0.957447	47
MLL_12528	MLL_12528	0.957447	47
MLL_12538	MLL_12538	0.957447	47
MLL_12659	MLL_12659	0.956522	46
MLL_13360	MLL_13360	0.956522	46
MLL_13365	MLL_13365	0.955556	45
MLL_13371	MLL_13371	0.955556	45
MLL_19190	MLL_19190	0.955556	45
MLL_22502	MLL_22502	0.955556	45
MLL_12525	MLL_12525	0.954545	44
MLL_12531	MLL_12531	0.954545	44
MLL_13372	MLL_13372	0.954545	44
MLL_14755	MLL_14755	0.954545	44
MLL_21511	MLL_21511	0.954545	44
MLL_12500	MLL_12500	0.953488	43
MLL_12535	MLL_12535	0.953488	43
MLL_15345	MLL_15345	0.953488	43
MLL_23112	MLL_23112	0.953488	43
MLL_13348	MLL_13348	0.95122	41
MLL_13351	MLL_13351	0.95122	41
MLL_13380	MLL_13380	0.95122	41
MLL_12367	MLL_12367	0.95	40
MLL_13381	MLL_13381	0.95	40
MLL_13388	MLL_13388	0.95	40
MLL_21967	MLL_21967	0.95	40
MLL_22510	MLL_22510	0.95	40
MLL_12376	MLL_12376	0.94898	49
MLL_15356	MLL_15356	0.94898	49
MLL_15369	MLL_15369	0.94898	49
MLL_12265	MLL_12265	0.948718	39
MLL_12662	MLL_12662	0.948718	39
MLL_13370	MLL_13370	0.948718	39
MLL_15349	MLL_15349	0.947917	48
MLL_12656	MLL_12656	0.946809	47
MLL_15370	MLL_15370	0.946809	47
MLL_14314	MLL_14314	0.945946	37
MLL_14888	MLL_14888	0.945946	37
MLL_00226	MLL_00226	0.945652	46
MLL_12326	MLL_12326	0.944444	45
MLL_12658	MLL_12658	0.944444	45
MLL_13347	MLL_13347	0.944444	45
MLL_13395	MLL_13395	0.944444	45
MLL_12516	MLL_12516	0.943182	44
MLL_12651	MLL_12651	0.943182	44
MLL_13377	MLL_13377	0.943182	44
MLL_12544	MLL_12544	0.942857	35
MLL_14321	MLL_14321	0.942857	35
MLL_22182	MLL_22182	0.942857	35
MLL_12356	MLL_12356	0.94186	43
MLL_14511	MLL_14511	0.94186	43
MLL_15033	MLL_15033	0.94186	43
MLL_22136	MLL_22136	0.94186	43
MLL_22168	MLL_22168	0.94186	43
MLL_19962	MLL_19962	0.941176	34
MLL_13906	MLL_13906	0.940476	42
MLL_19559	MLL_19559	0.940476	42
MLL_12276	MLL_12276	0.939024	41
MLL_12556	MLL_12556	0.939024	41
MLL_13341	MLL_13341	0.939024	41
MLL_13408	MLL_13408	0.939024	41
MLL_13977	MLL_13977	0.939024	41
MLL_15377	MLL_15377	0.939024	41
MLL_12499	MLL_12499	0.9375	32
MLL_13342	MLL_13342	0.9375	40
MLL_14743	MLL_14743	0.9375	40
MLL_22177	MLL_22177	0.9375	40
MLL_13399	MLL_13399	0.935897	39
MLL_13417	MLL_13417	0.935897	39
MLL_13387	MLL_13387	0.934783	46
MLL_12333	MLL_12333	0.932432	37
MLL_12517	MLL_12517	0.931818	44
MLL_12559	MLL_12559	0.931818	44
MLL_13353	MLL_13353	0.931818	44
MLL_13386	MLL_13386	0.931818	44
MLL_14883	MLL_14883	0.931818	44
MLL_21365	MLL_21365	0.931818	44
MLL_13361	MLL_13361	0.930556	36
MLL_00223	MLL_00223	0.930233	43
MLL_13364	MLL_13364	0.930233	43
MLL_20402	MLL_20402	0.930233	43
MLL_22166	MLL_22166	0.930233	43
MLL_13357	MLL_13357	0.928571	42
MLL_13390	MLL_13390	0.928571	49
MLL_21276	MLL_21276	0.928571	42
MLL_20595	MLL_20595	0.926829	41
MLL_22155	MLL_22155	0.926829	41
MLL_13345	MLL_13345	0.926471	34
MLL_22512	MLL_22512	0.926471	34
MLL_12504	MLL_12504	0.925	40
MLL_13904	MLL_13904	0.925	40
MLL_13975	MLL_13975	0.925	40
MLL_19286	MLL_19286	0.925	40
MLL_22183	MLL_22183	0.925	40
MLL_22523	MLL_22523	0.925	40
MLL_22737	MLL_22737	0.923913	46
MLL_12281	MLL_12281	0.923077	39
MLL_13356	MLL_13356	0.923077	39
MLL_13379	MLL_13379	0.923077	39
MLL_22199	MLL_22199	0.923077	39
MLL_12657	MLL_12657	0.922222	45
MLL_12520	MLL_12520	0.921053	38
MLL_13389	MLL_13389	0.920455	44
MLL_20888	MLL_20888	0.920455	44
MLL_13362	MLL_13362	0.918919	37
MLL_12522	MLL_12522	0.916667	42
MLL_12541	MLL_12541	0.916667	24
MLL_15353	MLL_15353	0.916667	42
MLL_19706	MLL_19706	0.916667	36
MLL_22610	MLL_22610	0.916667	42
MLL_12378	MLL_12378	0.914894	47
MLL_12539	MLL_12539	0.914894	47
MLL_13398	MLL_13398	0.914894	47
MLL_22189	MLL_22189	0.914894	47
MLL_12284	MLL_12284	0.914634	41
MLL_12395	MLL_12395	0.914634	41
MLL_13415	MLL_13415	0.914634	41
MLL_12652	MLL_12652	0.914286	35
MLL_13369	MLL_13369	0.914286	35
MLL_13394	MLL_13394	0.913043	46
MLL_19863	MLL_19863	0.913043	46
MLL_21571	MLL_21571	0.913043	46
MLL_12311	MLL_12311	0.9125	40
MLL_12298	MLL_12298	0.911765	34
MLL_13363	MLL_13363	0.911765	34
MLL_13385	MLL_13385	0.911111	45
MLL_12542	MLL_12542	0.907895	38
MLL_12664	MLL_12664	0.907895	38
MLL_12548	MLL_12548	0.906977	43
MLL_13376	MLL_13376	0.906977	43
MLL_13350	MLL_13350	0.904762	42
MLL_22712	MLL_22712	0.904762	42
MLL_13418	MLL_13418	0.902778	36
MLL_13972	MLL_13972	0.902778	36
MLL_13378	MLL_13378	0.902439	41
MLL_22162	MLL_22162	0.902174	46
MLL_12292	MLL_12292	0.9	40
MLL_12514	MLL_12514	0.9	40
MLL_22524	MLL_22524	0.9	35
MLL_00225	MLL_00225	0.897436	39
MLL_13384	MLL_13384	0.897436	39
MLL_13375	MLL_13375	0.897059	34
MLL_12546	MLL_12546	0.895349	43
MLL_14757	MLL_14757	0.895349	43
MLL_21971	MLL_21971	0.894737	38
MLL_22508	MLL_22508	0.893939	33
MLL_00214	MLL_00214	0.892857	42
MLL_13901	MLL_13901	0.892857	42
MLL_12549	MLL_12549	0.891892	37
MLL_22517	MLL_22517	0.891892	37
MLL_22167	MLL_22167	0.890244	41
MLL_12503	MLL_12503	0.888889	36
MLL_15340	MLL_15340	0.8875	40
MLL_13401	MLL_13401	0.887097	31
MLL_22616	MLL_22616	0.887097	31
MLL_12527	MLL_12527	0.886364	44
MLL_22137	MLL_22137	0.885714	35
MLL_22153	MLL_22153	0.884615	39
MLL_12358	MLL_12358	0.881579	38
MLL_13344	MLL_13344	0.878788	33
MLL_12655	MLL_12655	0.878049	41
MLL_12343	MLL_12343	0.875	40
MLL_12383	MLL_12383	0.875	36
MLL_21974	MLL_21974	0.875	40
MLL_00224	MLL_00224	0.871795	39
MLL_12663	MLL_12663	0.871795	39
MLL_22716	MLL_22716	0.870968	31
MLL_00092	MLL_00092	0.866667	30
MLL_22501	MLL_22501	0.863636	33
MLL_22509	MLL_22509	0.862069	29
MLL_20393	MLL_20393	0.86	25
MLL_14315	MLL_14315	0.858974	39
MLL_12661	MLL_12661	0.857143	28
MLL_20594	MLL_20594	0.857143	28
MLL_22506	MLL_22506	0.857143	42
MLL_13978	MLL_13978	0.855556	45
MLL_22717	MLL_22717	0.855263	38
MLL_12512	MLL_12512	0.853659	41
MLL_13420	MLL_13420	0.853659	41
MLL_13354	MLL_13354	0.851351	37
MLL_12286	MLL_12286	0.847222	36
MLL_12649	MLL_12649	0.846154	39
MLL_12649	MLL_12665	0.846154	39
MLL_12544	MLL_13380	0.842857	35
MLL_13985	MLL_13985	0.842857	35
MLL_22166	MLL_15353	0.837209	43
MLL_12654	MLL_12654	0.833333	18
MLL_22147	MLL_22147	0.833333	42
MLL_12287	MLL_13344	0.825581	43
MLL_13411	MLL_12655	0.822222	45
MLL_13418	MLL_12514	0.819444	36
MLL_13407	MLL_22177	0.818182	44
MLL_13352	MLL_22167	0.816327	49
MLL_12660	MLL_14315	0.815217	46
MLL_12544	MLL_12507	0.814286	35
MLL_12541	MLL_12659	0.8125	24
MLL_13975	MLL_22148	0.8125	40
MLL_13411	MLL_13371	0.811111	45
MLL_13355	MLL_13355	0.810811	37
MLL_22716	MLL_12648	0.806452	31
MLL_12257	MLL_22199	0.806122	49
MLL_12654	MLL_13374	0.805556	18
MLL_12654	MLL_13405	0.805556	18
MLL_12654	MLL_22712	0.805556	18
MLL_12655	MLL_13411	0.804878	41
MLL_13977	MLL_22506	0.804878	41
MLL_18644	MLL_19689	0.804878	41
MLL_12660	MLL_22502	0.804348	46
MLL_19689	MLL_18644	0.804348	46
MLL_22141	MLL_12333	0.804348	46
MLL_12542	MLL_12522	0.802632	38
MLL_13373	MLL_22510	0.802326	43
MLL_21373	MLL_15369	0.802326	43
MLL_12507	MLL_12544	0.8	40
MLL_12544	MLL_22737	0.8	35
MLL_13371	MLL_13411	0.8	45
MLL_22137	MLL_13377	0.8	35
MLL_22177	MLL_12655	0.8	40
MLL_22502	MLL_12257	0.8	45
MLL_22502	MLL_12660	0.8	45
MLL_22502	MLL_21377	0.8	45
MLL_12539	MLL_13340	0.797872	47
MLL_12665	MLL_22526	0.797619	42
MLL_13337	MLL_22183	0.797619	42
MLL_13362	MLL_13398	0.797297	37
MLL_12280	MLL_22737	0.795918	49
MLL_15341	MLL_22167	0.795918	49
MLL_15356	MLL_13975	0.795918	49
MLL_12347	MLL_13380	0.795455	44
MLL_12366	MLL_12287	0.795455	44
MLL_14755	MLL_13351	0.795455	44
MLL_22507	MLL_13406	0.795455	44
MLL_12649	MLL_19689	0.794872	39
MLL_12663	MLL_12649	0.794872	39
MLL_12663	MLL_12665	0.794872	39
MLL_22199	MLL_13377	0.794872	39
MLL_22199	MLL_21971	0.794872	39
MLL_22199	MLL_22509	0.794872	39
MLL_22525	MLL_13371	0.794872	39
MLL_13375	MLL_19689	0.794118	34
MLL_00226	MLL_21377	0.793478	46
MLL_00226	MUC_00539	0.793478	46
MLL_13397	MLL_22526	0.793478	46
MLL_13412	MLL_13352	0.793478	46
MLL_13412	MLL_22167	0.793478	46
MLL_19863	MLL_22136	0.793478	46
MLL_12655	MLL_12333	0.792683	41
MLL_13420	MLL_00224	0.792683	41
MLL_13420	MLL_12522	0.792683	41
MLL_12286	MLL_21971	0.791667	36
MLL_12541	MLL_13364	0.791667	24
MLL_12541	MLL_13391	0.791667	24
MLL_12647	MLL_13362	0.791667	48
MLL_13340	MLL_12539	0.791667	36
MLL_12287	MLL_12395	0.790698	43
MLL_12535	MLL_12287	0.790698	43
MLL_12535	MLL_22613	0.790698	43
MLL_13373	MLL_12331	0.790698	43
MLL_21373	MLL_21971	0.790698	43
MLL_22136	MLL_19863	0.790698	43
MLL_15364	MLL_13904	0.788889	45
MLL_22502	MLL_00225	0.788889	45
MLL_22502	MLL_22136	0.788889	45
MLL_22502	MLL_22737	0.788889	45
MLL_22995	MLL_13901	0.788889	45
MLL_22995	MLL_22746	0.788889	45
MLL_12292	MLL_12556	0.7875	40
MLL_12507	MLL_12541	0.7875	40
MLL_12507	MLL_22139	0.7875	40
MLL_13904	MLL_13351	0.7875	40
MLL_13904	MLL_13357	0.7875	40
MLL_13904	MLL_22162	0.7875	40
MLL_13904	MLL_22746	0.7875	40
MLL_13975	MLL_15372	0.7875	40
MLL_13975	MLL_22139	0.7875	40
MLL_22177	MLL_13351	0.7875	40
MLL_22177	MLL_13407	0.7875	40
MLL_22510	MLL_20888	0.7875	40
MLL_12331	MLL_13373	0.787234	47
MLL_12331	MLL_21377	0.787234	47
MLL_12331	MLL_22509	0.787234	47
MLL_15342	MLL_12257	0.787234	47
MLL_12257	MLL_15342	0.785714	49
MLL_12280	MLL_15342	0.785714	49
MLL_12544	MLL_13371	0.785714	35
MLL_12544	MLL_15356	0.785714	35
MLL_12544	MLL_22613	0.785714	35
MLL_12544	MLL_22712	0.785714	35
MLL_12665	MLL_12287	0.785714	42
MLL_12665	MLL_13344	0.785714	42
MLL_13352	MLL_13904	0.785714	49
MLL_13393	MLL_15342	0.785714	49
MLL_13985	MLL_13399	0.785714	35
MLL_15341	MLL_12289	0.785714	49
MLL_15353	MLL_21365	0.785714	42
MLL_22137	MLL_00223	0.785714	35
MLL_22137	MLL_12663	0.785714	35
MLL_22137	MLL_19863	0.785714	35
MLL_22599	MLL_14888	0.785714	42
MLL_22613	MLL_12541	0.785714	42
MLL_22613	MLL_13972	0.785714	42
MLL_22613	MLL_22508	0.785714	42
MLL_14755	MLL_12257	0.784091	44
MLL_14755	MLL_12302	0.784091	44
MLL_14883	MLL_22610	0.784091	44
MLL_20888	MLL_22995	0.784091	44
MLL_13362	MLL_13978	0.783784	37
MLL_13362	MLL_22502	0.783784	37
MLL_14888	MLL_12655	0.783784	37
MLL_12660	MLL_13351	0.782609	46
MLL_12660	MLL_21971	0.782609	46
MLL_12660	MLL_22737	0.782609	46
MLL_13397	MLL_12257	0.782609	46
MLL_13397	MLL_19190	0.782609	46
MLL_13412	MLL_00224	0.782609	46
MLL_13412	MLL_22177	0.782609	46
MLL_13412	MLL_22517	0.782609	46
MLL_21571	MLL_22175	0.782609	46
MLL_22139	MLL_19286	0.782609	46
MLL_22737	MLL_13344	0.782609	46
MLL_23199	MLL_12298	0.782609	46
MLL_00225	MLL_22136	0.782051	39
MLL_00225	MLL_22502	0.782051	39
MLL_12265	MLL_12287	0.782051	39
MLL_12265	MLL_12380	0.782051	39
MLL_12281	MLL_12500	0.782051	39
MLL_15376	MLL_13978	0.782051	39
MLL_22199	MLL_12257	0.782051	39
MLL_12647	MLL_12535	0.78125	48
MLL_12647	MLL_22199	0.78125	48
MLL_23002	MLL_12384	0.78125	48
MLL_23003	MLL_13340	0.78125	48
MLL_23003	MLL_22502	0.78125	48
MLL_23190	MLL_19689	0.78125	48
MLL_12556	MLL_13337	0.780488	41
MLL_12655	MLL_22183	0.780488	41
MLL_13359	MLL_12333	0.780488	41
MLL_13380	MLL_22712	0.780488	41
MLL_13406	MLL_12302	0.780488	41
MLL_13406	MLL_22507	0.780488	41
MLL_13420	MLL_13371	0.780488	41
MLL_22167	MLL_13409	0.780488	41
MLL_13345	MLL_12326	0.779412	34
MLL_12287	MLL_21974	0.77907	43
MLL_12500	MLL_13424	0.77907	43
MLL_12519	MLL_22995	0.77907	43
MLL_12535	MLL_12647	0.77907	43
MLL_13373	MLL_12514	0.77907	43
MLL_19968	MLL_13362	0.77907	43
MLL_19968	MLL_13384	0.77907	43
MLL_19968	MLL_15376	0.77907	43
MLL_22136	MLL_00225	0.77907	43
MLL_22136	MLL_13358	0.77907	43
MLL_22136	MLL_20888	0.77907	43
MLL_22136	MLL_22502	0.77907	43
MLL_22166	MLL_13975	0.77907	43
MLL_12289	MLL_12651	0.777778	45
MLL_12289	MLL_15349	0.777778	45
MLL_12503	MLL_22716	0.777778	36
MLL_12654	MLL_12517	0.777778	18
MLL_12654	MLL_12544	0.777778	18
MLL_12654	MLL_13353	0.777778	18
MLL_12654	MLL_13399	0.777778	18
MLL_12654	MLL_13411	0.777778	18
MLL_12654	MLL_13417	0.777778	18
MLL_12654	MLL_14888	0.777778	18
MLL_13340	MLL_20595	0.777778	36
MLL_13411	MLL_13407	0.777778	45
MLL_13418	MLL_13409	0.777778	36
MLL_22502	MLL_13362	0.777778	45
MLL_22502	MLL_14315	0.777778	45
MLL_22502	MLL_19190	0.777778	45
MLL_22502	MLL_22746	0.777778	45
MLL_23111	MLL_22613	0.777778	45
MUC_00539	MLL_00226	0.777778	45
MLL_12331	MLL_12514	0.776596	47
MLL_12331	MLL_12647	0.776596	47
MLL_12331	MLL_23199	0.776596	47
MLL_13398	MLL_13362	0.776596	47
MLL_15342	MLL_12280	0.776596	47
MLL_12358	MLL_15364	0.776316	38
MLL_12542	MLL_21377	0.776316	38
MLL_22509	MLL_13405	0.775862	29
MLL_22509	MLL_22199	0.775862	29
MLL_12257	MLL_15364	0.77551	49
MLL_12257	MLL_22502	0.77551	49
MLL_13393	MLL_19689	0.77551	49
MLL_13409	MLL_22167	0.77551	49
MLL_15341	MLL_13362	0.77551	49
MLL_15369	MLL_12257	0.77551	49
MLL_22746	MLL_13406	0.77551	49
MLL_23211	MLL_13362	0.77551	49
MLL_23211	MLL_21377	0.77551	49
MLL_23211	MLL_22502	0.77551	49
MLL_12367	MLL_20888	0.775	40
MLL_12507	MLL_21377	0.775	40
MLL_12507	MLL_22613	0.775	40
MLL_12561	MLL_13371	0.775	40
MLL_12561	MLL_14888	0.775	40
MLL_12561	MLL_15347	0.775	40
MLL_12561	MLL_22139	0.775	40
MLL_13381	MLL_13412	0.775	40
MLL_13904	MLL_13403	0.775	40
MLL_13904	MLL_23111	0.775	40
MLL_13975	MLL_14883	0.775	40
MLL_15340	MLL_19863	0.775	40
MLL_19286	MLL_12287	0.775	40
MLL_22177	MLL_14755	0.775	40
MLL_22183	MLL_22524	0.775	40
MLL_22510	MLL_22183	0.775	40
MLL_22616	MLL_22599	0.774194	31
MLL_22716	MLL_14315	0.774194	31
MLL_00214	MLL_22508	0.77381	42
MLL_12522	MLL_14888	0.77381	42
MLL_22610	MLL_12519	0.77381	42
MLL_22613	MLL_12257	0.77381	42
MLL_22613	MLL_12655	0.77381	42
MLL_22613	MLL_22737	0.77381	42
MLL_12559	MLL_12503	0.772727	44
MLL_12559	MLL_13401	0.772727	44
MLL_12559	MLL_13409	0.772727	44
MLL_12651	MLL_12284	0.772727	44
MLL_13344	MLL_13348	0.772727	33
MLL_13344	MLL_15347	0.772727	33
MLL_13349	MLL_13373	0.772727	44
MLL_14755	MLL_12395	0.772727	44
MLL_14755	MLL_12541	0.772727	44
MLL_14755	MLL_18644	0.772727	44
MLL_14755	MLL_22177	0.772727	44
MLL_20888	MLL_13358	0.772727	44
MLL_21377	MLL_13407	0.772727	44
MLL_21377	MLL_22526	0.772727	44
MLL_21511	MLL_12661	0.772727	44
MLL_22508	MLL_00214	0.772727	33
MLL_12660	MLL_12395	0.771739	46
MLL_13360	MLL_15356	0.771739	46
MLL_13397	MLL_12519	0.771739	46
MLL_13397	MLL_12647	0.771739	46
MLL_13397	MLL_13975	0.771739	46
MLL_13412	MLL_12651	0.771739	46
MLL_13412	MLL_15376	0.771739	46
MLL_19689	MLL_13393	0.771739	46
MLL_19689	MLL_23190	0.771739	46
MLL_19863	MLL_12548	0.771739	46
MLL_19863	MLL_12660	0.771739	46
MLL_22737	MLL_13972	0.771739	46
MLL_22737	MLL_19863	0.771739	46
MLL_22737	MLL_22510	0.771739	46
MLL_23199	MLL_12544	0.771739	46
MLL_23199	MLL_12654	0.771739	46
MLL_12544	MLL_12302	0.771429	35
MLL_12544	MLL_12347	0.771429	35
MLL_12544	MLL_12522	0.771429	35
MLL_12544	MLL_12658	0.771429	35
MLL_12544	MLL_13344	0.771429	35
MLL_12544	MLL_13978	0.771429	35
MLL_12544	MLL_14888	0.771429	35
MLL_12544	MLL_15365	0.771429	35
MLL_12544	MLL_19286	0.771429	35
MLL_12544	MLL_22167	0.771429	35
MLL_12544	MLL_23111	0.771429	35
MLL_12652	MLL_13397	0.771429	35
MLL_12652	MLL_13399	0.771429	35
MLL_13985	MLL_13345	0.771429	35
MLL_22137	MLL_22136	0.771429	35
MLL_12541	MLL_00228	0.770833	24
MLL_12541	MLL_12366	0.770833	24
MLL_12541	MLL_12519	0.770833	24
MLL_12541	MLL_12528	0.770833	24
MLL_12541	MLL_12544	0.770833	24
MLL_12541	MLL_12658	0.770833	24
MLL_12541	MLL_13380	0.770833	24
MLL_12541	MLL_15347	0.770833	24
MLL_12541	MUC_00539	0.770833	24
MLL_12647	MLL_12286	0.770833	48
MLL_12647	MLL_12538	0.770833	48
MLL_12647	MLL_13978	0.770833	48
MLL_15347	MLL_22737	0.770833	48
MLL_23001	MLL_23199	0.770833	48
MLL_23002	MLL_12658	0.770833	48
MLL_23003	MLL_20595	0.770833	48
MLL_23190	MLL_18644	0.770833	48
MLL_13362	MLL_12556	0.77027	37
MLL_13362	MLL_19968	0.77027	37
MLL_00225	MLL_13348	0.769231	39
MLL_12265	MLL_13411	0.769231	39
MLL_12384	MLL_23002	0.769231	39
MLL_12649	MLL_00228	0.769231	39
MLL_13384	MLL_13344	0.769231	39
MLL_13384	MLL_22997	0.769231	39
MLL_13417	MLL_22510	0.769231	39
MLL_22199	MLL_12366	0.769231	39
MLL_22199	MLL_12535	0.769231	39
MLL_22525	MLL_12538	0.769231	39
MLL_12395	MLL_21511	0.768293	41
MLL_12556	MLL_22746	0.768293	41
MLL_12655	MLL_13413	0.768293	41
MLL_13346	MLL_18645	0.768293	41
MLL_13348	MLL_22501	0.768293	41
MLL_13351	MLL_12302	0.768293	41
MLL_13351	MLL_12380	0.768293	41
MLL_13351	MLL_22167	0.768293	41
MLL_13351	MLL_22177	0.768293	41
MLL_13351	MLL_22716	0.768293	41
MLL_13359	MLL_12380	0.768293	41
MLL_13359	MLL_13407	0.768293	41
MLL_13359	MLL_15342	0.768293	41
MLL_13359	MLL_18644	0.768293	41
MLL_13359	MLL_23211	0.768293	41
MLL_13380	MLL_12347	0.768293	41
MLL_13420	MLL_13367	0.768293	41
MLL_13977	MLL_21377	0.768293	41
MLL_13977	MLL_22508	0.768293	41
MLL_14744	MLL_12658	0.768293	41
MLL_18644	MLL_21571	0.768293	41
MLL_22167	MLL_12257	0.768293	41
MLL_22167	MLL_12522	0.768293	41
MLL_22167	MLL_12539	0.768293	41
MLL_22167	MLL_20595	0.768293	41
MLL_12661	MLL_13395	0.767857	28
MLL_12287	MLL_13351	0.767442	43
MLL_12500	MLL_12281	0.767442	43
MLL_12519	MLL_13397	0.767442	43
MLL_12535	MLL_15340	0.767442	43
MLL_12535	MLL_23004	0.767442	43
MLL_12546	MLL_22148	0.767442	43
MLL_13373	MLL_13420	0.767442	43
MLL_13373	MLL_19689	0.767442	43
MLL_13373	MLL_19968	0.767442	43
MLL_14885	MLL_13384	0.767442	43
MLL_15033	MLL_12655	0.767442	43
MLL_15345	MLL_13351	0.767442	43
MLL_19968	MLL_13978	0.767442	43
MLL_19968	MLL_14885	0.767442	43
MLL_19968	MLL_15356	0.767442	43
MLL_21373	MLL_22199	0.767442	43
MLL_22136	MLL_12663	0.767442	43
MLL_22136	MLL_13340	0.767442	43
MLL_22136	MLL_13390	0.767442	43
MLL_22136	MLL_13394	0.767442	43
MLL_22136	MLL_20393	0.767442	43
MLL_22136	MLL_20595	0.767442	43
MLL_22136	MLL_22167	0.767442	43
MLL_22166	MLL_21365	0.767442	43
MLL_23112	MLL_13420	0.767442	43
MLL_12289	MLL_15341	0.766667	45
MLL_12326	MLL_13373	0.766667	45
MLL_12658	MLL_00225	0.766667	45
MLL_12658	MLL_13383	0.766667	45
MLL_12658	MLL_14744	0.766667	45
MLL_13347	MLL_18646	0.766667	45
MLL_13400	MLL_12655	0.766667	45
MLL_21369	MLL_21971	0.766667	45
MLL_22995	MLL_12527	0.766667	45
MLL_22995	MLL_22613	0.766667	45
MLL_22997	MLL_12561	0.766667	45
MLL_23004	MLL_00226	0.766667	45
MLL_23004	MLL_22737	0.766667	45
MLL_23111	MLL_12527	0.766667	45
MLL_23111	MLL_13904	0.766667	45
MLL_23111	MLL_22746	0.766667	45
MUC_00539	MLL_13415	0.766667	45
MLL_12331	MLL_12561	0.765957	47
MLL_12331	MLL_13975	0.765957	47
MLL_12331	MLL_14321	0.765957	47
MLL_12378	MLL_13371	0.765957	47
MLL_12538	MLL_12395	0.765957	47
MLL_12538	MLL_12647	0.765957	47
MLL_12538	MLL_13978	0.765957	47
MLL_12538	MLL_22525	0.765957	47
MLL_12539	MLL_22167	0.765957	47
MLL_15342	MLL_13393	0.765957	47
MLL_15342	MLL_15376	0.765957	47
MLL_15370	MLL_12378	0.765957	47
MLL_12257	MLL_13391	0.765306	49
MLL_12257	MLL_13397	0.765306	49
MLL_12257	MLL_13904	0.765306	49
MLL_12257	MLL_22509	0.765306	49
MLL_12280	MLL_00225	0.765306	49
MLL_13352	MLL_12516	0.765306	49
MLL_13352	MLL_13362	0.765306	49
MLL_13382	MLL_13360	0.765306	49
MLL_13392	MLL_12660	0.765306	49
MLL_13392	MLL_21365	0.765306	49
MLL_13393	MLL_00225	0.765306	49
MLL_13409	MLL_21971	0.765306	49
MLL_13409	MLL_22746	0.765306	49
MLL_15341	MLL_13351	0.765306	49
MLL_15356	MLL_13904	0.765306	49
MLL_15356	MLL_19968	0.765306	49
MLL_15365	MLL_13373	0.765306	49
MLL_15365	MLL_22510	0.765306	49
MLL_15365	MLL_22990	0.765306	49
MLL_21385	MLL_13351	0.765306	49
MLL_22746	MLL_13904	0.765306	49
MLL_22746	MLL_22995	0.765306	49
MLL_23211	MLL_12376	0.765306	49
MLL_23211	MLL_13337	0.765306	49
MLL_23211	MLL_13407	0.765306	49
MLL_13345	MLL_12257	0.764706	34
MLL_13363	MLL_23002	0.764706	34
MLL_13375	MLL_13389	0.764706	34
MLL_12286	MLL_12257	0.763889	36
MLL_12286	MLL_12647	0.763889	36
MLL_12286	MLL_13409	0.763889	36
MLL_12286	MLL_21377	0.763889	36
MLL_12286	MLL_22526	0.763889	36
MLL_12286	MLL_23001	0.763889	36
MLL_12383	MLL_12539	0.763889	36
MLL_12503	MLL_13351	0.763889	36
MLL_12503	MLL_22199	0.763889	36
MLL_13340	MLL_13371	0.763889	36
MLL_13340	MLL_22167	0.763889	36
MLL_13340	MLL_22990	0.763889	36
MLL_13361	MLL_13401	0.763889	36
MLL_13418	MLL_22199	0.763889	36
MLL_19706	MLL_12660	0.763889	36
MLL_19706	MLL_22526	0.763889	36
MLL_12542	MLL_12544	0.763158	38
MLL_12542	MLL_20594	0.763158	38
MLL_12542	MLL_23199	0.763158	38
MLL_21971	MLL_13409	0.763158	38
MLL_21971	MLL_21377	0.763158	38
MLL_21971	MLL_22199	0.763158	38
MLL_12292	MLL_15341	0.7625	40
MLL_12507	MLL_12531	0.7625	40
MLL_12507	MLL_13344	0.7625	40
MLL_12507	MLL_19286	0.7625	40
MLL_12507	MLL_22502	0.7625	40
MLL_12561	MLL_12287	0.7625	40
MLL_12561	MLL_12331	0.7625	40
MLL_12561	MLL_13411	0.7625	40
MLL_13342	MLL_22746	0.7625	40
MLL_13381	MLL_12503	0.7625	40
MLL_13381	MLL_12544	0.7625	40
MLL_13381	MLL_13420	0.7625	40
MLL_13381	MLL_20888	0.7625	40
MLL_13381	MLL_22167	0.7625	40
MLL_13388	MLL_13371	0.7625	40
MLL_13388	MLL_21369	0.7625	40
MLL_13391	MLL_21967	0.7625	40
MLL_13904	MLL_12281	0.7625	40
MLL_13904	MLL_12544	0.7625	40
MLL_13904	MLL_13371	0.7625	40
MLL_13904	MLL_15349	0.7625	40
MLL_13904	MLL_22716	0.7625	40
MLL_13975	MLL_12333	0.7625	40
MLL_13975	MLL_13397	0.7625	40
MLL_13975	MLL_15342	0.7625	40
MLL_15340	MLL_13394	0.7625	40
MLL_21967	MLL_13391	0.7625	40
MLL_21974	MLL_13399	0.7625	40
MLL_21974	MLL_15347	0.7625	40
MLL_21974	MLL_19863	0.7625	40
MLL_21974	MLL_22502	0.7625	40
MLL_22177	MLL_22599	0.7625	40
MLL_22510	MLL_13417	0.7625	40
MLL_22510	MLL_22737	0.7625	40
MLL_22510	MLL_23199	0.7625	40
MLL_00227	MLL_13394	0.761905	42
MLL_12665	MLL_12257	0.761905	42
MLL_12665	MLL_12648	0.761905	42
MLL_12665	MLL_22716	0.761905	42
MLL_13337	MLL_15347	0.761905	42
MLL_13350	MLL_13340	0.761905	42
MLL_13357	MLL_15372	0.761905	42
MLL_13357	MLL_18644	0.761905	42
MLL_22506	MLL_13977	0.761905	42
MLL_22610	MLL_22167	0.761905	42
MLL_22613	MLL_12503	0.761905	42
MLL_22613	MLL_12647	0.761905	42
MLL_12347	MLL_22139	0.761364	44
MLL_12366	MLL_22199	0.761364	44
MLL_12527	MLL_20402	0.761364	44
MLL_12559	MLL_13359	0.761364	44
MLL_13372	MLL_13337	0.761364	44
MLL_13374	MLL_22526	0.761364	44
MLL_13389	MLL_13390	0.761364	44
MLL_13407	MLL_21377	0.761364	44
MLL_14883	MLL_12507	0.761364	44
MLL_14883	MLL_13399	0.761364	44
MLL_14883	MLL_13975	0.761364	44
MLL_20888	MLL_22502	0.761364	44
MLL_21377	MLL_12257	0.761364	44
MLL_21377	MLL_12331	0.761364	44
MLL_21377	MLL_13344	0.761364	44
MLL_21377	MLL_13351	0.761364	44
MLL_21377	MLL_13977	0.761364	44
MLL_22507	MLL_12516	0.761364	44
MLL_12380	MLL_13351	0.76087	46
MLL_12380	MLL_18644	0.76087	46
MLL_12660	MLL_12503	0.76087	46
MLL_12660	MLL_12655	0.76087	46
MLL_12660	MLL_13392	0.76087	46
MLL_12660	MLL_18644	0.76087	46
MLL_12660	MLL_22148	0.76087	46
MLL_13387	MLL_13977	0.76087	46
MLL_13394	MLL_12654	0.76087	46
MLL_13397	MLL_22509	0.76087	46
MLL_13402	MLL_22137	0.76087	46
MLL_13412	MLL_13371	0.76087	46
MLL_13412	MLL_22182	0.76087	46
MLL_18645	MLL_12326	0.76087	46
MLL_19689	MLL_13373	0.76087	46
MLL_19689	MLL_14744	0.76087	46
MLL_19689	MLL_20595	0.76087	46
MLL_19863	MLL_12507	0.76087	46
MLL_21571	MLL_12522	0.76087	46
MLL_22139	MLL_13975	0.76087	46
MLL_22139	MLL_15361	0.76087	46
MLL_22139	MLL_22510	0.76087	46
MLL_22139	MLL_23199	0.76087	46
MLL_22141	MLL_12548	0.76087	46
MLL_22141	MLL_13409	0.76087	46
MLL_22141	MLL_14885	0.76087	46
MLL_23199	MLL_13349	0.76087	46
MLL_23199	MLL_19689	0.76087	46
MLL_23199	MLL_22526	0.76087	46
MLL_23199	MLL_23001	0.76087	46
MLL_12647	MLL_00227	0.760417	48
MLL_12647	MLL_00228	0.760417	48
MLL_12647	MLL_12280	0.760417	48
MLL_12647	MLL_13371	0.760417	48
MLL_12647	MLL_22509	0.760417	48
MLL_12647	MLL_23190	0.760417	48
MLL_13403	MLL_13904	0.760417	48
MLL_23001	MLL_22509	0.760417	48
MLL_23003	MLL_13362	0.760417	48
MLL_23003	MLL_14757	0.760417	48
MLL_23190	MLL_00228	0.760417	48
MLL_23190	MLL_14755	0.760417	48
MLL_23190	MLL_22526	0.760417	48
MLL_22509	MLL_12519	0.758621	29
MLL_22509	MLL_14888	0.758621	29
MLL_13401	MLL_13358	0.758065	31
MLL_13401	MLL_22136	0.758065	31
MLL_22716	MLL_12503	0.758065	31
MLL_22716	MLL_12660	0.758065	31
MLL_22508	MLL_19863	0.757576	33
MLL_12544	MLL_12284	0.757143	35
MLL_12544	MLL_12292	0.757143	35
MLL_12544	MLL_12538	0.757143	35
MLL_12544	MLL_12647	0.757143	35
MLL_12544	MLL_12648	0.757143	35
MLL_12544	MLL_12654	0.757143	35
MLL_12544	MLL_13342	0.757143	35
MLL_12544	MLL_13360	0.757143	35
MLL_12544	MLL_13394	0.757143	35
MLL_12544	MLL_13904	0.757143	35
MLL_12544	MLL_14315	0.757143	35
MLL_12544	MLL_14321	0.757143	35
MLL_12544	MLL_19190	0.757143	35
MLL_12544	MLL_20888	0.757143	35
MLL_12544	MLL_22166	0.757143	35
MLL_12544	MLL_22502	0.757143	35
MLL_12544	MLL_22510	0.757143	35
MLL_12544	MLL_22525	0.757143	35
MLL_12544	MLL_23002	0.757143	35
MLL_12544	MLL_23004	0.757143	35
MLL_12544	MLL_23190	0.757143	35
MLL_12544	MLL_23199	0.757143	35
MLL_12652	MLL_12257	0.757143	35
MLL_14321	MLL_13391	0.757143	35
MLL_14321	MLL_20595	0.757143	35
MLL_14321	MLL_22147	0.757143	35
MLL_22137	MLL_00092	0.757143	35
MLL_22137	MLL_21571	0.757143	35
MLL_22137	MLL_22508	0.757143	35
MLL_22182	MLL_00224	0.757143	35
MLL_12333	MLL_13394	0.756757	37
MLL_12333	MLL_14321	0.756757	37
MLL_12333	MLL_15340	0.756757	37
MLL_12333	MLL_22148	0.756757	37
MLL_12549	MLL_22183	0.756757	37
MLL_13362	MLL_13382	0.756757	37
MLL_13362	MLL_23211	0.756757	37
MLL_13366	MLL_13407	0.756757	37
MLL_14888	MLL_13972	0.756757	37
MLL_14888	MLL_22148	0.756757	37
MLL_00224	MLL_12539	0.75641	39
MLL_00224	MLL_22182	0.75641	39
MLL_00225	MLL_12655	0.75641	39
MLL_00225	MLL_12658	0.75641	39
MLL_00225	MLL_13344	0.75641	39
MLL_00225	MLL_13390	0.75641	39
MLL_00225	MLL_13399	0.75641	39
MLL_00225	MLL_22599	0.75641	39
MLL_00225	MLL_22616	0.75641	39
MLL_12265	MLL_00225	0.75641	39
MLL_12265	MLL_12539	0.75641	39
MLL_12281	MLL_13401	0.75641	39
MLL_12281	MLL_13978	0.75641	39
MLL_12649	MLL_12538	0.75641	39
MLL_12649	MLL_13377	0.75641	39
MLL_12649	MLL_13390	0.75641	39
MLL_12663	MLL_15376	0.75641	39
MLL_12663	MLL_18644	0.75641	39
MLL_12663	MLL_19863	0.75641	39
MLL_12663	MLL_22136	0.75641	39
MLL_12663	MLL_22137	0.75641	39
MLL_13370	MLL_13398	0.75641	39
MLL_13379	MLL_12559	0.75641	39
MLL_13379	MLL_15033	0.75641	39
MLL_13379	MLL_15345	0.75641	39
MLL_13379	MLL_22747	0.75641	39
MLL_13384	MLL_13407	0.75641	39
MLL_13384	MLL_22512	0.75641	39
MLL_13417	MLL_13345	0.75641	39
MLL_13417	MLL_22517	0.75641	39
MLL_14315	MLL_12257	0.75641	39
MLL_14315	MLL_15347	0.75641	39
MLL_15376	MLL_12281	0.75641	39
MLL_15376	MLL_19968	0.75641	39
MLL_22199	MLL_12655	0.75641	39
MLL_22199	MLL_13418	0.75641	39
MLL_12284	MLL_12659	0.756098	41
MLL_12395	MLL_19706	0.756098	41
MLL_12512	MLL_22613	0.756098	41
MLL_12556	MLL_13362	0.756098	41
MLL_12556	MLL_23199	0.756098	41
MLL_12653	MLL_12284	0.756098	41
MLL_12655	MLL_12376	0.756098	41
MLL_12655	MLL_13351	0.756098	41
MLL_12655	MLL_14888	0.756098	41
MLL_12655	MLL_15372	0.756098	41
MLL_13351	MLL_12395	0.756098	41
MLL_13351	MLL_12503	0.756098	41
MLL_13351	MLL_12655	0.756098	41
MLL_13351	MLL_15341	0.756098	41
MLL_13351	MLL_21377	0.756098	41
MLL_13351	MLL_22148	0.756098	41
MLL_13359	MLL_12559	0.756098	41
MLL_13359	MLL_22512	0.756098	41
MLL_13406	MLL_15349	0.756098	41
MLL_13408	MLL_13373	0.756098	41
MLL_13408	MLL_23199	0.756098	41
MLL_13420	MLL_12544	0.756098	41
MLL_13420	MLL_22167	0.756098	41
MLL_13420	MLL_22599	0.756098	41
MLL_13977	MLL_12659	0.756098	41
MLL_13977	MLL_13972	0.756098	41
MLL_13977	MLL_22716	0.756098	41
MLL_14744	MLL_00224	0.756098	41
MLL_14744	MLL_12284	0.756098	41
MLL_14744	MLL_19190	0.756098	41
MLL_14744	MLL_19689	0.756098	41
MLL_14744	MLL_19962	0.756098	41
MLL_14744	MLL_20594	0.756098	41
MLL_22167	MLL_13371	0.756098	41
MLL_22167	MLL_15347	0.756098	41
MLL_00223	MLL_13371	0.755814	43
MLL_00223	MLL_21369	0.755814	43
MLL_12287	MLL_12280	0.755814	43
MLL_12287	MLL_12383	0.755814	43
MLL_12287	MLL_12658	0.755814	43
MLL_12287	MLL_13340	0.755814	43
MLL_12287	MLL_22613	0.755814	43
MLL_12356	MLL_23190	0.755814	43
MLL_12500	MLL_15342	0.755814	43
MLL_12519	MLL_13407	0.755814	43
MLL_12535	MLL_14755	0.755814	43
MLL_12535	MLL_22512	0.755814	43
MLL_12548	MLL_12658	0.755814	43
MLL_12548	MLL_19863	0.755814	43
MLL_13373	MLL_12326	0.755814	43
MLL_13373	MLL_12544	0.755814	43
MLL_13373	MLL_13349	0.755814	43
MLL_14885	MLL_13382	0.755814	43
MLL_14885	MLL_22136	0.755814	43
MLL_14885	MLL_22141	0.755814	43
MLL_15345	MLL_12326	0.755814	43
MLL_15345	MLL_22167	0.755814	43
MLL_15345	MLL_22177	0.755814	43
MLL_19968	MLL_12647	0.755814	43
MLL_19968	MLL_21377	0.755814	43
MLL_19968	MLL_22183	0.755814	43
MLL_21373	MLL_13389	0.755814	43
MLL_22136	MLL_00228	0.755814	43
MLL_22136	MLL_12544	0.755814	43
MLL_22136	MLL_12647	0.755814	43
MLL_22136	MLL_13360	0.755814	43
MLL_22136	MLL_13377	0.755814	43
MLL_22136	MLL_13904	0.755814	43
MLL_22166	MLL_12647	0.755814	43
MLL_22166	MLL_19689	0.755814	43
MLL_23112	MLL_13371	0.755814	43
MLL_23112	MLL_13403	0.755814	43
MLL_23112	MLL_14744	0.755814	43
MLL_12289	MLL_13382	0.755556	45
MLL_12326	MLL_22997	0.755556	45
MLL_12648	MLL_21385	0.755556	45
MLL_12658	MLL_12331	0.755556	45
MLL_12658	MLL_15342	0.755556	45
MLL_12658	MLL_19689	0.755556	45
MLL_13347	MLL_13411	0.755556	45
MLL_13371	MLL_22167	0.755556	45
MLL_13383	MLL_12331	0.755556	45
MLL_13383	MLL_12658	0.755556	45
MLL_13383	MLL_13351	0.755556	45
MLL_13385	MLL_13411	0.755556	45
MLL_13395	MLL_13407	0.755556	45
MLL_13405	MLL_12326	0.755556	45
MLL_13405	MLL_12647	0.755556	45
MLL_13411	MLL_12265	0.755556	45
MLL_13411	MLL_13362	0.755556	45
MLL_13411	MLL_13412	0.755556	45
MLL_13411	MLL_14888	0.755556	45
MLL_13411	MLL_15341	0.755556	45
MLL_13411	MLL_22523	0.755556	45
MLL_13411	MLL_22525	0.755556	45
MLL_13411	MLL_22746	0.755556	45
MLL_15364	MLL_12257	0.755556	45
MLL_19190	MLL_13353	0.755556	45
MLL_19190	MLL_13401	0.755556	45
MLL_19190	MLL_20888	0.755556	45
MLL_21369	MLL_22167	0.755556	45
MLL_22502	MLL_13344	0.755556	45
MLL_22502	MLL_19559	0.755556	45
MLL_22502	MLL_22167	0.755556	45
MLL_22502	MLL_23199	0.755556	45
MLL_22995	MLL_13384	0.755556	45
MLL_22995	MLL_13904	0.755556	45
MLL_22995	MLL_13972	0.755556	45
MLL_22995	MLL_20888	0.755556	45
MLL_22997	MLL_13345	0.755556	45
MLL_22997	MLL_15365	0.755556	45
MLL_22997	MLL_21377	0.755556	45
MLL_22997	MLL_22517	0.755556	45
MLL_23004	MLL_12647	0.755556	45
MLL_23004	MLL_22512	0.755556	45
MLL_23111	MLL_12281	0.755556	45
MLL_23111	MLL_15356	0.755556	45
MLL_23111	MLL_22162	0.755556	45
MUC_00539	MLL_13348	0.755556	45
MUC_00539	MLL_20888	0.755556	45
MLL_00228	MLL_13366	0.755319	47
MLL_00228	MLL_22136	0.755319	47
MLL_12331	MLL_13384	0.755319	47
MLL_12331	MLL_20594	0.755319	47
MLL_12331	MLL_22507	0.755319	47
MLL_12378	MLL_13396	0.755319	47
MLL_12538	MLL_12257	0.755319	47
MLL_12538	MLL_12347	0.755319	47
MLL_12538	MLL_15364	0.755319	47
MLL_12539	MLL_12663	0.755319	47
MLL_12539	MLL_22136	0.755319	47
MLL_13410	MLL_12544	0.755319	47
MLL_13410	MLL_19689	0.755319	47
MLL_15342	MLL_15369	0.755319	47
MLL_15342	MLL_18644	0.755319	47
MLL_15366	MLL_13420	0.755319	47
MLL_15370	MLL_22199	0.755319	47
MLL_15372	MLL_13365	0.755319	47
MLL_22189	MLL_13359	0.755319	47
MLL_22747	MLL_12265	0.755319	47
MLL_12257	MLL_12561	0.755102	49
MLL_12257	MLL_12655	0.755102	49
MLL_12257	MLL_13351	0.755102	49
MLL_12257	MLL_13362	0.755102	49
MLL_12257	MLL_13395	0.755102	49
MLL_12257	MLL_13978	0.755102	49
MLL_12257	MLL_14315	0.755102	49
MLL_12257	MLL_14757	0.755102	49
MLL_12257	MLL_15369	0.755102	49
MLL_12257	MLL_15376	0.755102	49
MLL_12257	MLL_21377	0.755102	49
MLL_12257	MLL_22167	0.755102	49
MLL_12257	MLL_22613	0.755102	49
MLL_12280	MLL_12257	0.755102	49
MLL_12280	MLL_15347	0.755102	49
MLL_13352	MLL_12522	0.755102	49
MLL_13352	MLL_13351	0.755102	49
MLL_13352	MLL_13412	0.755102	49
MLL_13393	MLL_15365	0.755102	49
MLL_13409	MLL_13353	0.755102	49
MLL_13409	MLL_13413	0.755102	49
MLL_13409	MLL_13418	0.755102	49
MLL_13409	MLL_21377	0.755102	49
MLL_15356	MLL_13360	0.755102	49
MLL_15356	MLL_21369	0.755102	49
MLL_15356	MLL_22167	0.755102	49
MLL_15361	MLL_18645	0.755102	49
MLL_15361	MLL_22997	0.755102	49
MLL_15365	MLL_12331	0.755102	49
MLL_15365	MLL_22997	0.755102	49
MLL_22746	MLL_13351	0.755102	49
MLL_22746	MLL_13409	0.755102	49
MLL_22746	MLL_21377	0.755102	49
MLL_22990	MLL_15365	0.755102	49
MLL_22990	MLL_22167	0.755102	49
MLL_23211	MLL_12331	0.755102	49
MLL_23211	MLL_13394	0.755102	49
MLL_23211	MLL_22167	0.755102	49
MLL_12286	MLL_12655	0.75	36
MLL_12286	MLL_12660	0.75	36
MLL_12286	MLL_13346	0.75	36
MLL_12286	MLL_13397	0.75	36
MLL_12286	MLL_22199	0.75	36
MLL_12292	MLL_13362	0.75	40
MLL_12292	MLL_19863	0.75	40
MLL_12292	MLL_21373	0.75	40
MLL_12302	MLL_14755	0.75	40
MLL_12302	MLL_14888	0.75	40
MLL_12380	MLL_12662	0.75	46
MLL_12380	MLL_13411	0.75	46
MLL_12380	MLL_15376	0.75	46
MLL_12383	MLL_12378	0.75	36
MLL_12383	MLL_12514	0.75	36
MLL_12503	MLL_12655	0.75	36
MLL_12503	MLL_21971	0.75	36
MLL_12503	MLL_22526	0.75	36
MLL_12507	MLL_12280	0.75	40
MLL_12507	MLL_12500	0.75	40
MLL_12507	MLL_12660	0.75	40
MLL_12507	MLL_13351	0.75	40
MLL_12507	MLL_13356	0.75	40
MLL_12507	MLL_14315	0.75	40
MLL_12507	MLL_20594	0.75	40
MLL_12514	MLL_12535	0.75	40
MLL_12516	MLL_13358	0.75	44
MLL_12516	MLL_13380	0.75	44
MLL_12516	MLL_15369	0.75	44
MLL_12516	MLL_22507	0.75	44
MLL_12517	MLL_12541	0.75	44
MLL_12517	MLL_20594	0.75	44
MLL_12520	MLL_15366	0.75	38
MLL_12520	MLL_20888	0.75	38
MLL_12522	MLL_12542	0.75	42
MLL_12522	MLL_12648	0.75	42
MLL_12522	MLL_15347	0.75	42
MLL_12541	MLL_12298	0.75	24
MLL_12541	MLL_12507	0.75	24
MLL_12541	MLL_12531	0.75	24
MLL_12541	MLL_13360	0.75	24
MLL_12541	MLL_13387	0.75	24
MLL_12541	MLL_13411	0.75	24
MLL_12541	MLL_14888	0.75	24
MLL_12541	MLL_23199	0.75	24
MLL_12542	MLL_12648	0.75	38
MLL_12542	MLL_12659	0.75	38
MLL_12559	MLL_12347	0.75	44
MLL_12559	MLL_12556	0.75	44
MLL_12559	MLL_23211	0.75	44
MLL_12561	MLL_12257	0.75	40
MLL_12561	MLL_12522	0.75	40
MLL_12561	MLL_13369	0.75	40
MLL_12561	MLL_22167	0.75	40
MLL_12561	MLL_22517	0.75	40
MLL_12647	MLL_12257	0.75	48
MLL_12647	MLL_12265	0.75	48
MLL_12647	MLL_12519	0.75	48
MLL_12647	MLL_12544	0.75	48
MLL_12647	MLL_13394	0.75	48
MLL_12647	MLL_13397	0.75	48
MLL_12647	MLL_13405	0.75	48
MLL_12647	MLL_19706	0.75	48
MLL_12647	MLL_22136	0.75	48
MLL_12647	MLL_22183	0.75	48
MLL_12647	MLL_22610	0.75	48
MLL_12647	MLL_22613	0.75	48
MLL_12651	MLL_13362	0.75	44
MLL_12654	MLL_00228	0.75	18
MLL_12654	MLL_12287	0.75	18
MLL_12654	MLL_12519	0.75	18
MLL_12654	MLL_12525	0.75	18
MLL_12654	MLL_12546	0.75	18
MLL_12654	MLL_12659	0.75	18
MLL_12654	MLL_13345	0.75	18
MLL_12654	MLL_13393	0.75	18
MLL_12654	MLL_13977	0.75	18
MLL_12654	MLL_14321	0.75	18
MLL_12654	MLL_15033	0.75	18
MLL_12654	MLL_15347	0.75	18
MLL_12654	MLL_18645	0.75	18
MLL_12654	MLL_19286	0.75	18
MLL_12654	MLL_21369	0.75	18
MLL_12654	MLL_21967	0.75	18
MLL_12654	MLL_22189	0.75	18
MLL_12654	MLL_22526	0.75	18
MLL_12654	MLL_23002	0.75	18
MLL_12654	MLL_23003	0.75	18
MLL_12659	MLL_23199	0.75	46
MLL_12660	MLL_12257	0.75	46
MLL_12660	MLL_12651	0.75	46
MLL_12660	MLL_13344	0.75	46
MLL_12660	MLL_13362	0.75	46
MLL_12660	MLL_13387	0.75	46
MLL_12660	MLL_19190	0.75	46
MLL_12660	MLL_19863	0.75	46
MLL_12660	MLL_22177	0.75	46
MLL_12661	MLL_12527	0.75	28
MLL_12661	MLL_13386	0.75	28
MLL_12661	MLL_21511	0.75	28
MLL_12664	MLL_22990	0.75	38
MLL_12665	MLL_12302	0.75	42
MLL_12665	MLL_12395	0.75	42
MLL_12665	MLL_13404	0.75	42
MLL_12665	MLL_15347	0.75	42
MLL_12665	MLL_22502	0.75	42
MLL_12665	MLL_22746	0.75	42
MLL_12665	MLL_22995	0.75	42
MLL_13337	MLL_12556	0.75	42
MLL_13340	MLL_13366	0.75	36
MLL_13340	MLL_13411	0.75	36
MLL_13340	MLL_23003	0.75	36
MLL_13342	MLL_00228	0.75	40
MLL_13342	MLL_12257	0.75	40
MLL_13342	MLL_12347	0.75	40
MLL_13342	MLL_12522	0.75	40
MLL_13342	MLL_13371	0.75	40
MLL_13342	MLL_13975	0.75	40
MLL_13342	MLL_22139	0.75	40
MLL_13345	MLL_14315	0.75	34
MLL_13345	MLL_15345	0.75	34
MLL_13349	MLL_19689	0.75	44
MLL_13349	MLL_23199	0.75	44
MLL_13357	MLL_22995	0.75	42
MLL_13360	MLL_12658	0.75	46
MLL_13360	MLL_13384	0.75	46
MLL_13360	MLL_22502	0.75	46
MLL_13361	MLL_12519	0.75	36
MLL_13361	MLL_13348	0.75	36
MLL_13361	MLL_22501	0.75	36
MLL_13363	MLL_14885	0.75	34
MLL_13363	MLL_18646	0.75	34
MLL_13374	MLL_13411	0.75	44
MLL_13375	MLL_12284	0.75	34
MLL_13375	MLL_12539	0.75	34
MLL_13377	MLL_13371	0.75	44
MLL_13377	MLL_22136	0.75	44
MLL_13381	MLL_13351	0.75	40
MLL_13381	MLL_13354	0.75	40
MLL_13381	MLL_13371	0.75	40
MLL_13381	MLL_15345	0.75	40
MLL_13381	MLL_19863	0.75	40
MLL_13381	MLL_20393	0.75	40
MLL_13381	MLL_22162	0.75	40
MLL_13381	MLL_22502	0.75	40
MLL_13381	MLL_22524	0.75	40
MLL_13387	MLL_14314	0.75	46
MLL_13388	MLL_12287	0.75	40
MLL_13388	MLL_13351	0.75	40
MLL_13389	MLL_13337	0.75	44
MLL_13389	MLL_15347	0.75	44
MLL_13391	MLL_12347	0.75	40
MLL_13391	MLL_12538	0.75	40
MLL_13391	MLL_18644	0.75	40
MLL_13394	MLL_12333	0.75	46
MLL_13394	MLL_22136	0.75	46
MLL_13394	MLL_22512	0.75	46
MLL_13396	MLL_12287	0.75	46
MLL_13396	MLL_20594	0.75	46
MLL_13396	MLL_22166	0.75	46
MLL_13397	MLL_14744	0.75	46
MLL_13397	MLL_22199	0.75	46
MLL_13402	MLL_12507	0.75	46
MLL_13402	MLL_13392	0.75	46
MLL_13403	MLL_19689	0.75	48
MLL_13403	MLL_22995	0.75	48
MLL_13403	MLL_23190	0.75	48
MLL_13407	MLL_13345	0.75	44
MLL_13407	MLL_13359	0.75	44
MLL_13407	MLL_13395	0.75	44
MLL_13407	MLL_13411	0.75	44
MLL_13407	MLL_22501	0.75	44
MLL_13407	MLL_22599	0.75	44
MLL_13412	MLL_13349	0.75	46
MLL_13412	MLL_13351	0.75	46
MLL_13412	MLL_22523	0.75	46
MLL_13413	MLL_13409	0.75	48
MLL_13418	MLL_15372	0.75	36
MLL_13418	MLL_22717	0.75	36
MLL_13904	MLL_12522	0.75	40
MLL_13904	MLL_12656	0.75	40
MLL_13904	MLL_13406	0.75	40
MLL_13904	MLL_13972	0.75	40
MLL_13904	MLL_14315	0.75	40
MLL_13904	MLL_19689	0.75	40
MLL_13904	MLL_22613	0.75	40
MLL_13972	MLL_13367	0.75	36
MLL_13975	MLL_12281	0.75	40
MLL_13975	MLL_12347	0.75	40
MLL_13975	MLL_15356	0.75	40
MLL_13975	MLL_22510	0.75	40
MLL_14755	MLL_12655	0.75	44
MLL_14755	MLL_12660	0.75	44
MLL_14883	MLL_13357	0.75	44
MLL_15340	MLL_00225	0.75	40
MLL_15340	MLL_12647	0.75	40
MLL_15347	MLL_12280	0.75	48
MLL_15347	MLL_15342	0.75	48
MLL_15353	MLL_13337	0.75	42
MLL_18646	MLL_22995	0.75	48
MLL_19286	MLL_12507	0.75	40
MLL_19559	MLL_12380	0.75	42
MLL_19689	MLL_13349	0.75	46
MLL_19689	MLL_13352	0.75	46
MLL_19689	MLL_19863	0.75	46
MLL_19689	MLL_20594	0.75	46
MLL_19706	MLL_12376	0.75	36
MLL_19706	MLL_22148	0.75	36
MLL_19863	MLL_00225	0.75	46
MLL_19863	MLL_13377	0.75	46
MLL_19863	MLL_13399	0.75	46
MLL_19863	MLL_14315	0.75	46
MLL_19863	MLL_18644	0.75	46
MLL_19863	MLL_20888	0.75	46
MLL_19962	MLL_21571	0.75	34
MLL_20594	MLL_12517	0.75	28
MLL_20888	MLL_22136	0.75	44
MLL_21276	MLL_19968	0.75	42
MLL_21365	MLL_15347	0.75	44
MLL_21377	MLL_12655	0.75	44
MLL_21377	MLL_22148	0.75	44
MLL_21377	MLL_22502	0.75	44
MLL_21571	MLL_12561	0.75	46
MLL_21967	MLL_13399	0.75	40
MLL_21971	MLL_12503	0.75	38
MLL_21971	MLL_21369	0.75	38
MLL_21974	MLL_12287	0.75	40
MLL_21974	MLL_12660	0.75	40
MLL_21974	MLL_13337	0.75	40
MLL_22139	MLL_12331	0.75	46
MLL_22139	MLL_12507	0.75	46
MLL_22139	MLL_13345	0.75	46
MLL_22139	MLL_18645	0.75	46
MLL_22141	MLL_12559	0.75	46
MLL_22141	MLL_18644	0.75	46
MLL_22148	MLL_12660	0.75	44
MLL_22148	MLL_13346	0.75	44
MLL_22175	MLL_12527	0.75	44
MLL_22175	MLL_13342	0.75	44
MLL_22175	MLL_13386	0.75	44
MLL_22175	MLL_21571	0.75	44
MLL_22177	MLL_12302	0.75	40
MLL_22177	MLL_13363	0.75	40
MLL_22177	MLL_13400	0.75	40
MLL_22177	MLL_15345	0.75	40
MLL_22177	MLL_21377	0.75	40
MLL_22506	MLL_12514	0.75	42
MLL_22507	MLL_13408	0.75	44
MLL_22510	MLL_13365	0.75	40
MLL_22510	MLL_13371	0.75	40
MLL_22510	MLL_13373	0.75	40
MLL_22510	MLL_15372	0.75	40
MLL_22510	MLL_19286	0.75	40
MLL_22510	MLL_22139	0.75	40
MLL_22510	MLL_22746	0.75	40
MLL_22512	MLL_12527	0.75	34
MLL_22512	MLL_23004	0.75	34
MLL_22526	MLL_19190	0.75	48
MLL_22526	MLL_23199	0.75	48
MLL_22599	MLL_13407	0.75	42
MLL_22610	MLL_13409	0.75	42
MLL_22610	MLL_14883	0.75	42
MLL_22613	MLL_00225	0.75	42
MLL_22613	MLL_12561	0.75	42
MLL_22613	MLL_12660	0.75	42
MLL_22737	MLL_12280	0.75	46
MLL_22737	MLL_22524	0.75	46
MLL_22737	MLL_23004	0.75	46
MLL_23002	MLL_14744	0.75	48
MLL_23002	MLL_22613	0.75	48
MLL_23003	MLL_13350	0.75	48
MLL_23003	MLL_13373	0.75	48
MLL_23003	MLL_21377	0.75	48
MLL_23003	MLL_22177	0.75	48
MLL_23190	MLL_12286	0.75	48
MLL_23190	MLL_12647	0.75	48
MLL_23190	MLL_22509	0.75	48
MLL_23199	MLL_12659	0.75	46
MLL_23199	MLL_13408	0.75	46
MLL_23199	MLL_18644	0.75	46
MLL_23199	MLL_19706	0.75	46
MLL_23199	MLL_21571	0.75	46
MLL_12257	MLL_12647	0.744898	49
MLL_12257	MLL_13353	0.744898	49
MLL_12257	MLL_13373	0.744898	49
MLL_12257	MLL_13380	0.744898	49
MLL_12257	MLL_14755	0.744898	49
MLL_12257	MLL_19968	0.744898	49
MLL_12257	MLL_22177	0.744898	49
MLL_12257	MLL_22995	0.744898	49
MLL_12257	MLL_22997	0.744898	49
MLL_12376	MLL_22148	0.744898	49
MLL_12376	MLL_23211	0.744898	49
MLL_13352	MLL_19689	0.744898	49
MLL_13367	MLL_12561	0.744898	49
MLL_13367	MLL_13357	0.744898	49
MLL_13367	MLL_22613	0.744898	49
MLL_13382	MLL_13354	0.744898	49
MLL_13382	MLL_13390	0.744898	49
MLL_13390	MLL_21377	0.744898	49
MLL_13392	MLL_13373	0.744898	49
MLL_13392	MLL_22168	0.744898	49
MLL_13393	MLL_12257	0.744898	49
MLL_13393	MLL_12499	0.744898	49
MLL_13393	MLL_14511	0.744898	49
MLL_13393	MLL_22189	0.744898	49
MLL_13409	MLL_12655	0.744898	49
MLL_13409	MLL_13396	0.744898	49
MLL_13409	MLL_15372	0.744898	49
MLL_15341	MLL_12292	0.744898	49
MLL_15341	MLL_13371	0.744898	49
MLL_15356	MLL_12326	0.744898	49
MLL_15356	MLL_12347	0.744898	49
MLL_15356	MLL_12527	0.744898	49
MLL_15356	MLL_12544	0.744898	49
MLL_15356	MLL_15365	0.744898	49
MLL_15356	MLL_20594	0.744898	49
MLL_15361	MLL_22139	0.744898	49
MLL_15365	MLL_12507	0.744898	49
MLL_15369	MLL_13352	0.744898	49
MLL_15369	MLL_13391	0.744898	49
MLL_21385	MLL_12522	0.744898	49
MLL_21385	MLL_12527	0.744898	49
MLL_21385	MLL_12648	0.744898	49
MLL_21385	MLL_12655	0.744898	49
MLL_21385	MLL_13412	0.744898	49
MLL_21385	MLL_22166	0.744898	49
MLL_21385	MLL_23199	0.744898	49
MLL_22746	MLL_13411	0.744898	49
MLL_22746	MLL_22510	0.744898	49
MLL_23211	MLL_12257	0.744898	49
MLL_23211	MLL_12380	0.744898	49
MLL_23211	MLL_12548	0.744898	49
MLL_23211	MLL_12559	0.744898	49
MLL_23211	MLL_13353	0.744898	49
MLL_23211	MLL_13384	0.744898	49
MLL_23211	MLL_13409	0.744898	49
MLL_23211	MLL_14888	0.744898	49
MLL_00228	MLL_12298	0.744681	47
MLL_00228	MLL_13360	0.744681	47
MLL_00228	MLL_23190	0.744681	47
MLL_12331	MLL_12257	0.744681	47
MLL_12331	MLL_12287	0.744681	47
MLL_12331	MLL_12298	0.744681	47
MLL_12331	MLL_13378	0.744681	47
MLL_12331	MLL_13408	0.744681	47
MLL_12331	MLL_15365	0.744681	47
MLL_12331	MLL_22526	0.744681	47
MLL_12331	MLL_23211	0.744681	47
MLL_12378	MLL_00228	0.744681	47
MLL_12378	MLL_12647	0.744681	47
MLL_12378	MLL_13337	0.744681	47
MLL_12378	MLL_19689	0.744681	47
MLL_12528	MLL_13977	0.744681	47
MLL_12538	MLL_13344	0.744681	47
MLL_12538	MLL_15369	0.744681	47
MLL_12538	MLL_19689	0.744681	47
MLL_12538	MLL_21511	0.744681	47
MLL_12539	MLL_22523	0.744681	47
MLL_12539	MLL_23211	0.744681	47
MLL_12656	MLL_13904	0.744681	47
MLL_12656	MLL_21365	0.744681	47
MLL_13398	MLL_22509	0.744681	47
MLL_13410	MLL_20888	0.744681	47
MLL_13410	MLL_23199	0.744681	47
MLL_15342	MLL_00225	0.744681	47
MLL_15342	MLL_15347	0.744681	47
MLL_15366	MLL_12544	0.744681	47
MLL_15366	MLL_12655	0.744681	47
MLL_15366	MLL_13371	0.744681	47
MLL_15370	MLL_12539	0.744681	47
MLL_22189	MLL_22136	0.744681	47
MLL_22747	MLL_12548	0.744681	47
MLL_12289	MLL_12542	0.744444	45
MLL_12289	MLL_13351	0.744444	45
MLL_12289	MLL_23190	0.744444	45
MLL_12289	MLL_23199	0.744444	45
MLL_12326	MLL_12347	0.744444	45
MLL_12326	MLL_12531	0.744444	45
MLL_12326	MLL_13362	0.744444	45
MLL_12326	MLL_15356	0.744444	45
MLL_12326	MLL_19968	0.744444	45
MLL_12326	MLL_21377	0.744444	45
MLL_12657	MLL_13401	0.744444	45
MLL_12658	MLL_00226	0.744444	45
MLL_12658	MLL_12287	0.744444	45
MLL_12658	MLL_13344	0.744444	45
MLL_12658	MLL_22613	0.744444	45
MLL_12658	MLL_23002	0.744444	45
MLL_13347	MLL_13362	0.744444	45
MLL_13365	MLL_12664	0.744444	45
MLL_13371	MLL_20595	0.744444	45
MLL_13383	MLL_12544	0.744444	45
MLL_13383	MLL_12661	0.744444	45
MLL_13400	MLL_13412	0.744444	45
MLL_13400	MLL_22517	0.744444	45
MLL_13400	MLL_22616	0.744444	45
MLL_13405	MLL_22990	0.744444	45
MLL_13411	MLL_00227	0.744444	45
MLL_13411	MLL_12380	0.744444	45
MLL_13411	MLL_12539	0.744444	45
MLL_13411	MLL_12660	0.744444	45
MLL_13411	MLL_13351	0.744444	45
MLL_13411	MLL_13369	0.744444	45
MLL_13411	MLL_13374	0.744444	45
MLL_13411	MLL_15372	0.744444	45
MLL_13411	MLL_22167	0.744444	45
MLL_13411	MLL_23190	0.744444	45
MLL_13978	MLL_13972	0.744444	45
MLL_13978	MLL_22136	0.744444	45
MLL_15364	MLL_12528	0.744444	45
MLL_15364	MLL_22175	0.744444	45
MLL_19190	MLL_20393	0.744444	45
MLL_19190	MLL_22136	0.744444	45
MLL_19190	MLL_22526	0.744444	45
MLL_21369	MLL_13371	0.744444	45
MLL_22502	MLL_12559	0.744444	45
MLL_22502	MLL_12655	0.744444	45
MLL_22502	MLL_13390	0.744444	45
MLL_22502	MLL_13978	0.744444	45
MLL_22502	MLL_15376	0.744444	45
MLL_22502	MLL_19968	0.744444	45
MLL_22502	MLL_20888	0.744444	45
MLL_22502	MLL_21971	0.744444	45
MLL_22502	MLL_21974	0.744444	45
MLL_22502	MLL_22199	0.744444	45
MLL_22502	MLL_22508	0.744444	45
MLL_22502	MLL_22712	0.744444	45
MLL_22502	MLL_22995	0.744444	45
MLL_22995	MLL_13388	0.744444	45
MLL_22995	MLL_22737	0.744444	45
MLL_22997	MLL_12527	0.744444	45
MLL_22997	MLL_13396	0.744444	45
MLL_22997	MLL_13413	0.744444	45
MLL_22997	MLL_14321	0.744444	45
MLL_22997	MLL_22509	0.744444	45
MLL_22997	MLL_23199	0.744444	45
MLL_23004	MLL_13348	0.744444	45
MLL_23004	MLL_13373	0.744444	45
MLL_23111	MLL_12549	0.744444	45
MLL_23111	MLL_13371	0.744444	45
MLL_23111	MLL_13384	0.744444	45
MLL_23111	MLL_14315	0.744444	45
MLL_23111	MLL_22167	0.744444	45
MLL_23111	MLL_22995	0.744444	45
MLL_23111	MLL_22997	0.744444	45
MLL_00223	MLL_21971	0.744186	43
MLL_00223	MLL_22137	0.744186	43
MLL_12287	MLL_12380	0.744186	43
MLL_12287	MLL_12541	0.744186	43
MLL_12287	MLL_15342	0.744186	43
MLL_12287	MLL_21377	0.744186	43
MLL_12287	MLL_22502	0.744186	43
MLL_12287	MLL_22523	0.744186	43
MLL_12287	MLL_22737	0.744186	43
MLL_12500	MLL_13418	0.744186	43
MLL_12519	MLL_12659	0.744186	43
MLL_12519	MLL_13353	0.744186	43
MLL_12535	MLL_13344	0.744186	43
MLL_12535	MLL_14744	0.744186	43
MLL_12535	MLL_21974	0.744186	43
MLL_12535	MLL_22199	0.744186	43
MLL_12535	MLL_22737	0.744186	43
MLL_12548	MLL_00223	0.744186	43
MLL_13373	MLL_12647	0.744186	43
MLL_13373	MLL_13344	0.744186	43
MLL_13373	MLL_13405	0.744186	43
MLL_13373	MLL_13408	0.744186	43
MLL_13373	MLL_14321	0.744186	43
MLL_13373	MLL_15365	0.744186	43
MLL_13373	MLL_18645	0.744186	43
MLL_13373	MLL_22507	0.744186	43
MLL_14511	MLL_12658	0.744186	43
MLL_14511	MLL_13354	0.744186	43
MLL_14511	MLL_22502	0.744186	43
MLL_14757	MLL_12257	0.744186	43
MLL_14885	MLL_12286	0.744186	43
MLL_14885	MLL_12663	0.744186	43
MLL_14885	MLL_13394	0.744186	43
MLL_15033	MLL_12287	0.744186	43
MLL_15033	MLL_12395	0.744186	43
MLL_15033	MLL_12541	0.744186	43
MLL_15033	MLL_13351	0.744186	43
MLL_15033	MLL_21967	0.744186	43
MLL_15345	MLL_14315	0.744186	43
MLL_15345	MLL_21377	0.744186	43
MLL_15345	MLL_21971	0.744186	43
MLL_19968	MLL_00224	0.744186	43
MLL_19968	MLL_12257	0.744186	43
MLL_19968	MLL_13390	0.744186	43
MLL_19968	MLL_13412	0.744186	43
MLL_19968	MLL_13418	0.744186	43
MLL_19968	MLL_13904	0.744186	43
MLL_19968	MLL_22509	0.744186	43
MLL_19968	MLL_22510	0.744186	43
MLL_20402	MLL_22517	0.744186	43
MLL_21373	MLL_12660	0.744186	43
MLL_21373	MLL_14315	0.744186	43
MLL_21373	MLL_15342	0.744186	43
MLL_21373	MLL_15364	0.744186	43
MLL_22136	MLL_12257	0.744186	43
MLL_22136	MLL_12376	0.744186	43
MLL_22136	MLL_13356	0.744186	43
MLL_22136	MLL_13371	0.744186	43
MLL_22136	MLL_13380	0.744186	43
MLL_22136	MLL_13399	0.744186	43
MLL_22136	MLL_13420	0.744186	43
MLL_22136	MLL_15345	0.744186	43
MLL_22136	MLL_15376	0.744186	43
MLL_22136	MLL_21276	0.744186	43
MLL_22136	MLL_21369	0.744186	43
MLL_22136	MLL_22995	0.744186	43
MLL_22136	MLL_23211	0.744186	43
MLL_22136	MUC_00539	0.744186	43
MLL_22166	MLL_12538	0.744186	43
MLL_22166	MLL_13396	0.744186	43
MLL_22166	MLL_13408	0.744186	43
MLL_22166	MLL_14511	0.744186	43
MLL_12276	MLL_13396	0.743902	41
MLL_12395	MLL_12660	0.743902	41
MLL_12395	MLL_12662	0.743902	41
MLL_12395	MLL_14883	0.743902	41
MLL_12395	MLL_15341	0.743902	41
MLL_12556	MLL_12367	0.743902	41
MLL_12653	MLL_13390	0.743902	41
MLL_13348	MLL_13344	0.743902	41
MLL_13351	MLL_13388	0.743902	41
MLL_13351	MLL_14755	0.743902	41
MLL_13351	MLL_21971	0.743902	41
MLL_13351	MLL_22525	0.743902	41
MLL_13359	MLL_12663	0.743902	41
MLL_13359	MLL_19863	0.743902	41
MLL_13359	MLL_22137	0.743902	41
MLL_13359	MLL_22189	0.743902	41
MLL_13380	MLL_13344	0.743902	41
MLL_13406	MLL_13354	0.743902	41
MLL_13406	MLL_13371	0.743902	41
MLL_13406	MLL_13904	0.743902	41
MLL_13406	MLL_13977	0.743902	41
MLL_13406	MLL_14314	0.743902	41
MLL_13406	MLL_22167	0.743902	41
MLL_13408	MLL_12331	0.743902	41
MLL_13408	MLL_12659	0.743902	41
MLL_13408	MLL_13384	0.743902	41
MLL_13408	MLL_13397	0.743902	41
MLL_13408	MLL_22508	0.743902	41
MLL_13415	MLL_20595	0.743902	41
MLL_13415	MLL_20888	0.743902	41
MLL_13420	MLL_00227	0.743902	41
MLL_13420	MLL_13972	0.743902	41
MLL_13420	MLL_15340	0.743902	41
MLL_13420	MLL_18644	0.743902	41
MLL_13977	MLL_12528	0.743902	41
MLL_13977	MLL_12544	0.743902	41
MLL_13977	MLL_13387	0.743902	41
MLL_13977	MLL_13407	0.743902	41
MLL_13977	MLL_23003	0.743902	41
MLL_14744	MLL_12516	0.743902	41
MLL_14744	MLL_13362	0.743902	41
MLL_14744	MLL_13387	0.743902	41
MLL_14744	MLL_21974	0.743902	41
MLL_14744	MLL_22167	0.743902	41
MLL_14744	MLL_23002	0.743902	41
MLL_14744	MLL_23004	0.743902	41
MLL_18644	MLL_12380	0.743902	41
MLL_18644	MLL_12507	0.743902	41
MLL_18644	MLL_12660	0.743902	41
MLL_18644	MLL_13391	0.743902	41
MLL_18644	MLL_14743	0.743902	41
MLL_18644	MLL_14755	0.743902	41
MLL_18644	MLL_15342	0.743902	41
MLL_22167	MLL_12561	0.743902	41
MLL_22167	MLL_13352	0.743902	41
MLL_22167	MLL_13353	0.743902	41
MLL_22167	MLL_13406	0.743902	41
MLL_22167	MLL_13411	0.743902	41
MLL_22167	MLL_13418	0.743902	41
MLL_22167	MLL_14314	0.743902	41
MLL_22167	MLL_22199	0.743902	41
MLL_22167	MLL_22990	0.743902	41
MLL_00224	MLL_12664	0.74359	39
MLL_00224	MLL_13412	0.74359	39
MLL_00225	MLL_13376	0.74359	39
MLL_00225	MLL_19863	0.74359	39
MLL_00225	MLL_20888	0.74359	39
MLL_12265	MLL_12549	0.74359	39
MLL_12265	MLL_13340	0.74359	39
MLL_12265	MLL_13975	0.74359	39
MLL_12265	MLL_22167	0.74359	39
MLL_12265	MLL_22747	0.74359	39
MLL_12384	MLL_00226	0.74359	39
MLL_12384	MLL_12378	0.74359	39
MLL_12384	MLL_12546	0.74359	39
MLL_12384	MLL_21377	0.74359	39
MLL_12384	MLL_22523	0.74359	39
MLL_12649	MLL_12257	0.74359	39
MLL_12649	MLL_12663	0.74359	39
MLL_12649	MLL_13358	0.74359	39
MLL_12649	MLL_14885	0.74359	39
MLL_12649	MLL_15349	0.74359	39
MLL_12649	MLL_22510	0.74359	39
MLL_12663	MLL_12548	0.74359	39
MLL_12663	MLL_13359	0.74359	39
MLL_12663	MLL_20595	0.74359	39
MLL_12663	MLL_22141	0.74359	39
MLL_13356	MLL_12507	0.74359	39
MLL_13370	MLL_12347	0.74359	39
MLL_13370	MLL_12561	0.74359	39
MLL_13370	MLL_12663	0.74359	39
MLL_13370	MLL_13371	0.74359	39
MLL_13370	MLL_22137	0.74359	39
MLL_13370	MLL_22199	0.74359	39
MLL_13370	MLL_22613	0.74359	39
MLL_13379	MLL_12503	0.74359	39
MLL_13379	MLL_13409	0.74359	39
MLL_13379	MLL_21971	0.74359	39
MLL_13384	MLL_00226	0.74359	39
MLL_13384	MLL_12331	0.74359	39
MLL_13384	MLL_13360	0.74359	39
MLL_13384	MLL_14321	0.74359	39
MLL_13384	MLL_21377	0.74359	39
MLL_13399	MLL_21967	0.74359	39
MLL_15376	MLL_13352	0.74359	39
MLL_15376	MLL_22136	0.74359	39
MLL_22199	MLL_12514	0.74359	39
MLL_22199	MLL_13397	0.74359	39
MLL_22199	MLL_21373	0.74359	39
MLL_22525	MLL_13396	0.74359	39
MLL_12333	MLL_12257	0.743243	37
MLL_12333	MLL_13344	0.743243	37
MLL_12333	MLL_13380	0.743243	37
MLL_12333	MLL_13413	0.743243	37
MLL_12333	MLL_22141	0.743243	37
MLL_12333	MLL_22167	0.743243	37
MLL_13354	MLL_13371	0.743243	37
MLL_13354	MLL_14888	0.743243	37
MLL_13354	MLL_22148	0.743243	37
MLL_13362	MLL_12257	0.743243	37
MLL_13362	MLL_13371	0.743243	37
MLL_13362	MLL_22148	0.743243	37
MLL_13366	MLL_13977	0.743243	37
MLL_14314	MLL_13360	0.743243	37
MLL_14314	MLL_14321	0.743243	37
MLL_14888	MLL_12376	0.743243	37
MLL_14888	MLL_12544	0.743243	37
MLL_14888	MLL_12561	0.743243	37
MLL_14888	MLL_12659	0.743243	37
MLL_14888	MLL_13354	0.743243	37
MLL_14888	MLL_13411	0.743243	37
MLL_14888	MLL_22599	0.743243	37
MLL_14888	MLL_23001	0.743243	37
MLL_12544	MLL_12281	0.742857	35
MLL_12544	MLL_12541	0.742857	35
MLL_12544	MLL_13340	0.742857	35
MLL_12544	MLL_13351	0.742857	35
MLL_12544	MLL_13354	0.742857	35
MLL_12544	MLL_13363	0.742857	35
MLL_12544	MLL_13370	0.742857	35
MLL_12544	MLL_13373	0.742857	35
MLL_12544	MLL_13381	0.742857	35
MLL_12544	MLL_13382	0.742857	35
MLL_12544	MLL_13410	0.742857	35
MLL_12544	MLL_15347	0.742857	35
MLL_12544	MLL_18645	0.742857	35
MLL_12544	MLL_19968	0.742857	35
MLL_12544	MLL_20594	0.742857	35
MLL_12544	MLL_21385	0.742857	35
MLL_12544	MLL_22139	0.742857	35
MLL_12544	MLL_22599	0.742857	35
MLL_12544	MLL_22995	0.742857	35
MLL_12652	MLL_13362	0.742857	35
MLL_12652	MLL_13410	0.742857	35
MLL_13369	MLL_14888	0.742857	35
MLL_13985	MLL_13391	0.742857	35
MLL_13985	MLL_13397	0.742857	35
MLL_13985	MLL_13417	0.742857	35
MLL_13985	MLL_19286	0.742857	35
MLL_13985	MLL_22510	0.742857	35
MLL_14321	MLL_00226	0.742857	35
MLL_14321	MLL_12311	0.742857	35
MLL_14321	MLL_13405	0.742857	35
MLL_14321	MLL_19689	0.742857	35
MLL_14321	MLL_22199	0.742857	35
MLL_14321	MLL_22712	0.742857	35
MLL_22137	MLL_12538	0.742857	35
MLL_22137	MLL_13388	0.742857	35
MLL_22137	MLL_13977	0.742857	35
MLL_22137	MLL_14757	0.742857	35
MLL_22137	MLL_15353	0.742857	35
MLL_22137	MLL_22166	0.742857	35
MLL_22182	MLL_13412	0.742857	35
MLL_22524	MLL_12659	0.742857	35
MLL_13344	MLL_12287	0.742424	33
MLL_13344	MLL_15340	0.742424	33
MLL_22508	MLL_00225	0.742424	33
MLL_22508	MLL_22136	0.742424	33
MLL_13401	MLL_22167	0.741935	31
MLL_13401	MLL_22523	0.741935	31
MLL_22616	MLL_12648	0.741935	31
MLL_22616	MLL_12655	0.741935	31
MLL_22716	MLL_12347	0.741935	31
MLL_22716	MLL_12652	0.741935	31
MLL_22716	MLL_13351	0.741935	31
MLL_22716	MLL_13367	0.741935	31
MLL_22716	MLL_13387	0.741935	31
MLL_22509	MLL_12366	0.741379	29
MLL_22509	MLL_12380	0.741379	29
MLL_22509	MLL_13411	0.741379	29
MLL_22509	MLL_14321	0.741379	29
MLL_22509	MLL_15345	0.741379	29
MLL_22509	MLL_22610	0.741379	29
MLL_20393	MLL_12525	0.74	25
MLL_20393	MLL_13364	0.74	25
MLL_12647	MLL_12331	0.739583	48
MLL_12647	MLL_13350	0.739583	48
MLL_12647	MLL_13360	0.739583	48
MLL_12647	MLL_13389	0.739583	48
MLL_12647	MLL_13975	0.739583	48
MLL_12647	MLL_14314	0.739583	48
MLL_12647	MLL_15340	0.739583	48
MLL_12647	MLL_22737	0.739583	48
MLL_12647	MLL_23004	0.739583	48
MLL_15347	MLL_00228	0.739583	48
MLL_15347	MLL_12257	0.739583	48
MLL_15347	MLL_12287	0.739583	48
MLL_18646	MLL_12503	0.739583	48
MLL_18646	MLL_12655	0.739583	48
MLL_18646	MLL_12658	0.739583	48
MLL_18646	MLL_13347	0.739583	48
MLL_18646	MLL_13411	0.739583	48
MLL_22526	MLL_12333	0.739583	48
MLL_22526	MLL_13397	0.739583	48
MLL_22526	MLL_20393	0.739583	48
MLL_23001	MLL_13407	0.739583	48
MLL_23002	MLL_13380	0.739583	48
MLL_23002	MLL_15370	0.739583	48
MLL_23003	MLL_12326	0.739583	48
MLL_23003	MLL_13380	0.739583	48
MLL_23003	MLL_14321	0.739583	48
MLL_23003	MLL_22167	0.739583	48
MLL_23003	MLL_22712	0.739583	48
MLL_23003	MLL_23199	0.739583	48
MLL_23190	MLL_12289	0.739583	48
MLL_23190	MLL_12356	0.739583	48
MLL_23190	MLL_12660	0.739583	48
MLL_23190	MLL_13351	0.739583	48
MLL_23190	MLL_13360	0.739583	48
MLL_23190	MLL_13362	0.739583	48
MLL_23190	MLL_13384	0.739583	48
MLL_23190	MLL_13398	0.739583	48
MLL_23190	MLL_13418	0.739583	48
MLL_23190	MLL_20595	0.739583	48
MLL_23190	MLL_22167	0.739583	48
MLL_23190	MLL_22517	0.739583	48
MLL_23190	MLL_23001	0.739583	48
MLL_00226	MLL_14755	0.73913	46
MLL_12380	MLL_12539	0.73913	46
MLL_12380	MLL_13359	0.73913	46
MLL_12380	MLL_15341	0.73913	46
MLL_12380	MLL_19689	0.73913	46
MLL_12380	MLL_22167	0.73913	46
MLL_12659	MLL_12542	0.73913	46
MLL_12660	MLL_00225	0.73913	46
MLL_12660	MLL_13390	0.73913	46
MLL_12660	MLL_13399	0.73913	46
MLL_12660	MLL_13904	0.73913	46
MLL_12660	MLL_14744	0.73913	46
MLL_12660	MLL_14755	0.73913	46
MLL_12660	MLL_21377	0.73913	46
MLL_12660	MLL_22716	0.73913	46
MLL_12660	MLL_22746	0.73913	46
MLL_13360	MLL_12544	0.73913	46
MLL_13360	MLL_13380	0.73913	46
MLL_13360	MLL_13382	0.73913	46
MLL_13360	MLL_22136	0.73913	46
MLL_13360	MLL_22506	0.73913	46
MLL_13360	MLL_23190	0.73913	46
MLL_13387	MLL_12541	0.73913	46
MLL_13387	MLL_13399	0.73913	46
MLL_13394	MLL_12287	0.73913	46
MLL_13394	MLL_13344	0.73913	46
MLL_13394	MLL_13380	0.73913	46
MLL_13394	MLL_15033	0.73913	46
MLL_13396	MLL_12356	0.73913	46
MLL_13396	MLL_12519	0.73913	46
MLL_13396	MLL_12527	0.73913	46
MLL_13396	MLL_13357	0.73913	46
MLL_13396	MLL_22997	0.73913	46
MLL_13397	MLL_22141	0.73913	46
MLL_13402	MLL_13344	0.73913	46
MLL_13402	MLL_13404	0.73913	46
MLL_13412	MLL_00225	0.73913	46
MLL_13412	MLL_12358	0.73913	46
MLL_13412	MLL_13362	0.73913	46
MLL_13412	MLL_13390	0.73913	46
MLL_13412	MLL_13411	0.73913	46
MLL_13412	MLL_15341	0.73913	46
MLL_13412	MLL_15353	0.73913	46
MLL_13412	MLL_19286	0.73913	46
MLL_13412	MLL_21385	0.73913	46
MLL_13412	MLL_22613	0.73913	46
MLL_18645	MLL_12331	0.73913	46
MLL_18645	MLL_13345	0.73913	46
MLL_18645	MLL_13408	0.73913	46
MLL_18645	MLL_15361	0.73913	46
MLL_18645	MLL_15372	0.73913	46
MLL_19689	MLL_00225	0.73913	46
MLL_19689	MLL_12664	0.73913	46
MLL_19689	MLL_13375	0.73913	46
MLL_19689	MLL_13403	0.73913	46
MLL_19689	MLL_13410	0.73913	46
MLL_19689	MLL_13904	0.73913	46
MLL_19689	MLL_15342	0.73913	46
MLL_19689	MLL_21571	0.73913	46
MLL_19689	MLL_23199	0.73913	46
MLL_19863	MLL_12559	0.73913	46
MLL_19863	MLL_12658	0.73913	46
MLL_19863	MLL_13358	0.73913	46
MLL_19863	MLL_19190	0.73913	46
MLL_19863	MLL_22502	0.73913	46
MLL_19863	MLL_22737	0.73913	46
MLL_19863	MLL_22995	0.73913	46
MLL_19863	MUC_00539	0.73913	46
MLL_21571	MLL_12649	0.73913	46
MLL_21571	MLL_12665	0.73913	46
MLL_21571	MLL_13397	0.73913	46
MLL_21571	MLL_14743	0.73913	46
MLL_21571	MLL_18644	0.73913	46
MLL_21571	MLL_23199	0.73913	46
MLL_22139	MLL_12561	0.73913	46
MLL_22139	MLL_13342	0.73913	46
MLL_22139	MLL_22746	0.73913	46
MLL_22141	MLL_12655	0.73913	46
MLL_22141	MLL_12663	0.73913	46
MLL_22141	MLL_13344	0.73913	46
MLL_22141	MLL_15364	0.73913	46
MLL_22141	MLL_21571	0.73913	46
MLL_22141	MLL_23211	0.73913	46
MLL_22737	MLL_14885	0.73913	46
MLL_22737	MLL_22183	0.73913	46
MLL_22737	MLL_22613	0.73913	46
MLL_23199	MLL_12289	0.73913	46
MLL_23199	MLL_12380	0.73913	46
MLL_23199	MLL_21377	0.73913	46
MLL_23199	MLL_22502	0.73913	46
MLL_23199	MLL_22509	0.73913	46
MLL_23199	MLL_22510	0.73913	46
MLL_23199	MLL_22997	0.73913	46
MLL_12347	MLL_12326	0.738636	44
MLL_12347	MLL_12538	0.738636	44
MLL_12347	MLL_22502	0.738636	44
MLL_12366	MLL_13399	0.738636	44
MLL_12516	MLL_12257	0.738636	44
MLL_12516	MLL_12284	0.738636	44
MLL_12516	MLL_13352	0.738636	44
MLL_12516	MLL_14744	0.738636	44
MLL_12516	MLL_19689	0.738636	44
MLL_12516	MLL_22167	0.738636	44
MLL_12517	MLL_13407	0.738636	44
MLL_12517	MLL_13411	0.738636	44
MLL_12527	MLL_22512	0.738636	44
MLL_12531	MLL_21971	0.738636	44
MLL_12559	MLL_12333	0.738636	44
MLL_12559	MLL_12548	0.738636	44
MLL_12651	MLL_15376	0.738636	44
MLL_13349	MLL_12527	0.738636	44
MLL_13349	MLL_12651	0.738636	44
MLL_13349	MLL_22526	0.738636	44
MLL_13349	MLL_22995	0.738636	44
MLL_13353	MLL_12542	0.738636	44
MLL_13353	MLL_13354	0.738636	44
MLL_13353	MLL_14888	0.738636	44
MLL_13353	MLL_22167	0.738636	44
MLL_13353	MLL_22599	0.738636	44
MLL_13386	MLL_12326	0.738636	44
MLL_13389	MLL_22199	0.738636	44
MLL_13404	MLL_13402	0.738636	44
MLL_13407	MLL_13344	0.738636	44
MLL_13407	MLL_13348	0.738636	44
MLL_13407	MLL_13977	0.738636	44
MLL_13407	MLL_22502	0.738636	44
MLL_13407	MLL_23211	0.738636	44
MLL_14755	MLL_00226	0.738636	44
MLL_14755	MLL_13341	0.738636	44
MLL_14755	MLL_13904	0.738636	44
MLL_14755	MLL_15342	0.738636	44
MLL_14755	MLL_15347	0.738636	44
MLL_14755	MLL_21377	0.738636	44
MLL_14755	MLL_23190	0.738636	44
MLL_14755	MUC_00539	0.738636	44
MLL_14883	MLL_12519	0.738636	44
MLL_14883	MLL_15345	0.738636	44
MLL_20888	MLL_12367	0.738636	44
MLL_20888	MLL_13395	0.738636	44
MLL_20888	MLL_22737	0.738636	44
MLL_21365	MLL_12546	0.738636	44
MLL_21365	MLL_12659	0.738636	44
MLL_21365	MLL_15353	0.738636	44
MLL_21377	MLL_00226	0.738636	44
MLL_21377	MLL_12298	0.738636	44
MLL_21377	MLL_12561	0.738636	44
MLL_21377	MLL_13374	0.738636	44
MLL_21377	MLL_14321	0.738636	44
MLL_21377	MLL_14755	0.738636	44
MLL_21377	MLL_21971	0.738636	44
MLL_21377	MLL_22167	0.738636	44
MLL_21377	MLL_22509	0.738636	44
MLL_21377	MLL_22517	0.738636	44
MLL_21511	MLL_12395	0.738636	44
MLL_22148	MLL_13978	0.738636	44
MLL_22148	MLL_21377	0.738636	44
MLL_22175	MLL_00092	0.738636	44
MLL_22175	MLL_12522	0.738636	44
[truncated: 75,843 more rows]
