# Supplementary material for: Clinical application of whole transcriptome sequencing for the classification of patients with acute lymphoblastic leukemia
Source: BMC Cancer. 2021 Aug 2;21:886. doi: 10.1186/s12885-021-08635-5 (PMC8330044; doi:10.1186/s12885-021-08635-5)
Supplement: Supplementary file 5 — Additional file 5: Table S3. Gene expression of known lineage markers. [file 12885_2021_8635_MOESM5_ESM.xlsx]

## Sheet: Tabelle1
Table S3: Gene expression of known lineage markers
# TMM normalized gene counts [log2CPM] for WTS data
Patient_ID	WTS data														Immunophenotyping data
	CD19	CD1A	CD2	CD22	CD24	CD3D	CD3G	CD4	CD5	CD7	CD79A	CD8A	CD8B	CD10(MME)	%CD10 pos cells	%CD1A pos cells
MLL_00092	4.7226	-4.11063	-0.069314	4.8107	8.43672	0.273652	-0.520111	2.3711	-0.277176	-0.277176	4.13573	0.273652	-2.42839	6.35813	33	1
MLL_00214	-0.723353	-2.2703	3.91147	1.48383	6.03222	5.14633	3.59807	2.24461	-0.144825	4.40077	1.67595	-0.313138	-1.70422	1.97904	4	NA
MLL_00223	0.914542	3.84527	2.18592	1.82555	2.42082	5.86642	4.19207	2.31302	3.857	6.27674	3.81638	-0.105438	-0.75079	-0.792068	1	26
MLL_00224	-2.19475	3.93132	2.1174	-0.96363	3.64696	6.72962	5.47146	4.72177	5.05821	6.08736	5.19412	3.30029	0.757108	5.60515	NA	84
MLL_00225	-1.47334	-2.25831	3.7121	1.44777	4.64644	5.70034	3.82922	1.64656	3.86955	2.97568	2.7566	2.33491	0.39759	1.86181	1	1
MLL_00226	-0.573166	-1.65398	4.03619	1.20306	3.0288	6.25934	3.45274	1.11138	4.34206	6.31219	2.4385	3.05774	-0.852005	3.26695	1	1
MLL_00227	-1.19932	-3.28899	3.77565	2.19118	2.98158	5.34555	2.76297	0.0186001	0.278435	5.29829	1.59072	-0.0795666	-1.62405	0.139891	NA	1
MLL_00228	-1.08566	-3.0216	1.61338	0.914613	4.58669	6.16321	4.48104	0.469641	3.93193	7.00004	4.19782	2.22992	1.01119	7.7965	79	2
MLL_12257	5.74993	-3.13952	3.27429	5.78623	7.6444	3.10752	1.8763	3.60826	3.8536	2.50402	6.01014	2.66442	2.32885	7.55838	53	1
MLL_12265	3.85541	-1.57396	-0.800447	4.34145	5.04356	-0.44806	-1.96321	1.16489	0.0158224	-1.75549	4.41043	0.124932	-0.44806	2.64462	2	1
MLL_12276	4.63831	-1.71839	-0.329357	5.44558	4.37594	-0.616193	-1.92748	-0.759039	-0.0590561	-1.4525	5.17463	-0.616193	-1.71839	0.454065	1	NA
MLL_12280	4.77678	-0.713989	3.83077	6.39449	7.93649	3.36985	2.37791	4.11572	3.93852	3.62544	6.67017	3.09379	2.47153	6.2719	24	NA
MLL_12281	2.93805	0.246708	-0.0875084	5.74134	7.56656	0.246708	-0.0875084	1.63237	0.517877	-1.31697	5.77792	0.246708	-0.628772	8.53595	91	1
MLL_12284	5.50607	-0.257208	0.132659	4.37433	3.91378	-0.0491451	-0.688806	1.38443	1.83292	1.15139	5.86104	-0.0491451	-1.1607	1.00356	1	1
MLL_12286	3.20905	-0.598416	-0.173887	5.8157	7.72806	0.248228	-0.77311	1.34686	1.68773	0.336936	3.64228	1.78554	-0.598416	5.06941	16	1
MLL_12287	4.65514	-3.60966	-0.602289	5.48178	8.06194	-1.02774	-2.30698	1.182	0.561522	0.386916	5.11341	0.489262	-1.34246	5.78002	21	NA
MLL_12289	3.92417	-1.46037	-0.283373	4.83912	7.46636	1.85687	1.81572	3.52539	1.77337	0.172719	4.00418	1.59033	-0.19663	1.0312	3	1
MLL_12292	3.54664	-0.876675	-0.0331644	4.783	7.8493	-0.115296	-1.02756	1.28539	0.65276	0.188425	4.41359	0.0445425	-2.18356	6.85876	69	1
MLL_12298	-1.86272	6.4156	5.57372	-0.773345	1.80736	5.4379	5.99231	1.29023	3.85884	3.79903	-0.263368	1.00829	-3.06002	0.916467	1	100
MLL_12302	2.59853	-2.88409	0.0926245	5.47928	5.97595	4.38176	-1.7829	1.10588	0.565616	-0.559678	3.80948	0.461101	-1.34363	6.44918	61	NA
MLL_12311	4.93063	-2.19377	-0.715875	5.63486	7.34426	-1.79862	-2.53393	2.23114	-0.140402	-0.889057	5.47874	-0.561272	-1.79862	6.77405	68	1
MLL_12326	4.76639	-1.06289	1.6281	5.17624	8.06549	1.16959	0.0316609	2.30729	1.96905	0.529046	5.19085	1.38828	-0.239804	5.186	13	1
MLL_12331	4.939	-4.11063	2.23572	5.82031	6.43643	1.96294	1.16909	1.60077	4.02317	2.01214	6.03784	1.86993	0.628048	6.49644	16	0
MLL_12333	3.90619	-1.48163	0.0990274	6.43362	6.72318	0.494439	-0.603226	-0.603226	0.605349	-0.447466	3.53331	0.494439	-1.08725	5.61552	12	0
MLL_12343	5.91013	-4.11063	2.02256	4.51715	7.52389	1.26498	-0.114249	-0.231586	1.80145	0.143099	4.78223	2.00969	0.515022	8.81518	86	NA
MLL_12347	5.09643	-2.63423	1.65692	7.03796	7.6739	0.836921	0.0540049	1.20299	2.68472	1.08514	7.16786	0.6598	-0.178918	7.4967	67	6
MLL_12356	4.77038	-2.08386	2.72092	2.90849	5.70979	2.18861	0.616092	1.18278	3.47497	1.52627	6.07776	1.78234	1.728	1.55152	1	0
MLL_12358	2.75518	-1.95866	0.481904	4.3741	7.85795	-0.377144	-1.22376	-0.488037	0.821191	0.293592	5.14357	0.911343	-0.961244	7.4657	90	0
MLL_12366	4.71798	-2.41417	0.755935	6.55541	7.36108	0.833001	-0.106401	0.623368	0.588231	0.179839	5.52238	0.248965	-0.0499541	5.71894	50	1
MLL_12367	5.21431	-4.11063	0.925784	5.92509	4.84212	0.964124	-0.573833	-0.190211	2.13128	0.600271	6.94761	0.473108	-1.09794	-0.276982	0	0
MLL_12375	4.3312	-2.18285	1.16971	3.95626	6.55895	1.03332	0.206367	2.15761	1.10313	0.101115	5.763	0.30446	-0.875805	3.75628	5	0
MLL_12376	6.02011	-1.44677	0.785394	6.80433	7.74357	0.984616	-0.103111	1.77235	1.23567	-0.454961	6.49192	2.10523	0.692516	7.63545	82	0
MLL_12378	3.32156	-3.18361	2.81217	5.94607	7.75568	2.71234	1.60023	1.86075	2.45528	1.80798	5.28181	3.01668	1.92162	7.95813	64	NA
MLL_12380	4.08706	-4.11063	2.80263	3.83858	7.7943	1.58151	0.418781	1.85435	2.53112	2.21687	6.2846	1.60503	0.168187	3.66669	4	NA
MLL_12383	3.95209	-4.11063	-1.27518	5.11828	7.48938	0.380061	-1.88332	0.418919	-0.519929	-1.88332	4.27691	-0.759211	-1.88332	2.14663	3	NA
MLL_12384	5.78228	-1.2049	4.61425	6.34938	8.52152	-1.2049	-2.44858	1.55576	-1.10431	-1.42994	6.24956	0.754322	-1.2049	7.78668	89	1
MLL_12395	3.95224	-2.91523	2.08402	5.52192	6.98627	2.14619	0.141936	0.562452	0.408625	1.95102	3.76681	1.1769	-0.24809	4.47734	19	NA
MLL_12499	-0.378503	6.48415	-0.459196	0.142725	3.90653	6.22883	5.02736	3.06057	4.34712	2.71011	2.72844	2.19442	-0.378503	7.48402	97	96
MLL_12500	-1.82219	3.46378	-1.11181	-0.132068	4.95022	6.33103	5.40395	5.03975	5.02786	3.76761	5.28831	3.96959	-0.637923	6.90877	82	23
MLL_12503	5.12334	-2.27511	0.627601	6.56887	8.75692	1.22535	-0.319333	1.28526	2.81707	1.34278	5.70888	0.842251	0.13601	8.80408	88	1
MLL_12504	4.02546	-2.07468	1.66958	5.66633	7.7061	0.646807	-0.661339	0.508021	1.60294	0.136185	6.22501	0.944635	-1.14309	8.86942	95	1
MLL_12507	5.16761	-1.13797	0.53175	5.74	6.76762	-0.052593	-1.13797	0.145108	1.61356	0.587198	5.80283	0.559741	-0.332303	9.39585	88	1
MLL_12512	-1.58318	7.65796	6.19526	-0.949943	2.88131	6.542	5.48002	5.68344	4.61167	5.21035	2.86319	5.28115	4.34905	7.54316	75	95
MLL_12514	5.39268	-3.45469	0.368273	5.97048	7.90234	-0.400392	0.0345392	0.211035	0.639125	-0.0131777	4.79261	0.699577	-0.758669	8.10013	87	1
MLL_12516	5.23185	-0.451698	1.32552	4.51849	7.54137	1.49174	-0.335717	2.08769	2.71734	0.175094	5.25977	1.61217	0.0946813	7.35544	75	1
MLL_12517	5.14155	-0.34261	2.20424	6.35519	7.21007	1.75676	1.03617	1.16997	2.41658	1.03617	6.7748	2.12955	1.31184	9.65651	81	0
MLL_12519	-2.48339	1.90087	-1.24914	1.61218	3.61737	5.38562	3.72948	-0.703219	3.90977	6.32363	4.55135	0.767773	-1.85949	6.86145	52	10
MLL_12520	3.92316	-1.77281	0.30059	3.71325	7.95735	0.265802	-0.568941	3.38078	0.265802	-0.633149	4.76715	0.953009	0.0780414	9.97988	86	0
MLL_12522	5.63685	-1.71821	-0.100526	7.50728	6.53458	-0.37957	-1.37356	0.334277	1.05719	0.716748	6.38216	0.809681	-1.59395	8.51128	94	1
MLL_12525	4.85051	-2.61394	1.68791	6.54952	6.47039	2.21261	0.98359	1.43005	2.06042	1.41871	5.63612	1.51768	0.617693	6.43037	78	1
MLL_12527	7.53049	-1.20595	1.69305	6.39268	7.68282	1.5149	0.401915	-0.133658	1.5149	0.874552	7.11569	1.40758	1.16555	8.82215	91	NA
MLL_12528	5.37846	-1.73306	2.81599	4.15558	7.27796	3.02418	2.08691	4.16782	2.8222	0.628368	7.02667	1.10644	0.863231	7.46612	69	2
MLL_12531	5.51134	-1.73526	-0.348695	5.45961	7.46464	-2.48099	-1.59656	1.53948	-0.46459	-1.47004	6.2721	-2.06047	-2.74843	9.3642	92	1
MLL_12535	5.5026	-1.87377	1.67891	6.48403	7.43712	1.52577	-0.00231914	1.15995	2.90715	2.15861	7.12934	2.44154	0.872959	9.26599	95	0
MLL_12538	5.00887	-3.35239	2.77863	6.34673	7.32513	2.14422	0.86311	3.01127	3.55888	2.77863	5.9804	3.08797	2.0073	6.4943	52	0
MLL_12539	5.48141	-0.126708	3.33033	6.52797	8.16815	2.53551	1.54985	2.48303	4.09843	3.00304	6.48144	3.32182	2.12037	8.24008	54	NA
MLL_12541	4.30314	-4.11063	1.17712	5.88886	8.89477	1.89923	0.743026	1.08022	0.976338	-0.335809	3.59728	-0.631625	-2.28787	9.48234	94	0
MLL_12542	4.57863	-3.15446	1.29424	6.87118	8.62253	0.7575	-0.607061	-0.106802	2.50167	1.88916	6.89842	1.97154	0.0530966	8.36379	88	0
MLL_12544	4.82938	-4.11063	1.99342	5.68626	6.43973	1.56343	0.470908	0.19473	3.47317	1.75622	4.26262	2.15858	-0.734088	8.11451	88	NA
MLL_12546	-1.97751	-1.56514	5.48037	-0.694316	3.39287	6.04403	5.29315	5.23319	6.95563	5.28073	2.85905	-0.200822	-0.694316	2.11862	NA	0
MLL_12548	-0.578476	-4.11063	4.64827	2.16001	5.7443	5.366	3.7738	1.34325	2.95485	4.23743	2.33593	1.51562	1.12633	1.56356	0	0
MLL_12549	4.06201	-3.00309	0.547612	5.40731	8.76297	0.89743	-0.00906181	0.844705	2.09397	0.612127	5.37281	1.55203	0.17304	9.12038	95	0
MLL_12556	5.13942	-2.75747	2.49511	7.89842	7.41335	2.02246	1.05854	2.76716	3.58286	2.62707	6.04102	2.73826	1.41565	8.58237	58	0
MLL_12559	-2.5555	-3.63792	4.34993	1.39995	4.17455	5.37856	3.98103	2.00288	0.535456	5.27616	2.00288	-0.0319741	-1.04597	1.60545	2	8
MLL_12561	-0.408782	-2.21139	5.10234	0.437024	5.91263	5.84681	3.82324	0.989841	6.37389	4.02438	1.98026	3.91073	1.79557	1.18297	3	6
MLL_12647	2.06681	-1.13899	1.38119	3.1609	8.49014	1.28394	0.106564	3.17904	2.71517	1.63887	4.0419	2.44221	0.381898	4.46802	35	1
MLL_12648	5.04756	-4.11063	-0.815385	5.41851	5.88434	-0.337258	-1.53546	1.75501	0.979496	0.380635	5.38806	0.578508	-1.29065	2.27579	1	NA
MLL_12649	5.39787	-0.424596	1.80475	6.08665	8.3285	1.42309	1.35426	-0.100895	1.95178	1.04047	6.77977	1.58204	1.20588	9.54545	85	NA
MLL_12651	5.54979	-1.93559	0.0705105	5.79294	8.33428	-0.425084	-1.36357	1.71761	-0.284338	-1.27208	5.70772	-0.819323	-2.24788	8.88928	93	1
MLL_12652	4.74176	1.10675	0.313148	4.09566	7.57153	0.415254	-1.24347	0.60005	0.979189	0.203262	5.01813	0.979189	-1.59405	3.66939	11	4
MLL_12653	3.69643	-4.11063	1.18173	5.88097	6.96266	0.296554	-1.15845	-0.498048	1.02923	0.370973	5.28192	1.44552	-1.05739	0.858671	1	1
MLL_12654	5.04588	1.74653	1.27102	3.38154	6.20982	1.74653	0.556945	2.25362	3.01192	2.38953	6.316	2.51373	1.27102	8.56355	98	NA
MLL_12655	4.64967	-0.0997796	0.455039	6.53514	7.81164	0.733427	-0.0264949	0.690601	1.371	0.0432464	5.42938	0.173363	0.0432464	5.76744	34	1
MLL_12656	5.40462	-3.63646	1.78099	5.40539	4.1379	0.216122	-0.094868	1.44139	2.1169	0.80509	6.49329	0.895209	-1.3373	8.30097	87	1
MLL_12657	3.63721	-1.75925	1.11209	2.0281	9.10735	-1.52992	-2.80881	0.448073	-0.254476	0.679632	5.97882	0.316678	-1.84458	2.60823	4	1
MLL_12658	5.61341	-2.53165	1.14741	6.78164	7.67501	0.763337	-0.533899	1.28999	3.33987	1.1844	6.48448	0.811421	-1.31097	9.68487	94	1
MLL_12659	6.15082	-2.03578	1.73378	6.07552	8.01552	1.54964	0.978871	3.28628	2.41827	1.12663	5.64719	1.6385	0.99819	6.89173	68	1
MLL_12660	5.91462	-3.36935	2.12882	5.78379	8.69652	1.34836	0.562682	1.7073	2.42359	1.42347	6.44735	2.27505	1.44423	10.065	NA	NA
MLL_12661	4.95508	-0.732325	2.40613	6.12709	8.81864	0.25754	0.0663468	-1.49558	-0.618403	-1.49558	5.32089	0.0663468	-1.96735	9.38146	99	1
MLL_12662	4.98634	-0.251514	1.82453	5.65836	7.60801	0.494503	-0.0258822	0.599784	1.44585	-0.0790687	5.7958	-0.191712	-1.40412	9.13957	82	1
MLL_12663	2.41838	-4.11063	1.69616	6.12269	6.51675	1.14547	-0.16775	1.08016	2.12647	0.51481	4.079	2.41838	-0.0905086	6.50824	54	0
MLL_12664	4.60643	0.145615	2.19683	6.74769	8.48328	2.43156	1.39562	1.78286	1.25868	2.88676	6.10371	2.32584	1.70065	7.31739	83	0
MLL_13337	5.75125	-0.319216	1.33786	6.88331	8.22461	0.79163	0.442779	1.49564	1.42606	-0.699933	6.37038	0.978232	-1.88711	8.24407	90	1
MLL_13340	5.19896	-4.11063	-0.343508	5.84047	8.19717	-1.54849	-1.54849	-0.500248	0.481973	-0.772803	3.26785	-1.10913	-4.11063	8.85811	93	1
MLL_13341	5.13088	-2.07649	3.50434	7.04231	7.12613	3.58411	2.85321	2.53417	3.8899	3.0719	5.88741	3.8794	3.13212	6.80952	63	1
MLL_13342	4.44913	-1.56068	3.67558	4.55644	6.80927	3.27586	2.29483	2.68998	4.92348	3.59397	5.73109	3.73008	2.94823	8.44525	75	NA
MLL_13344	4.1613	0.444064	0.0139927	2.78056	8.63439	0.934711	0.0139927	0.333694	1.56733	0.275171	5.06925	0.546588	-1.48006	9.6623	96	2
MLL_13345	3.99612	-1.04115	1.49039	7.6883	8.36135	0.550257	-0.0363144	0.0514325	1.82516	0.286579	5.39885	0.0514325	-1.45942	4.38613	33	NA
MLL_13346	4.25195	-0.937903	0.631944	6.5259	7.1864	1.00989	0.118422	2.04802	2.11579	0.833258	4.99318	1.71082	0.885968	4.40878	19	NA
MLL_13347	2.34698	-4.11063	1.20743	5.98277	5.67449	0.0892572	-1.03209	2.58441	1.88691	1.20743	4.81149	1.59827	-1.18082	2.20431	9	1
MLL_13348	5.88746	-0.0223562	0.209443	6.6405	8.17746	0.680278	-0.360894	-0.893205	0.985506	0.881832	7.10029	1.15074	-0.640732	9.75835	96	3
MLL_13349	4.84265	-3.69116	0.588172	4.23041	4.69924	-0.0940652	-1.87434	-0.252891	1.1671	0.128484	5.7525	-0.872457	-0.979518	1.03581	1	NA
MLL_13350	3.26164	-0.986396	0.968645	6.28326	7.63945	1.35208	-0.317179	0.594693	1.26535	1.68844	6.06231	0.52173	-0.697945	5.04984	54	NA
MLL_13351	3.06871	-1.23464	-0.0357239	5.685	8.26294	-1.50825	-1.8462	-0.271048	0.0175634	-2.28834	4.23379	-0.716719	-2.92907	9.78078	97	2
MLL_13352	5.84391	-0.644983	3.28759	6.09904	7.93402	2.44701	1.65373	1.79383	3.12796	2.87146	6.94062	3.77565	2.99273	8.96898	88	3
MLL_13353	5.48257	-4.11063	3.97527	6.48859	7.41535	3.23575	2.39786	2.34228	4.53386	3.84134	6.2577	5.05128	3.15202	5.1955	60	0
MLL_13354	4.5078	-4.11063	-0.684885	5.87298	7.66958	-1.20424	-3.05204	-0.684885	0.320669	-0.00264535	4.96405	-0.684885	-3.05204	6.58446	80	1
MLL_13355	4.12309	-4.11063	-0.146901	4.65457	8.67009	1.03975	-0.275188	1.49791	1.28694	0.079811	3.40405	0.927655	-0.416005	7.61651	89	NA
MLL_13356	4.76973	-1.64363	0.852509	6.615	7.2465	0.307567	0.542098	0.307567	0.542098	-0.892933	5.22727	1.61953	0.666456	9.69731	95	0
MLL_13357	4.98536	-1.4077	0.210082	4.88682	8.21879	-0.317821	-1.55019	2.5184	0.661861	-0.851654	5.0283	0.0214294	-1.27802	6.25505	30	0
MLL_13358	4.31977	-3.77125	3.94584	6.39558	7.26864	3.13644	2.06087	2.113	4.79142	4.00083	5.34791	4.22465	2.5474	8.89157	3	0
MLL_13359	3.97542	-2.90009	3.6952	8.47042	7.80778	0.823436	-0.100407	0.659398	1.46394	0.727267	5.44665	1.61491	-0.760176	4.27093	3	NA
MLL_13360	4.07471	-4.11063	4.21813	5.45715	6.69341	3.96804	2.96044	2.74477	5.41107	4.04177	4.20879	4.55675	2.43345	2.63284	0	NA
MLL_13361	5.28749	-0.907804	-0.234914	5.8644	8.52104	-0.106373	-1.41648	0.120737	-0.80443	-2.20919	5.33638	-0.234914	-1.27154	6.36128	50	NA
MLL_13362	3.0313	-2.77001	0.974748	7.02071	7.02857	1.3709	1.24155	0.378425	2.32942	0.801991	5.19239	0.941812	-0.150888	3.49577	6	NA
MLL_13363	4.85065	1.16889	0.128818	6.34316	8.67682	-0.444279	-0.796756	-1.13239	1.78375	-1.40926	5.0249	0.180434	-2.20293	7.07333	64	1
MLL_13364	3.3282	-3.67083	0.350668	7.02621	6.42987	0.123621	-0.653875	1.39881	0.755129	-0.213372	5.09083	-0.0198895	-1.08768	4.00982	13	0
MLL_13365	5.59433	-2.10175	-0.212069	5.30718	7.78392	-0.0463969	-0.867392	-0.212069	-0.154705	-0.467481	4.73153	0.279147	-0.962635	7.24727	69	0
MLL_13366	3.82723	-4.11063	3.47522	3.8609	6.99634	-1.56807	-1.34691	-0.350603	0.839959	-0.697517	4.4931	-0.15842	-2.14874	9.29585	88	0
MLL_13367	4.77266	-0.648818	1.63341	5.09725	8.46665	1.29889	0.0444879	4.38784	2.35956	0.895123	4.42726	1.35837	0.8461	5.93345	57	NA
MLL_13369	2.97652	-4.11063	0.550135	5.84833	7.6851	-0.00658838	-0.788984	0.267583	-0.252941	-1.243	4.64127	-0.00658838	-0.925042	1.44058	0	0
MLL_13370	3.78356	-1.90203	0.485262	4.15355	8.77035	0.569211	-0.226558	1.49859	0.569211	-0.729638	4.15694	1.21564	0.441382	9.51315	95	0
MLL_13371	5.10419	-3.66404	0.611688	5.30685	8.3587	0.253396	-0.831509	1.37805	0.443636	-0.539614	5.52456	1.13758	-0.886463	8.69529	74	NA
MLL_13372	4.14058	-4.11063	2.38051	5.5153	7.59529	2.54009	1.68433	0.442607	3.63609	2.61372	4.37807	3.19194	1.72114	8.70701	93	0
MLL_13373	2.01352	-4.11063	0.179109	4.81185	9.62546	-0.872489	-2.47421	-0.0940986	1.17333	-0.252924	5.78183	0.535645	-1.84877	5.40083	67	0
MLL_13374	5.01615	-3.41029	1.17915	6.67489	7.5663	0.323767	-0.825446	1.00808	2.77024	1.69649	5.29134	1.35266	-0.290677	8.49481	88	0
MLL_13375	3.59743	-1.77698	2.99137	5.7935	9.18079	-1.01024	-3.10329	0.112676	-1.01024	-2.09964	3.90395	-0.342182	-2.7799	9.3264	95	0
MLL_13376	5.16894	-2.3834	4.02482	5.77532	8.97231	3.3157	2.1502	2.03719	2.86424	3.08499	5.90417	3.4847	2.20355	9.02105	68	0
MLL_13377	2.95279	-1.66662	1.6782	4.5553	4.49626	2.43295	0.626094	3.33822	2.44813	0.801863	2.89855	0.704059	0.11943	-0.484122	1	2
MLL_13378	1.47915	-2.28313	1.70815	2.14112	6.14674	3.95562	2.02823	1.94774	3.40719	4.08983	1.90574	2.58433	1.38039	5.52085	34	NA
MLL_13379	2.63498	-4.11063	0.923675	6.19159	7.69783	1.40034	0.59255	0.20695	0.896523	-0.032959	4.27823	1.25826	1.47566	6.38226	56	0
MLL_13380	4.3458	-2.84695	1.82592	5.35522	8.78097	0.973655	-0.58606	1.59366	2.8551	1.68747	5.08572	0.748417	-0.27166	6.12361	49	NA
MLL_13381	5.32514	-3.40591	-0.561324	3.81331	8.25092	-1.24308	-2.93453	-0.641105	0.732971	-1.01337	5.56624	-0.100222	-1.37328	9.79015	95	NA
MLL_13382	5.36536	-3.00791	3.19517	5.18305	7.17116	3.19865	1.77555	3.33469	4.29519	3.32197	5.80316	3.56268	2.40759	4.42429	16	NA
MLL_13383	5.07666	-2.18626	0.572812	8.00485	7.26971	-0.953395	-2.18626	-0.449701	1.78927	2.89168	5.97939	0.492113	-1.39004	8.53918	88	0
MLL_13384	3.0534	-4.11063	0.497673	4.89566	4.67951	-0.0984511	-1.57063	0.723239	1.42564	0.456396	3.96619	0.128736	-1.75226	1.6799	0	0
MLL_13385	5.0899	-2.19336	1.5216	5.24472	7.1284	1.7106	0.990549	1.81316	3.41518	2.86628	5.76108	2.71555	1.5216	7.45286	23	NA
MLL_13386	4.28409	-2.32555	0.193553	5.19073	7.78201	-0.102901	-1.65514	0.649304	0.977936	0.55974	6.20398	1.61133	-1.36471	6.43679	85	NA
MLL_13387	6.89179	-3.54736	2.51745	7.00138	7.80561	1.95356	0.498386	1.48286	2.98869	1.31667	6.41768	2.77805	0.779687	7.30211	69	0
MLL_13388	5.65662	-3.05471	-1.01414	7.08079	8.14313	-2.02753	-2.8245	-0.689546	-1.51714	-2.15551	5.70464	-1.20869	-2.8245	7.78619	94	NA
MLL_13389	3.45133	-1.43427	0.22983	6.95604	7.53437	0.880947	-1.43427	1.01432	0.434099	0.570311	5.86311	1.07665	-2.38335	6.61708	83	1
MLL_13390	5.82425	-0.747858	1.34835	5.95752	8.47509	1.03892	-0.197654	0.891426	1.72867	0.817909	6.76705	1.23994	0.140606	9.42211	93	0
MLL_13391	5.70355	-4.11063	0.891918	7.4095	8.06293	0.211642	-1.11914	-0.258392	0.91263	0.973038	5.90368	0.78365	-0.886659	8.01779	92	NA
MLL_13392	5.08342	-3.18741	2.0734	5.91361	7.79155	1.79288	0.611633	1.28962	2.49236	1.6728	6.91664	2.43353	1.90373	9.16178	77	0
MLL_13393	4.64495	-3.10297	2.88942	5.33299	7.50502	2.70325	2.02683	2.8392	3.38299	2.93428	6.17025	3.15247	2.41755	9.26549	79	0
MLL_13394	6.09585	-1.85246	1.12116	7.17758	8.29666	0.816789	-0.388995	1.47697	1.10492	1.30291	6.43387	0.265111	0.0101097	6.32815	27	0
MLL_13395	5.60751	-4.11063	3.03887	5.2792	7.27287	0.97471	-0.596228	-0.0721696	1.91687	1.81166	5.7816	2.24543	0.883251	2.82451	8	NA
MLL_13396	6.49859	-0.555115	0.819333	4.77183	8.88499	0.680905	0.00503016	2.4777	1.36279	0.819333	6.92521	1.98391	0.874822	4.67877	23	NA
MLL_13397	5.41564	-2.20581	0.557667	5.33162	7.98691	0.1251	-1.08631	1.43041	0.145966	-0.230619	4.82385	0.760702	-0.741622	7.02046	89	NA
MLL_13398	5.57392	-4.11063	1.70653	6.78489	8.33136	2.08188	0.766573	2.0634	2.84739	2.79235	7.02673	1.50218	0.62254	8.46824	72	0
MLL_13399	4.34617	-4.11063	4.23974	6.53437	9.1072	-1.87136	-2.46603	0.102292	-1.71743	-1.57835	5.31876	-1.71743	-1.71743	8.7179	96	0
MLL_13400	5.41237	-1.46858	-0.58903	5.88771	8.17604	-0.694076	-3.25744	-0.694076	-0.117855	-0.0465611	6.3321	0.372992	-0.539242	4.5542	15	NA
MLL_13401	3.94032	-1.20947	0.578821	7.50252	7.37866	2.77864	-0.843539	-0.425568	1.08261	-0.425568	4.8898	0.994953	-3.05517	5.31548	44	0
MLL_13402	5.68646	-3.7073	1.83518	5.0868	8.97393	1.47714	-0.155032	2.10937	2.48148	1.40776	4.12752	1.64157	-0.280289	8.9837	94	1
MLL_13403	6.8097	-2.08766	3.06946	6.41763	8.29814	2.59558	1.39498	1.59881	2.843	2.08692	6.06455	3.37713	2.33531	7.32917	62	2
MLL_13404	4.64627	-3.13675	1.37179	4.71123	4.31118	0.557506	-0.614434	3.40426	1.08599	1.15992	5.82491	1.17188	0.254203	0.0874012	10	1
MLL_13405	5.6401	-3.57098	4.74215	5.72635	7.81673	2.45769	1.51981	1.35187	2.143	2.65704	6.35172	2.78896	2.82683	5.15428	26	2
MLL_13406	4.9794	-4.11063	0.714393	6.82174	6.45562	0.500458	-0.498161	0.411279	0.922341	0.739035	5.33606	0.380284	-1.55407	8.06514	90	NA
MLL_13407	5.96041	-2.25714	2.88181	5.3685	7.88655	2.56885	1.6129	1.60096	2.61115	2.19272	5.40845	2.64644	2.05943	7.01928	84	5
MLL_13408	5.15425	-0.331753	-0.656486	4.453	7.78748	-0.453022	-2.19737	-0.81005	0.553061	-0.731225	4.72696	0.961728	-0.517707	7.07749	90	15
MLL_13409	3.04607	-3.40971	1.46235	5.18496	7.67764	3.68666	0.519932	2.49424	2.03399	1.30211	4.36889	2.46142	1.43363	4.67628	28	4
MLL_13410	3.59526	-2.00885	2.19169	5.26413	8.12275	2.02905	0.386566	1.34227	3.21578	2.44832	5.84677	3.08868	0.843445	8.14893	80	NA
MLL_13411	5.57873	-2.12767	2.28262	5.61062	7.75374	1.67759	0.532845	1.58814	3.67487	2.11483	5.92918	2.56379	1.2934	9.31845	90	0
MLL_13412	7.20443	0.611341	-0.608743	6.07935	9.05804	-0.312513	-1.59111	2.19907	-0.268556	0.00652345	7.12992	-0.35785	-0.981943	8.33856	84	1
MLL_13413	3.85501	-3.40122	3.79131	4.41337	7.60727	3.70446	2.43982	3.3821	2.90393	2.9527	5.7752	3.72466	2.64877	5.72494	33	9
MLL_13415	4.24858	-0.213579	0.616187	6.55606	7.80405	0.884155	-0.457375	0.388844	2.94499	1.30534	5.41757	0.657653	-0.750918	8.19756	75	1
MLL_13417	5.42213	-0.663133	0.45821	5.26643	8.70791	0.309021	-0.38369	1.21327	0.560777	-0.742354	6.71512	0.527391	-0.14969	9.96823	99	1
MLL_13418	4.1929	0.438248	1.6583	2.91687	6.69599	1.87218	1.2411	0.837794	1.75387	1.44577	6.57472	2.46843	0.949672	1.78437	2	NA
MLL_13420	4.67276	-1.95504	1.80851	6.28503	7.25057	1.6743	0.977655	1.61273	2.35762	0.748747	6.25175	1.46956	1.21715	9.66544	92	1
MLL_13424	6.06968	0.588887	3.83206	5.64567	7.93234	3.79496	2.73319	2.63325	3.49033	2.3001	6.55638	3.00216	2.63971	9.73726	85	2
MLL_13901	4.02968	-1.56284	2.48277	6.15319	7.46495	2.48277	1.20331	2.47238	3.84483	2.41932	5.55453	2.76389	1.34664	9.1322	87	0
MLL_13904	5.50048	-4.11063	1.32066	6.46108	8.34394	1.21501	0.611376	0.583344	1.45047	0.337021	6.8198	-0.0451631	0.402656	9.64056	95	1
MLL_13906	-2.26168	5.90307	4.91274	0.454838	2.59981	6.46209	4.99195	5.49781	5.82362	5.33197	2.3487	4.50171	2.13914	3.07173	2	96
MLL_13972	-1.67506	7.51176	5.42434	0.204002	3.20336	6.42398	5.28421	4.55943	4.21308	4.43361	3.16282	4.16696	2.20672	7.3897	99	97
MLL_13975	5.43974	-1.12375	0.700864	4.49978	8.63321	0.49236	0.415578	0.966119	1.81606	0.600376	6.48531	0.938943	-0.413993	9.46275	86	NA
MLL_13977	3.95004	-2.71454	0.214076	6.72726	6.95046	0.678784	-0.83215	0.048249	2.27621	1.65246	4.49241	0.961369	-0.354563	8.15987	NA	NA
MLL_13978	-1.46808	1.80073	5.91503	0.191677	6.4192	5.38467	6.24372	4.47091	5.37566	3.43472	2.24539	3.48588	0.615797	3.18245	2	11
MLL_13985	6.06664	0.562741	1.98574	4.23062	9.25695	1.48932	1.00667	1.24127	2.60631	0.562741	7.59495	2.40358	1.53419	7.47923	83	NA
MLL_14314	4.96455	-1.22127	-1.36706	4.45601	4.90028	-1.22127	-1.36706	-1.08888	0.624761	-1.52926	5.66103	-1.36706	-1.92135	1.51658	NA	1
MLL_14315	-0.906813	7.31508	4.39602	0.116249	3.7545	6.02065	5.09453	5.02305	4.58387	4.92306	1.93985	4.4663	0.773607	7.6873	95	95
MLL_14321	-1.52524	8.16026	5.76025	-0.245081	2.75672	6.46407	4.98829	3.76815	4.49827	5.29988	1.96516	3.00734	3.89791	7.68824	91	97
MLL_14511	5.2339	-3.16505	0.00696768	4.19941	7.54938	0.501601	-0.244621	2.1948	0.0573816	1.26212	4.89929	1.10322	0.0323948	7.11719	88	0
MLL_14743	4.62883	-1.00641	-0.747732	4.58837	7.35534	-0.871281	-0.430176	2.09131	0.608063	-0.430176	5.59103	0.462135	-0.747732	7.97123	77	1
MLL_14744	-1.81768	-4.11063	5.81968	1.6175	2.84958	6.38414	5.05959	-1.69542	0.898566	4.7211	1.93397	-1.28942	-3.21007	-0.599473	0	0
MLL_14755	-2.45425	-3.21463	4.83734	-0.912365	2.63516	6.5376	5.12277	2.82974	7.28092	0.237761	0.809214	-0.722456	-3.21463	0.809214	1	0
MLL_14757	-0.534791	3.54764	1.9738	0.967171	4.48825	6.44498	5.1142	2.85127	4.27673	4.84891	3.27728	1.64088	0.632533	8.0353	90	NA
MLL_14883	4.307	-0.625296	2.08163	6.18761	6.78024	0.535599	-0.625296	1.54871	2.72125	1.11534	5.04043	1.99271	0.0396013	1.97734	0	0
MLL_14885	6.00823	-0.778521	0.779072	4.86446	8.20423	-0.0858519	-0.0441461	3.44873	1.59211	1.28366	5.26675	1.424	-0.41739	8.54207	91	1
MLL_14888	5.67544	-0.697685	0.794029	5.33458	8.68433	0.734721	-0.403104	0.905797	1.47582	-0.403104	6.0876	0.23295	-0.871109	9.733	3	1
MLL_15033	5.46928	-1.52988	1.65259	5.8239	9.27321	1.91782	0.66586	1.20637	0.928863	-0.414855	5.49442	1.72989	0.742471	9.62794	83	NA
MLL_15340	5.66348	-0.51215	1.35993	5.58252	8.443	1.12482	0.679679	1.59313	1.59313	0.55888	6.24484	1.68258	0.120552	9.29456	96	1
MLL_15341	6.00571	-1.33243	3.00529	4.67556	7.56332	2.44812	1.5564	3.6003	3.83558	2.15036	5.36017	2.92165	1.72626	7.43887	39	NA
MLL_15342	3.84766	-3.24867	0.365436	3.47962	8.88851	-0.978662	-1.45213	1.83178	0.467714	3.26559	7.1896	1.19033	-0.789776	7.40772	88	NA
MLL_15345	5.76931	-1.59215	0.397614	4.42414	8.08653	-0.660068	-0.660068	-0.0984758	0.170788	0.336362	5.33583	0.272394	-1.85246	8.45016	74	1
MLL_15347	6.98747	-1.52117	0.960699	6.89571	6.71999	0.342984	-1.62507	2.21212	1.60203	1.06455	7.30248	1.56709	0.257913	6.87681	78	NA
MLL_15349	4.57328	-3.58008	1.80969	3.73708	6.69301	0.747479	-0.622223	1.16666	2.82418	2.73778	5.28682	2.14794	0.812331	7.85885	73	1
MLL_15353	5.5477	-2.24312	0.471817	5.93161	8.7932	-0.689329	-1.93047	0.241716	0.111258	-0.19147	4.65862	-1.09912	-1.45573	8.58909	80	0
MLL_15356	7.14881	-2.54542	2.3112	6.76242	9.16635	2.38354	0.926633	2.77279	2.18195	1.92619	6.37192	3.29861	1.64155	9.3848	81	NA
MLL_15361	5.66	-3.60936	3.37508	7.57353	7.8136	3.02904	1.8549	3.66495	4.1524	3.12364	6.14299	2.84814	1.70333	8.51665	50	1
MLL_15364	4.78546	-4.11063	3.25186	5.24527	7.13292	2.58284	0.964579	1.50344	4.40478	3.24547	5.90032	3.2896	2.01988	6.94566	53	NA
MLL_15365	4.20883	-3.50784	1.20765	3.53066	8.21731	1.04924	-0.203386	3.20867	2.57105	2.29031	4.35146	2.35946	0.612606	8.09068	79	0
MLL_15366	5.92842	-3.34368	0.96094	4.49438	7.62346	0.462512	-0.722096	1.35379	1.35379	0.990733	6.07774	1.18365	0.0464138	9.58573	87	0
MLL_15369	4.45832	-1.13854	0.947541	2.62326	7.03017	1.44427	-0.233525	4.0525	1.64775	3.7225	4.97633	1.45265	1.017	6.34614	44	NA
MLL_15370	4.17236	-2.87441	2.90953	5.48899	8.31871	3.02531	1.42603	3.34797	3.5787	1.9935	5.07583	3.66603	1.48789	8.81151	66	0
MLL_15372	4.02129	-4.11063	3.3702	5.19771	4.76348	2.88585	1.49937	1.33313	4.58232	3.54834	5.10616	3.88771	2.03889	8.05744	71	NA
MLL_15376	2.19486	-4.11063	1.67243	2.87977	7.44881	1.59151	0.13894	1.71125	2.65927	1.10051	3.31736	2.42247	0.913418	7.43075	65	1
MLL_15377	2.96744	-3.00548	2.81184	7.28042	7.232	2.49117	1.21639	1.58017	3.286	2.35686	4.36805	2.59029	1.37307	8.29492	NA	NA
MLL_18644	6.6217	-1.68821	0.752429	5.95322	8.54845	1.35281	-0.3977	0.932821	1.22015	1.33688	7.0638	1.48878	1.14895	8.81663	87	0
MLL_18645	5.14332	-3.01251	1.1757	5.18407	5.77553	0.616028	-0.0583626	-0.271801	1.24433	1.38472	6.15065	1.11835	0.595158	1.27089	2	0
MLL_18646	6.00053	-1.6095	2.51282	4.29551	8.08634	2.26711	1.27433	2.11254	2.36953	2.46955	6.31999	2.6778	2.92206	5.44406	11	0
MLL_19190	4.46856	-2.13687	0.0375666	3.36453	5.73018	-0.350601	-1.1672	-0.264162	0.198423	0.706367	7.085	0.198423	-0.350601	0.315326	7	0
MLL_19286	5.3397	-2.56247	-0.354798	4.7498	9.07028	-0.0754018	-1.35077	1.44967	2.04403	0.643184	6.10532	0.158565	0.421128	7.32518	75	1
MLL_19559	-0.218081	-0.810557	3.36816	1.4255	4.44895	6.04213	3.95975	-0.218081	4.38733	6.82873	3.16821	1.75555	-0.755273	4.86303	26	3
MLL_19689	-1.14014	-1.96691	2.91564	1.07245	5.23502	5.67581	3.9101	2.76976	4.49532	5.61302	1.41346	2.44216	1.61334	3.65826	34	19
MLL_19706	-1.72055	7.21781	4.31456	-0.163675	4.72141	6.16999	4.68055	1.90346	3.31875	4.51689	1.95919	3.00246	0.980507	8.15676	77	77
MLL_19863	5.43994	-2.72244	1.85436	6.45908	8.39944	2.59702	1.81651	2.56694	2.43992	2.11562	5.85683	2.30975	1.85436	7.78095	82	1
MLL_19962	3.95428	-2.07003	0.584997	3.37758	5.14284	0.941604	0.696185	-0.0600519	1.61465	0.400283	4.87684	0.748722	-0.892707	1.96481	7	0
MLL_19968	4.17259	-3.12992	0.0226516	6.78904	5.60631	0.137961	-1.14455	-0.445994	0.684812	1.13695	6.33136	0.896128	-0.445994	1.7092	0	0
MLL_20393	2.90261	-1.67234	1.81228	5.55875	8.2468	2.05368	1.38762	0.551008	2.37158	0.551008	4.00442	1.15878	0.112795	9.29006	52	0
MLL_20402	-0.24509	5.08339	6.20705	2.07706	3.10954	6.09239	5.11793	6.2838	4.64852	4.39291	4.40025	0.242595	0.964313	0.129368	2	85
MLL_20594	4.70131	-4.11063	0.2617	6.58349	9.28386	-0.130303	-0.670272	-0.375171	-1.54314	-0.670272	5.51856	-0.375171	-1.04168	8.92772	94	0
MLL_20595	4.71341	-4.11063	0.736042	6.402	4.90026	0.872233	-0.655139	0.122305	1.55755	0.839372	5.06921	0.175934	-0.855777	3.89708	2	0
MLL_20888	-2.00433	-0.396766	0.191928	0.832018	5.51508	6.34051	5.09123	0.482789	5.31115	6.55927	2.21743	-0.815545	-1.83061	1.51832	0	4
MLL_21276	-1.00096	2.83317	4.20531	-0.00481216	3.37636	6.3183	4.36848	0.73061	4.58643	4.96873	1.99229	2.07024	0.823575	7.60073	43	18
MLL_21365	4.40984	0.31578	1.39841	3.64843	5.38262	0.494037	0.217648	1.01596	0.761157	0.40766	6.33045	1.78851	0.761157	1.52689	5	2
MLL_21369	5.14495	-1.61404	-0.21044	4.77179	5.14038	-0.499246	-1.18876	0.180237	0.440491	0.341949	6.43534	-0.248323	-0.74788	1.43352	2	1
MLL_21373	-2.07111	1.23514	6.02792	-0.688102	6.08166	6.67894	5.00715	3.81121	4.9165	4.25058	1.45246	5.92905	0.928894	1.88057	2	70
MLL_21377	-2.64063	3.41001	0.577726	-1.59446	4.9092	5.97907	4.19898	3.70272	6.02065	4.5307	3.64874	1.35127	-1.59446	7.99913	38	19
MLL_21385	2.13285	-4.11063	1.86924	2.63361	8.91936	3.87182	0.856991	3.29624	3.94848	4.52679	3.54694	2.56493	0.0794865	4.44829	3	3
MLL_21511	5.15037	-4.11063	3.01203	6.66514	7.40054	2.99065	2.34507	2.5044	3.80731	2.88647	5.96873	3.23142	2.68826	6.52935	46	5
MLL_21571	3.25261	0.339698	0.912812	1.79328	6.22591	2.22454	-0.886491	0.828119	0.485086	0.642178	4.39345	1.12294	-0.00413976	4.89554	13	2
MLL_21967	-0.153817	6.19783	4.94183	0.5334	4.19117	6.38935	5.21041	3.16077	3.72077	2.15239	1.12342	5.7019	2.00247	4.4924	20	92
MLL_21971	0.888951	5.5741	3.47515	1.26729	2.97716	5.16567	4.37668	-1.4865	5.079	4.29114	5.19288	0.985477	-0.922133	0.0569766	1	56
MLL_21974	-1.82647	0.740856	1.02125	0.236609	4.67563	4.71062	1.84725	0.533165	1.91739	4.57615	-0.0677072	2.78959	-0.210018	0.887853	1	3
MLL_22136	3.3287	-1.68108	1.17561	3.70154	6.75308	1.00355	0.313875	2.05783	0.909156	2.36096	4.67939	-0.717531	0.263894	0.498098	1	1
MLL_22137	3.90124	-0.437768	0.588531	5.31689	8.5691	-0.614343	-0.614343	1.18215	1.89336	0.320275	4.37919	1.23524	-1.32887	8.28312	96	2
MLL_22139	5.17839	0.786074	-0.425005	4.93073	5.91362	-0.885512	-2.64696	0.0171857	-0.954968	-0.475147	5.91362	-1.62134	-2.89739	1.15913	1	1
MLL_22141	4.49549	-1.9834	1.40148	4.23475	7.10623	1.17102	0.0803755	2.71506	1.42786	1.00572	5.87484	1.73302	0.352391	6.90878	64	NA
MLL_22147	-0.955899	0.73084	0.437777	0.55476	7.34547	4.80992	3.82847	2.28186	4.18369	4.98517	1.98104	0.396576	-2.53705	5.17683	18	3
MLL_22148	-1.07629	-3.4549	6.02886	0.638569	2.50769	5.74958	4.14933	0.607366	0.82643	2.36573	1.41826	1.34449	0.0103337	1.26673	NA	0
MLL_22153	-1.07744	2.15342	1.63618	1.09612	3.73084	3.07446	1.73964	0.576001	3.48503	5.85382	2.21216	1.75947	0.783928	3.43659	4	21
MLL_22155	3.95175	-1.17371	1.73714	4.8172	8.27214	1.03499	0.201432	2.96902	1.70908	2.12481	5.34528	1.73714	-0.163415	6.13207	67	0
MLL_22162	-1.00111	-2.28539	1.08358	1.86426	7.77225	4.22185	2.26866	3.77118	3.64668	5.38463	1.56251	1.08358	-0.0872041	6.53485	54	3
MLL_22166	-1.00225	-1.9769	0.215644	-0.289894	2.82175	6.52245	4.54992	1.13159	2.65205	6.46234	3.34128	2.51644	-1.15142	6.6445	23	3
MLL_22167	-1.58824	-4.11063	5.35985	2.17997	3.70563	6.15942	4.32422	-0.629255	-0.315672	3.46026	1.54721	-1.76937	-1.76937	0.108582	1	NA
MLL_22168	-0.372516	3.07737	1.94102	0.916726	4.40704	6.06419	4.74844	4.00668	6.56597	5.99491	2.41174	0.448886	-1.64699	1.97978	8	24
MLL_22175	5.17703	-2.28221	3.66795	5.8429	4.2376	3.1329	1.64463	1.22587	4.55613	3.44696	5.44066	5.04629	2.68743	0.586907	0	0
MLL_22177	4.36647	-3.25803	0.943795	1.49046	8.61142	1.16998	0.496223	0.757339	0.872078	-0.590229	3.65589	1.36545	-0.156098	9.41977	80	2
MLL_22182	-2.1884	0.0830244	4.39602	-0.0553943	2.0454	6.369	4.7582	-0.6454	3.5705	4.30936	-0.441791	-0.0553943	-1.27507	0.564775	0	1
MLL_22183	-2.04514	3.98919	4.23787	0.811048	4.97476	6.08972	4.66024	1.11116	3.55001	3.40685	2.78265	5.12107	2.18826	7.92549	0	59
MLL_22189	-0.980218	7.06221	5.04704	1.40913	6.23028	6.26258	4.65551	4.59936	3.5043	3.78166	0.987135	3.97943	1.89304	6.88015	4	57
MLL_22199	-0.0917065	-1.08237	5.61637	1.19226	5.70499	7.1574	4.80075	2.0349	4.53671	4.10886	1.25622	1.31747	-1.24997	4.58109	13	1
MLL_22501	4.67196	-2.98766	-1.59668	4.85306	10.0439	-1.32618	-1.59668	0.111965	0.111965	-1.32618	4.81162	-0.307663	-4.11063	9.01665	77	0
MLL_22502	-2.74479	0.856697	0.0620522	0.418046	6.79215	5.60758	4.78918	3.56509	4.01141	4.37483	2.94655	3.12926	0.687081	4.42229	78	84
MLL_22506	-1.98003	6.73378	5.32166	0.80989	6.61261	6.84759	5.72703	5.37817	5.50683	2.62916	0.410645	6.68524	5.66628	4.4847	20	84
MLL_22507	4.49707	-0.0802225	-0.143139	4.27744	8.37967	-0.426455	-1.55453	2.25718	1.75181	0.432489	3.59534	1.23798	0.0379323	8.53626	94	0
MLL_22508	3.30795	-0.695953	-0.98445	2.19823	5.87491	-0.98445	-1.82801	-0.833002	-1.15368	-2.55835	5.94602	-1.56664	-2.55835	2.30006	0	0
MLL_22509	-0.781629	5.36889	4.61489	0.941384	3.87448	6.98203	5.54468	5.82352	3.43634	4.1826	2.14505	2.73005	0.803857	5.14751	NA	92
MLL_22510	3.32666	-1.62117	-0.462254	4.2933	6.2552	-0.295282	-2.08308	-0.462254	0.732054	1.56189	5.24448	0.383778	-1.83371	1.47211	0	0
MLL_22512	4.46344	-2.12723	-0.224429	5.33075	5.19366	0.0383571	-0.808648	-1.80642	0.0383571	-1.32227	5.43327	-1.80642	-2.54042	0.912262	0	0
MLL_22517	4.34013	-2.28795	3.10046	4.58933	8.13689	3.08806	2.29423	2.18197	3.20757	2.06023	3.97275	2.6385	2.08542	8.0432	40	0
MLL_22523	3.62691	-1.5711	0.141282	4.87027	5.00939	0.0471446	-0.474495	-0.474495	0.39164	-1.29967	4.46873	0.0949808	-1.9057	1.99785	0	0
MLL_22524	3.75308	-1.63298	0.882452	2.66462	3.68052	0.77504	0.658984	0.718179	0.882452	0.532767	2.30796	1.0759	0.158377	0.597255	0	NA
MLL_22525	4.5071	-1.42159	-0.952681	4.93526	5.95205	-1.31482	-1.12242	-0.315788	-0.952681	-0.952681	4.8155	-0.874758	-3.11736	1.02602	0	0
MLL_22526	2.78408	-2.72715	4.30539	4.96763	8.56098	4.32564	3.60476	3.36065	3.88192	3.12941	4.46601	4.23578	3.9986	4.9619	83	0
MLL_22599	-1.35234	4.27157	4.72668	1.51421	5.44803	6.12017	4.38937	4.80694	4.17849	3.61813	1.16365	5.88219	0.309086	2.83675	1	94
MLL_22610	-0.47483	0.204365	4.5776	1.94476	6.53396	6.12489	4.21009	3.81298	4.50831	3.87435	1.46229	4.97668	-0.75558	3.22052	18	39
MLL_22613	-1.34649	4.23273	-0.494153	-0.157962	5.21467	6.34434	4.37942	5.00801	5.03039	5.92501	5.49591	3.50205	-0.0706879	7.13194	91	78
MLL_22616	-0.560816	4.57695	4.23452	0.126013	3.05027	6.43032	5.25121	4.58443	4.85144	3.88088	1.5204	3.44464	1.43475	7.14937	93	90
MLL_22712	-1.14982	3.38776	3.43438	0.828923	8.5909	4.91905	3.15312	4.05775	3.05425	2.16247	1.35724	1.4115	3.93344	5.78393	5	18
MLL_22716	-1.08162	5.801	5.09859	1.4967	5.35636	6.73811	5.21052	3.29297	3.92516	3.33309	1.42426	4.30392	-0.0645988	1.38662	NA	80
MLL_22717	-1.79098	0.083071	3.24115	1.0431	4.22489	4.85519	3.51832	2.46649	4.22489	4.59043	1.54002	0.871501	-0.94324	4.47024	1	3
MLL_22737	-2.29315	4.6781	-0.499376	-1.01067	4.8585	6.44881	5.26594	2.55763	3.17334	2.24814	2.05308	1.20085	-0.919226	5.148	47	76
MLL_22746	5.47711	-2.3418	2.80808	6.12164	8.93682	1.87124	0.537703	3.11317	3.08974	1.67531	5.76901	2.26205	1.03958	8.21692	62	0
MLL_22747	0.507317	7.44465	5.754	1.85453	2.54297	7.70213	6.17575	0.903322	4.16189	5.32728	2.81594	6.00696	1.89379	6.76342	72	90
MLL_22990	4.31534	-4.11063	4.69975	3.08311	5.86526	4.19327	2.92253	3.29162	5.55025	3.3885	4.04698	3.85267	3.71	4.84231	16	NA
MLL_22995	5.6351	-2.29316	1.36672	4.96171	6.46022	0.923602	-0.611238	0.746426	1.26804	3.33702	6.37069	0.520107	-0.752092	1.98812	5	0
MLL_22997	5.58441	-3.59768	1.83492	5.92328	8.62982	1.20603	0.0992661	0.953285	2.35744	0.797886	6.86012	2.18781	1.32466	9.27181	89	0
MLL_23001	-2.67674	5.86645	5.08161	-1.19926	2.73507	6.10502	4.54869	4.98095	4.42183	5.05478	3.57032	6.40192	1.26643	7.06657	NA	60
MLL_23002	-2.83613	7.10254	5.75963	-0.776842	5.76051	7.05359	5.61382	5.46828	5.75525	5.14562	3.89985	3.60292	-0.949189	4.01868	1	71
MLL_23003	-2.48672	-1.01511	1.18431	-0.033727	8.85617	5.33803	3.22549	1.54615	3.77847	4.84589	2.72168	2.08615	-0.472376	7.01532	NA	3
MLL_23004	6.0776	-2.39574	2.03919	5.02228	7.90742	1.25842	0.318618	2.62253	2.71737	2.28716	6.70907	1.46818	0.792143	5.28439	11	0
MLL_23111	-1.97228	0.42024	7.01347	-0.73808	3.43414	7.41873	5.37968	3.35071	5.59388	5.97173	5.10826	6.79971	0.923122	1.0657	0	18
MLL_23112	-0.892925	6.63662	5.57813	0.161691	2.13756	6.86731	4.52122	4.61981	4.17315	4.73563	2.73785	5.67023	4.93482	7.10956	94	95
MLL_23190	-0.559996	0.757076	0.947617	0.289672	2.34981	5.69543	3.02546	2.80477	4.9583	5.84523	2.09651	-0.186481	-0.7096	5.01434	4	11
MLL_23199	-0.862686	1.88978	4.55393	0.601262	4.49327	6.86337	4.15835	-0.0129438	5.09286	5.5306	2.55937	0.297022	-1.60227	4.47797	34	15
MLL_23211	-1.18129	5.50813	5.71084	-0.0419227	4.38379	6.78443	4.52988	2.95396	4.23031	5.60695	2.23233	4.28367	0.437685	3.02358	0	63
MUC_00539	3.93429	1.12926	3.31199	6.65618	7.52362	3.2788	2.7242	1.7983	2.79298	2.2826	5.73249	3.31667	2.73822	9.51478	82	1
