# Supplementary material for: Clinical application of whole transcriptome sequencing for the classification of patients with acute lymphoblastic leukemia
Source: BMC Cancer. 2021 Aug 2;21:886. doi: 10.1186/s12885-021-08635-5 (PMC8330044; doi:10.1186/s12885-021-08635-5)
Supplement: Supplementary file 6 — Additional file 6: Table S4. List of called fusion transcripts in both lineages. [file 12885_2021_8635_MOESM6_ESM.xlsx]

## Sheet: Tabelle1
Table S4: List of called fusion transcripts in both lineages
Patient_ID	Lineage	Fusion name	Manta	STAR-Fusion	Arriba	Status	Breakpoint1	Breakpoint2	Reading frame	Fusion type	WGS SV	WGS CNV (only for deletions)
			(0 = not called; 1 = called)								(0 = not present; 1 = present)
MLL_13408	B-ALL	DUSP12-DDR2	1	1	1	novel	chr1:161719935:+	chr1:162688827:+	out-of-frame	deletion	1	1
MLL_13972	T-ALL	HMGCL-LUZP1	0	1	1	novel	chr1:24147000:-	chr1:23435620:-	out-of-frame	deletion	1	1
MLL_22610	T-ALL	TAL1-TRAC	0	1	1	novel	chr1:47697839:-	chr14:23016447:+	.	translocation	1
MLL_14883	B-ALL	KCNAB2-CAMTA1	0	1	1	novel	chr1:6101932:+	chr1:7527890:+	out-of-frame	deletion	1	1
MLL_13404	B-ALL	ITGB3BP-PPP1R12A	1	1	1	novel	chr1:63944435:-	chr12:80266718:-	out-of-frame	translocation	1
MLL_23004	B-ALL	WDR37-TBRG1	1	1	1	novel	chr10:1170964:+	chr11:124500284:+	in-frame	translocation	1
MLL_12500	T-ALL	MLLT10-WAC	1	1	1	known	chr10:21940697:+	chr10:28897115:+	out-of-frame	deletion	1	0
MLL_12500	T-ALL	WAC-XPO1	1	1	1	known	chr10:28879761:+	chr2:61706101:-	out-of-frame	translocation	1
MLL_13392	B-ALL	RUFY2-TBC1D1	1	1	1	novel	chr10:70123347:-	chr4:38016130:+	out-of-frame	translocation	1
MLL_21971	T-ALL	KIAA1279-RTKN2	0	1	1	novel	chr10:70749014:+	chr10:64005816:-	out-of-frame	inversion	1
MLL_13350	B-ALL	DNTT-LCOR	0	1	1	novel	chr10:98095731:+	chr10:98667022:+	out-of-frame	deletion	1	1
MLL_13349	B-ALL	KMT2A-AFF1	1	1	0	canonical	chr11:118353210:+	chr4:88005275:+	in-frame	translocation	1
MLL_22136	B-ALL	KMT2A-AFF1	0	1	1	canonical	chr11:118353210:+	chr4:88005272:+	in-frame	translocation	1
MLL_22175	B-ALL	KMT2A-AFF1	1	1	0	canonical	chr11:118353210:+	chr4:88005272:+	in-frame	translocation	1
MLL_22508	B-ALL	KMT2A-AFF1	0	1	1	canonical	chr11:118353210:+	chr4:88012945:+	in-frame	translocation	1
MLL_12276	B-ALL	KMT2A-AFF1/AFF1-KMT2A	1	1	1	canonical	chr11:118353210:+	chr4:88005272:+	in-frame	translocation	1
MLL_14314	B-ALL	KMT2A-AFF1/AFF1-KMT2A	1	1	1	canonical	chr11:118353210:+	chr4:88005272:+	in-frame	translocation	1
MLL_19962	B-ALL	KMT2A-AFF1/AFF1-KMT2A	0	1	1	canonical	chr11:118353210:+	chr4:88005272:+	in-frame	translocation	1
MLL_21369	B-ALL	KMT2A-AFF1/AFF1-KMT2A	1	1	0	canonical	chr11:118353210:+	chr4:88005272:+	in-frame	translocation	1
MLL_22139	B-ALL	KMT2A-AFF1/AFF1-KMT2A	1	1	1	canonical	chr11:118353210:+	chr4:88005272:+	in-frame	translocation	1
MLL_22523	B-ALL	KMT2A-AFF1/AFF1-KMT2A	1	1	1	canonical	chr11:118353210:+	chr4:88005272:+	in-frame	translocation	1
MLL_22525	B-ALL	KMT2A-AFF1/AFF1-KMT2A	1	1	1	canonical	chr11:118353210:+	chr4:88005272:+	in-frame	translocation	1
MLL_12265	B-ALL	KMT2A-AFF1/AFF1-KMT2A	0	1	1	canonical	chr11:118355029:+	chr4:88005275:+	in-frame	translocation	1
MLL_12367	B-ALL	KMT2A-AFF1/AFF1-KMT2A	1	1	1	canonical	chr11:118355029:+	chr4:88005275:+	in-frame	translocation	1
MLL_13418	B-ALL	KMT2A-AFF1/AFF1-KMT2A	0	1	1	canonical	chr11:118355029:+	chr4:88005275:+	in-frame	translocation	1
MLL_18645	B-ALL	KMT2A-AFF1/AFF1-KMT2A	1	1	1	canonical	chr11:118355029:+	chr4:88005272:+	in-frame	translocation	1
MLL_19190	B-ALL	KMT2A-AFF1/AFF1-KMT2A	1	1	1	canonical	chr11:118355029:+	chr4:88011136:+	in-frame	translocation	1
MLL_19968	B-ALL	KMT2A-AFF1/AFF1-KMT2A	1	1	1	canonical	chr11:118355029:+	chr4:88011136:+	in-frame	translocation	1
MLL_20595	B-ALL	KMT2A-AFF1/AFF1-KMT2A	0	1	1	canonical	chr11:118355029:+	chr4:88005275:+	in-frame	translocation	1
MLL_22512	B-ALL	KMT2A-AFF1/AFF1-KMT2A	0	1	1	canonical	chr11:118355029:+	chr4:88005275:+	in-frame	translocation	1
MLL_23004	B-ALL	KMT2A-MLLT10	1	1	1	known	chr11:118355029:+	chr10:21940602:+	in-frame	translocation	1
MLL_22510	B-ALL	KMT2A-AFF1/AFF1-KMT2A	1	1	1	canonical	chr11:118355690:+	chr4:88005272:+	in-frame	translocation	1
MLL_22995	B-ALL	KMT2A-AFF1/AFF1-KMT2A	1	1	1	canonical	chr11:118355690:+	chr4:88011136:+	in-frame	translocation	1
MLL_21365	B-ALL	KMT2A-MLLT1	1	1	1	known	chr11:118355690:+	chr19:6270770:-	in-frame	translocation	1
MLL_18646	B-ALL	KMT2A-USP2	1	1	1	known	chr11:118369243:+	chr11:119230944:-	in-frame	inversion	1
MLL_12559	T-ALL	NUP98-RAP1GDS1	1	1	1	known	chr11:3774546:-	chr4:99214559:+	in-frame	translocation	1
MLL_21377	T-ALL	NUP98-RAP1GDS1	1	1	1	known	chr11:3781718:-	chr4:99214556:+	in-frame	translocation	1
MLL_12535	B-ALL	STIP1-GPR137	0	1	1	known	chr11:63953742:+	chr11:64055812:+	in-frame	deletion/read-through	1	1
MLL_13392	B-ALL	STIP1-GPR137	0	1	1	known	chr11:63953742:+	chr11:64053982:+	in-frame	deletion/read-through	1	1
MLL_23112	T-ALL	STIP1-GPR137	0	1	1	known	chr11:63953742:+	chr11:64053982:+	in-frame	deletion/read-through	1	0
MLL_13392	B-ALL	STIP1-KCNK4	0	1	1	novel	chr11:63953742:+	chr11:64064350:+	in-frame	deletion/read-through	1	1
MLL_21385	T-ALL	PICALM-MLLT10	1	1	1	known	chr11:85685751:-	chr10:21901277:+	in-frame	translocation	1
MLL_19689	T-ALL	ETV6-CTNNB1	1	1	1	known	chr12:12006495:+	chr3:41274832:+	in-frame	translocation	1
MLL_13412	B-ALL	ETV6-ABL1	1	1	1	known	chr12:12022903:+	chr9:133729451:+	in-frame	translocation	1
MLL_13417	B-ALL	ETV6-RUNX1	1	0	1	canonical	chr12:12022903:+	chr21:36265260:-	in-frame	translocation	1
MLL_13420	B-ALL	ETV6-RUNX1	1	0	1	canonical	chr12:12022903:+	chr21:36265260:-	in-frame	translocation	1
MLL_13904	B-ALL	ETV6-RUNX1	1	1	1	canonical	chr12:12022903:+	chr21:36259393:-	.	translocation	1
MLL_22997	B-ALL	ETV6-RUNX1	1	0	1	canonical	chr12:12022903:+	chr21:36265260:-	in-frame	translocation	1
MLL_12281	B-ALL	LMO3-ETV6	0	1	1	novel	chr12:16713347:-	chr12:11979336:+	out-of-frame	inversion	1
MLL_13404	B-ALL	PLEKHA5-PDE3A	1	1	1	novel	chr12:19475601:+	chr12:20709594:+	in-frame	deletion	1	1
MLL_13376	B-ALL	TM7SF3-GNG12	1	1	1	novel	chr12:27167011:-	chr1:68173395:-	out-of-frame	translocation	1
MLL_13376	B-ALL	SLC48A1-SGIP1	0	1	1	novel	chr12:48154184:+	chr1:67091530:+	.	translocation	1
MLL_15364	B-ALL	TUBA1B-ANKLE2	0	1	1	novel	chr12:49525081:-	chr12:133331719:-	out-of-frame	duplication	1
MLL_19863	B-ALL	CHD4-NUTM1	1	1	1	novel	chr12:6696878:-	chr15:34640170:+	in-frame	translocation	1
MLL_13379	B-ALL	CHD4-RBX1	1	1	1	novel	chr12:6705172:-	chr22:41368480:+	in-frame	translocation	1
MLL_12384	B-ALL	TNFSF13B-MYO16	0	1	1	novel	chr13:108922772:+	chr13:109379788:-	out-of-frame	deletion	1	0
MLL_13413	B-ALL	PAN3-FGF14	1	1	1	novel	chr13:28855516:+	chr13:102527646:-	out-of-frame	inversion	1
MLL_22137	B-ALL	RB1-FNDC3A	0	1	1	known	chr13:48955579:+	chr13:49580288:+	in-frame	deletion	1	1
MLL_14321	T-ALL	RCBTB2-LPAR6	0	1	1	novel	chr13:49070327:-	chr13:48963948:-	out-of-frame	deletion/read-through	1	1
MLL_22616	T-ALL	RCBTB2-LPAR6	0	1	1	novel	chr13:49070327:-	chr13:48963948:-	.	deletion/read-through	1	1
MLL_23112	T-ALL	RCBTB2-LPAR6	0	1	1	novel	chr13:49070327:-	chr13:48963948:-	out-of-frame	deletion/read-through	1	1
MLL_12257	B-ALL	RCBTB2-LPAR6	0	1	1	novel	chr13:49075878:-	chr13:48963948:-	out-of-frame	deletion/read-through	1	1
MLL_12500	T-ALL	RCBTB2-LPAR6	0	1	1	novel	chr13:49075878:-	chr13:48963948:-	out-of-frame	deletion/read-through	1	1
MLL_12522	B-ALL	RCBTB2-LPAR6	0	1	1	novel	chr13:49075878:-	chr13:48963948:-	out-of-frame	deletion/read-through	1	1
MLL_13392	B-ALL	RCBTB2-LPAR6	0	1	1	novel	chr13:49075878:-	chr13:48963948:-	out-of-frame	deletion/read-through	1	1
MLL_13393	B-ALL	RCBTB2-LPAR6	0	1	1	novel	chr13:49075878:-	chr13:48963948:-	out-of-frame	deletion/read-through	1	1
MLL_13420	B-ALL	RCBTB2-LPAR6	0	1	1	novel	chr13:49075878:-	chr13:48963948:-	out-of-frame	deletion/read-through	1	1
MLL_13972	T-ALL	RCBTB2-LPAR6	0	1	1	novel	chr13:49075878:-	chr13:48963948:-	out-of-frame	deletion/read-through	1	1
MLL_22183	T-ALL	RCBTB2-LPAR6	0	1	1	novel	chr13:49075878:-	chr13:48963948:-	.	deletion/read-through	1	1
MLL_13344	B-ALL	RCBTB2-LPAR6	0	1	1	novel	chr13:49085906:-	chr13:48963948:-	out-of-frame	deletion/read-through	1	1
MLL_00226	T-ALL	DLEU2-SPRYD7	0	1	1	novel	chr13:50649695:-	chr13:50489296:-	.	deletion/read-through	1	1
MLL_13363	B-ALL	DLEU2-SPRYD7	0	1	1	novel	chr13:50649695:-	chr13:50489296:-	.	deletion/read-through	1	1
MLL_12522	B-ALL	DLEU2-SPRYD7	0	1	1	novel	chr13:50699438:-	chr13:50489296:-	.	deletion/read-through	1	1
MLL_13906	T-ALL	HNRNPC-ZNF219	0	1	1	known	chr14:21737457:-	chr14:21561833:-	.	deletion/read-through	1	1
MLL_13404	B-ALL	ARHGAP11A-C16orf58	1	1	1	novel	chr15:32925309:+	chr16:31503661:-	out-of-frame	translocation	1
MLL_13404	B-ALL	ITGAM-ZNF345	0	1	1	novel	chr16:31289430:+	chr19:37367687:+	out-of-frame	translocation	1
MLL_13404	B-ALL	C16orf58-WDR72	1	0	1	novel	chr16:31503330:-	chr15:53806201:-	out-of-frame	translocation/5'-5'	1
MLL_15347	B-ALL	CBFA2T3-CTCF	1	1	1	novel	chr16:89007428:-	chr16:67660458:+	.	inversion	1
MLL_13392	B-ALL	AP2B1-SLFN5	1	0	1	novel	chr17:33932859:+	chr17:33585811:+	out-of-frame	inversion/3'-3'	1
MLL_22199	T-ALL	TLK2-ANKFN1	0	1	1	novel	chr17:60558567:+	chr17:54517688:+	out-of-frame	duplication	1
MLL_22737	T-ALL	SMAD7-DYM	1	1	1	known	chr18:46468851:-	chr18:46690157:-	out-of-frame	duplication	1
MLL_13972	T-ALL	DNM2-PLEKHA4	1	0	1	novel	chr19:10923053:+	chr19:49341386:-	out-of-frame	inversion	1
MLL_19706	T-ALL	DNM2-SMARCA4	0	1	1	known	chr19:10935897:+	chr19:11168931:+	out-of-frame	deletion/read-through	1	1
MLL_13355	B-ALL	TCF3-HLF	0	1	1	known	chr19:1619110:-	chr17:53396289:+	out-of-frame	translocation	1
MLL_12659	B-ALL	TCF3-PBX1	1	1	1	canonical	chr19:1619110:-	chr1:164761731:+	in-frame	translocation	1
MLL_13391	B-ALL	TCF3-PBX1	1	1	1	canonical	chr19:1619110:-	chr1:164761731:+	in-frame	translocation	1
MLL_13394	B-ALL	TCF3-PBX1	1	1	1	canonical	chr19:1619110:-	chr1:164761731:+	in-frame	translocation	1
MLL_13403	B-ALL	TCF3-PBX1	1	1	1	canonical	chr19:1619110:-	chr1:164761731:+	in-frame	translocation	1
MLL_13404	B-ALL	ZNF345-CHP2	1	1	1	novel	chr19:37342806:+	chr16:23766982:+	.	translocation	1
MLL_12343	B-ALL	RUVBL2-BAX	0	1	1	novel	chr19:49502630:+	chr19:49464067:+	out-of-frame	duplication	1
MLL_12376	B-ALL	KDM4B-PHACTR1	0	1	1	novel	chr19:5041262:+	chr6:13182751:+	out-of-frame	translocation	1
MLL_12500	T-ALL	XPO1-MLLT10	1	1	1	known	chr2:61708320:-	chr10:21959378:+	in-frame	translocation	1
MLL_12292	B-ALL	SLC4A5-FUT11	0	1	1	novel	chr2:74555247:-	chr10:75535299:+	.	translocation	1
MLL_12522	B-ALL	MAPRE1-TP53INP2	1	1	1	novel	chr20:31407834:+	chr20:33296495:+	.	deletion	1	1
MLL_23111	T-ALL	NCOA6-SPDEF	1	1	1	novel	chr20:33356267:-	chr6:34512261:-	in-frame	translocation	1
MLL_23111	T-ALL	PABPC1L-NCOA6	1	1	1	novel	chr20:43566832:+	chr20:33303169:-	out-of-frame	inversion	1
MLL_12549	B-ALL	NRIP1-BCL2L1	1	1	1	novel	chr21:16386665:-	chr20:30310133:-	.	translocation	1
MLL_12522	B-ALL	USP25-CXADR	1	1	1	novel	chr21:17163983:+	chr21:18965470:+	in-frame	deletion	1	0
MLL_22997	B-ALL	RUNX1-CCDC41	0	1	1	novel	chr21:36421139:-	chr12:94706793:-	out-of-frame	translocation	1
MLL_13404	B-ALL	TRAPPC10-WDR72	1	1	1	novel	chr21:45457808:+	chr15:53815519:-	out-of-frame	translocation	1
MLL_13404	B-ALL	UBE2G2-RUNX1	1	1	1	known	chr21:46193462:-	chr21:36265260:-	in-frame	deletion	1	1
MLL_12516	B-ALL	BCR-ABL1	1	1	1	canonical	chr22:23524426:+	chr9:133729454:+	in-frame	translocation	1
MLL_12531	B-ALL	BCR-ABL1	1	1	1	canonical	chr22:23524426:+	chr9:133729451:+	in-frame	translocation	1
MLL_12538	B-ALL	BCR-ABL1	0	1	1	canonical	chr22:23524426:+	chr9:133729454:+	in-frame	translocation	1
MLL_12539	B-ALL	BCR-ABL1	1	1	1	canonical	chr22:23524426:+	chr9:133729451:+	in-frame	translocation	1
MLL_13975	B-ALL	BCR-ABL1	1	1	1	canonical	chr22:23524426:+	chr9:133729451:+	in-frame	translocation	1
MLL_13985	B-ALL	BCR-ABL1	0	1	1	canonical	chr22:23524426:+	chr9:133729451:+	in-frame	translocation	1
MLL_15340	B-ALL	BCR-ABL1	0	1	1	canonical	chr22:23524426:+	chr9:133729451:+	in-frame	translocation	1
MLL_15341	B-ALL	BCR-ABL1	1	1	1	canonical	chr22:23524426:+	chr9:133730188:+	in-frame	translocation	1
MLL_15347	B-ALL	BCR-ABL1	1	1	1	canonical	chr22:23524426:+	chr9:133729451:+	in-frame	translocation	1
MLL_15369	B-ALL	BCR-ABL1	1	1	1	canonical	chr22:23524426:+	chr9:133729451:+	in-frame	translocation	1
MLL_19286	B-ALL	BCR-ABL1	1	1	1	canonical	chr22:23524426:+	chr9:133729451:+	in-frame	translocation	1
MLL_22155	B-ALL	BCR-ABL1	0	1	1	canonical	chr22:23524426:+	chr9:133729451:+	in-frame	translocation	1
MLL_22501	B-ALL	BCR-ABL1	1	1	1	canonical	chr22:23524426:+	chr9:133729451:+	in-frame	translocation	1
MLL_22517	B-ALL	BCR-ABL1	0	1	1	canonical	chr22:23524426:+	chr9:133729451:+	in-frame	translocation	1
MLL_12257	B-ALL	BCR-ABL1/ABL1-BCR	1	1	1	canonical	chr22:23524426:+	chr9:133729451:+	in-frame	translocation	1
MLL_12525	B-ALL	BCR-ABL1/ABL1-BCR	1	1	1	canonical	chr22:23524426:+	chr9:133729454:+	in-frame	translocation	1
MLL_12542	B-ALL	BCR-ABL1/ABL1-BCR	0	1	1	canonical	chr22:23524426:+	chr9:133729454:+	in-frame	translocation	1
MLL_14885	B-ALL	BCR-ABL1/ABL1-BCR	0	1	1	canonical	chr22:23524426:+	chr9:133729451:+	in-frame	translocation	1
MLL_14888	B-ALL	BCR-ABL1/ABL1-BCR	0	1	1	canonical	chr22:23524426:+	chr9:133729451:+	in-frame	translocation	1
MLL_15349	B-ALL	BCR-ABL1/ABL1-BCR	1	1	1	canonical	chr22:23524426:+	chr9:133729451:+	in-frame	translocation	1
MLL_15361	B-ALL	BCR-ABL1/ABL1-BCR	1	1	1	canonical	chr22:23524426:+	chr9:133729451:+	in-frame	translocation	1
MLL_15364	B-ALL	BCR-ABL1/ABL1-BCR	1	1	1	canonical	chr22:23524426:+	chr9:133729451:+	in-frame	translocation	1
MLL_15370	B-ALL	BCR-ABL1/ABL1-BCR	1	1	1	canonical	chr22:23524426:+	chr9:133729451:+	in-frame	translocation	1
MLL_15372	B-ALL	BCR-ABL1/ABL1-BCR	1	1	1	canonical	chr22:23524426:+	chr9:133729451:+	in-frame	translocation	1
MLL_22141	B-ALL	BCR-ABL1/ABL1-BCR	1	1	1	canonical	chr22:23524426:+	chr9:133729451:+	in-frame	translocation	1
MLL_22177	B-ALL	BCR-ABL1/ABL1-BCR	1	1	1	canonical	chr22:23524426:+	chr9:133729451:+	in-frame	translocation	1
MLL_22507	B-ALL	BCR-ABL1/ABL1-BCR	1	1	1	canonical	chr22:23524426:+	chr9:133729451:+	in-frame	translocation	1
MLL_22526	B-ALL	BCR-ABL1/ABL1-BCR	1	1	1	canonical	chr22:23524426:+	chr9:133729451:+	in-frame	translocation	1
MLL_22746	B-ALL	BCR-ABL1/ABL1-BCR	1	1	1	canonical	chr22:23524426:+	chr9:133729451:+	in-frame	translocation	1
MLL_22990	B-ALL	BCR-ABL1/ABL1-BCR	1	1	1	canonical	chr22:23524426:+	chr9:133729451:+	in-frame	translocation	1
MLL_15366	B-ALL	BCR-ABL1	1	1	1	canonical	chr22:23631808:+	chr9:133729451:+	in-frame	translocation	1
MLL_14743	B-ALL	BCR-ABL1/ABL1-BCR	1	1	1	canonical	chr22:23631808:+	chr9:133729451:+	in-frame	translocation	1
MLL_15033	B-ALL	BCR-ABL1/ABL1-BCR	1	1	1	canonical	chr22:23631808:+	chr9:133729451:+	in-frame	translocation	1
MLL_15353	B-ALL	BCR-ABL1/ABL1-BCR	1	1	1	canonical	chr22:23631808:+	chr9:133729451:+	in-frame	translocation	1
MLL_15356	B-ALL	BCR-ABL1/ABL1-BCR	1	1	1	canonical	chr22:23631808:+	chr9:133729451:+	in-frame	translocation	1
MLL_15365	B-ALL	BCR-ABL1/ABL1-BCR	1	1	1	canonical	chr22:23631808:+	chr9:133729451:+	in-frame	translocation	1
MLL_15342	B-ALL	BCR-ABL1	1	1	1	canonical	chr22:23632600:+	chr9:133729451:+	in-frame	translocation	1
MLL_15376	B-ALL	BCR-ABL1	0	1	1	canonical	chr22:23632600:+	chr9:133729451:+	in-frame	translocation	1
MLL_15345	B-ALL	BCR-ABL1/ABL1-BCR	1	1	1	canonical	chr22:23632600:+	chr9:133729451:+	in-frame	translocation	1
MLL_21571	B-ALL	BCR-ABL1/ABL1-BCR	1	1	1	canonical	chr22:23632600:+	chr9:133729451:+	in-frame	translocation	1
MLL_12654	B-ALL	BCR-JAK2	0	1	1	known	chr22:23632600:+	chr9:5081725:+	in-frame	translocation	1
MLL_12663	B-ALL	EWSR1-ZNF384	1	1	1	known	chr22:29688595:+	chr12:6788691:-	out-of-frame	translocation	1
MLL_22166	T-ALL	DDX17-IL2RB	1	1	1	novel	chr22:38897135:-	chr22:37540245:-	in-frame	deletion	1	0
MLL_12653	B-ALL	EP300-ZNF384	1	1	1	known	chr22:41527637:+	chr12:6788691:-	in-frame	translocation	1
MLL_13346	B-ALL	EP300-ZNF384	1	1	1	known	chr22:41527637:+	chr12:6797392:-	in-frame	translocation	1
MLL_13362	B-ALL	EP300-ZNF384	1	1	1	known	chr22:41527637:+	chr12:6788691:-	in-frame	translocation	1
MLL_13364	B-ALL	EP300-ZNF384	1	1	1	known	chr22:41527637:+	chr12:6788691:-	in-frame	translocation	1
MLL_13369	B-ALL	EP300-ZNF384	1	1	1	known	chr22:41527637:+	chr12:6788691:-	in-frame	translocation	1
MLL_13379	B-ALL	EP300-ZNF384	1	1	1	known	chr22:41527637:+	chr12:6788691:-	in-frame	translocation	1
MLL_21511	B-ALL	EP300-ZNF384	1	1	1	known	chr22:41527637:+	chr12:6788691:-	in-frame	translocation	1
MLL_14511	B-ALL	XRN1-WDR52	0	1	1	novel	chr3:142090081:-	chr3:113122863:-	out-of-frame	deletion	1	1
MLL_13370	B-ALL	SETD2-CCDC12	0	1	1	known	chr3:47139445:-	chr3:46982555:-	in-frame	deletion/read-through	1	1
MLL_13376	B-ALL	USP38-GAB1	0	1	1	novel	chr4:144119077:+	chr4:144336630:+	in-frame	deletion/read-through	1	1
MLL_14757	T-ALL	FBXW7-SH3D19	1	1	1	known	chr4:153456093:-	chr4:152080504:-	out-of-frame	deletion	1	1
MLL_12522	B-ALL	TAPT1-PROM1	0	1	1	known	chr4:16189880:-	chr4:16026935:-	out-of-frame	deletion/read-through	1	1
MLL_13411	B-ALL	TAPT1-PROM1	0	1	1	known	chr4:16227882:-	chr4:16026935:-	out-of-frame	deletion/read-through	1	1
MLL_13409	B-ALL	ANAPC4-RBFOX1	0	1	1	novel	chr4:25408875:+	chr16:6106976:+	out-of-frame	translocation	1
MLL_13401	B-ALL	SHROOM3-BMP3	0	1	1	novel	chr4:77631440:+	chr4:81974499:+	out-of-frame	deletion	1	1
MLL_12284	B-ALL	AFF1-KMT2A	1	1	1	canonical	chr4:87968746:+	chr11:118360507:+	in-frame	translocation	1
MLL_14883	B-ALL	AFF1-KMT2A	0	1	1	canonical	chr4:87968746:+	chr11:118354898:+	in-frame	translocation	1
MLL_12281	B-ALL	PKD2-EPS8	0	1	1	novel	chr4:88973310:+	chr12:15811519:-	out-of-frame	translocation	1
MLL_13370	B-ALL	SNX2-ABL1	1	1	1	known	chr5:122135550:+	chr9:133738150:+	in-frame	translocation	1
MLL_23112	T-ALL	TCF7-VDAC1	1	1	1	novel	chr5:133451724:+	chr5:133328709:-	in-frame	inversion	1
MLL_21385	T-ALL	FBXO38-HTR4	1	1	1	novel	chr5:147763602:+	chr5:147830835:-	.	inversion	1
MLL_13352	B-ALL	EBF1-PDGFRB	1	1	1	known	chr5:158134987:-	chr5:149506177:-	in-frame	deletion	1	1
MLL_12503	B-ALL	BRD9-NUTM1	0	1	1	known	chr5:870588:-	chr15:34646647:+	in-frame	translocation	1
MLL_21974	T-ALL	FOXO3-PPFIBP1	1	1	1	novel	chr6:108883032:+	chr12:27824364:+	in-frame	translocation	1
MLL_12527	B-ALL	MYB-HOXA7	1	1	1	novel	chr6:135515598:+	chr7:27196056:-	in-frame	translocation	1
MLL_22166	T-ALL	ARID1B-ZDHHC14	1	1	1	known	chr6:157100605:+	chr6:157963617:+	out-of-frame	deletion	1	1
MLL_12649	B-ALL	HIST1H2BD-BTN3A2	0	1	1	novel	chr6:26158787:+	chr6:26375743:+	out-of-frame	deletion/read-through	1	1
MLL_13389	B-ALL	PHF3-SCAF8	1	1	1	novel	chr6:64356700:+	chr6:155095123:+	out-of-frame	deletion	1	0
MLL_13382	B-ALL	UBE3D-GRIK2	1	1	1	novel	chr6:83728692:-	chr6:102069824:+	out-of-frame	inversion	1
MLL_13391	B-ALL	PGM3-IBTK	1	1	1	novel	chr6:83888392:-	chr6:82943972:-	in-frame	deletion	1	1
MLL_15345	B-ALL	DNAJC2-RELN	0	1	1	known	chr7:102953037:-	chr7:103363638:-	in-frame	duplication	1
MLL_13412	B-ALL	IKZF1-IGKV2D-14	0	1	1	novel	chr7:50344518:+	chr2:90161093:+	.	translocation	1
MLL_13975	B-ALL	CASD1-PEG10	0	1	1	novel	chr7:94139529:+	chr7:94292646:+	out-of-frame	deletion/read-through	1	1
MLL_12528	B-ALL	FGFR1-CNTRL	1	1	1	known	chr8:38277057:-	chr9:123935521:-	in-frame	translocation	1
MLL_14755	T-ALL	MYBL1-TOX	1	1	1	known	chr8:67484717:-	chr8:59872567:-	in-frame	deletion	1	0
MLL_12499	T-ALL	SET-NUP214	1	1	0	known	chr9:131456321:+	chr9:134034770:+	in-frame	deletion	1	1
MLL_23003	T-ALL	SET-NUP214	0	1	1	known	chr9:131456321:+	chr9:134034770:+	in-frame	deletion	1	1
MLL_13412	B-ALL	ABL1-GABARAPL1	1	1	1	novel	chr9:133589842:+	chr12:10370662:+	out-of-frame	translocation	1
MLL_19706	T-ALL	ABL1-NUP214	1	1	1	known	chr9:133755544:+	chr9:134034850:-	out-of-frame	inversion	1
MLL_13376	B-ALL	IFNW1-DMRTA1	1	0	1	novel	chr9:21141144:-	chr9:22451063:+	.	deletion/3'-3'	1	1
MLL_12284	B-ALL	MTAP-ANRIL	0	1	1	known	chr9:21818201:+	chr9:22046750:+	out-of-frame	deletion/read-through	1	1
MLL_12522	B-ALL	MTAP-ANRIL	0	1	1	known	chr9:21818201:+	chr9:22029432:+	out-of-frame	deletion/read-through	1	1
MLL_12651	B-ALL	MTAP-ANRIL	0	1	1	known	chr9:21818201:+	chr9:22029432:+	out-of-frame	deletion/read-through	1	1
MLL_13392	B-ALL	MTAP-ANRIL	0	1	1	known	chr9:21818201:+	chr9:22029432:+	out-of-frame	deletion/read-through	1	1
MLL_14315	T-ALL	MTAP-ANRIL	0	1	1	known	chr9:21818201:+	chr9:22029432:+	out-of-frame	deletion/read-through	1	1
MLL_14321	T-ALL	MTAP-ANRIL	0	1	1	known	chr9:21818201:+	chr9:22029432:+	out-of-frame	deletion/read-through	1	1
MLL_14888	B-ALL	MTAP-ANRIL	0	1	1	known	chr9:21818201:+	chr9:22029432:+	out-of-frame	deletion/read-through	1	1
MLL_21373	T-ALL	MTAP-ANRIL	0	1	1	known	chr9:21818201:+	chr9:21995047:+	out-of-frame	deletion/read-through	1	1
MLL_21967	T-ALL	MTAP-ANRIL	0	1	1	known	chr9:21818201:+	chr9:21995047:+	out-of-frame	deletion/read-through	1	1
MLL_22501	B-ALL	MTAP-ANRIL	0	1	1	known	chr9:21818201:+	chr9:22029432:+	out-of-frame	deletion/read-through	1	1
MLL_23111	T-ALL	MTAP-ANRIL	0	1	1	known	chr9:21818201:+	chr9:22097257:+	out-of-frame	deletion/read-through	1	1
MLL_23211	T-ALL	MTAP-ANRIL	0	1	1	known	chr9:21818201:+	chr9:22029432:+	out-of-frame	deletion/read-through	1	1
MLL_13390	B-ALL	MTAP-ANRIL	0	1	1	known	chr9:21859424:+	chr9:22046316:+	.	deletion/read-through	1	1
MLL_14755	T-ALL	MTAP-ANRIL	0	1	1	known	chr9:21859424:+	chr9:22029432:+	out-of-frame	deletion/read-through	1	1
MLL_12347	B-ALL	MTAP-ANRIL	0	1	1	known	chr9:21866841:+	chr9:22046750:+	out-of-frame	deletion/read-through	1	1
MLL_13348	B-ALL	PAX5-ZCCHC7	1	1	1	known	chr9:36923352:-	chr9:37302185:+	in-frame	inversion	1
MLL_13342	B-ALL	PAX5-JAK2	1	1	1	known	chr9:37002645:-	chr9:5081725:+	in-frame	inversion	1
MLL_18644	B-ALL	PAX5-ZCCHC7	1	1	1	known	chr9:37033983:-	chr9:37302185:+	in-frame	inversion	1
MLL_21971	T-ALL	PHF2-INVS	1	1	1	novel	chr9:96339153:+	chr9:103027104:+	out-of-frame	deletion	1	1
MLL_12376	B-ALL	RENBP-DNASE1L1	1	1	1	novel	chrX:153205555:-	chrX:153638149:-	out-of-frame	duplication	1
MLL_12651	B-ALL	P2RY8-CRLF2	0	1	1	known	chrX:1655814:-	chrX:1327801:-	.	deletion/read-through	1	1
MLL_12660	B-ALL	P2RY8-CRLF2	0	1	1	known	chrX:1655814:-	chrX:1331529:-	.	deletion/read-through	1	1
MLL_13358	B-ALL	P2RY8-CRLF2	0	1	1	known	chrX:1655814:-	chrX:1331529:-	.	deletion/read-through	1	1
MLL_12519	T-ALL	DDX3X-MLLT10/MLLT10-DDX3X	1	1	1	known	chrX:41202089:+	chr10:21940602:+	in-frame	translocation	1
