# Supplementary material for: Clinical application of whole transcriptome sequencing for the classification of patients with acute lymphoblastic leukemia
Source: BMC Cancer. 2021 Aug 2;21:886. doi: 10.1186/s12885-021-08635-5 (PMC8330044; doi:10.1186/s12885-021-08635-5)
Supplement: Supplementary file 7 — Additional file 7: Table S5. Copy number variations called by CNVkit for WTS data. [file 12885_2021_8635_MOESM7_ESM.xlsx]

## Sheet: Tabelle1
Table S5: Copy number variations called by CNVkit for WTS data
#RNA-Seq result - gain of chromosome =1 - loss of chromosome =-1 - no gain / no loss of chromosome = 0
Patient_ID	Chr 1	Chr 2	Chr 3	Chr 4	Chr 5	Chr 6	Chr 7	Chr 8	Chr 9	Chr 10	Chr 11	Chr 12	Chr 13	Chr 14	Chr 15	Chr 16	Chr 17	Chr 18	Chr 19	Chr 20	Chr 21	Chr 22	Classification result		comment
																							low hypodiploid	high hyperdiploid
MLL_00092	0	0	0	0	0	0	0	0	0	0	0	0	0	0	0	0	0	1	0	0	0	0
MLL_12280	0	0	0	0	0	0	0	0	0	0	0	-1	0	0	-1	0	0	1	0	0	0	0			missed as low hypodiploid/near-triploid
MLL_12281	0	0	-1	0	0	0	0	0	0	0	0	0	0	1	-1	-1	0	1	-1	0	1	0		1	correctly identified as high hyperdiploid
MLL_12286	0	0	0	0	0	0	-1	0	0	0	0	0	0	-1	-1	-1	-1	1	0	0	1	0	1		correctly identified as low hypodiploid/near-triploid
MLL_12287	0	0	-1	0	-1	1	0	0	0	1	1	0	-1	0	-1	-1	0	0	1	-1	1	1	1		correctly identified as low hypodiploid/near-triploid
MLL_12289	0	0	0	0	0	0	0	0	0	0	0	0	1	0	0	0	0	0	0	0	0	0
MLL_12292	0	0	0	0	0	0	0	0	0	0	0	0	0	1	0	-1	-1	0	0	0	1	0		1	correctly identified as high hyperdiploid
MLL_12302	0	0	0	0	0	0	-1	0	-1	0	-1	0	1	0	0	0	0	0	0	0	0	0
MLL_12311	1	0	-1	0	-1	0	-1	0	-1	0	1	1	-1	1	-1	-1	-1	0	1	-1	1	1	1		correctly identified as low hypodiploid/near-triploid
MLL_12326	0	0	-1	1	0	0	-1	0	0	0	0	0	0	0	-1	-1	-1	0	0	0	0	1	1		correctly identified as low hypodiploid/near-triploid
MLL_12331	0	0	0	0	0	0	0	0	0	0	0	0	0	0	0	0	0	0	0	0	0	0
MLL_12333	1	1	-1	0	-1	1	-1	-1	-1	1	1	1	-1	1	-1	-1	-1	0	0	-1	1	1	1		correctly identified as low hypodiploid/near-triploid
MLL_12343	1	-1	-1	-1	1	0	0	0	0	1	-1	0	-1	1	1	0	0	1	0	-1	1	0	1		correctly identified as low hypodiploid/near-triploid
MLL_12347	0	0	-1	-1	1	0	0	1	0	0	0	-1	-1	1	0	0	1	0	1	0	1	-1	1		correctly identified as low hypodiploid/near-triploid
MLL_12356	0	1	-1	-1	1	0	-1	0	-1	1	1	0	1	0	-1	-1	-1	0	0	0	1	-1	1		correctly identified as low hypodiploid/near-triploid
MLL_12358	1	-1	-1	-1	1	1	-1	1	-1	1	-1	-1	0	1	-1	-1	-1	1	1	-1	1	1	1		correctly identified as low hypodiploid/near-triploid
MLL_12366	0	0	0	-1	0	0	0	-1	0	0	1	0	0	0	0	0	-1	1	0	0	1	1		1	misclassified as high hyperdiploid, according to WGS and genomic arrays low hypodiploid/near-triploid
MLL_12375	1	1	-1	-1	-1	0	-1	1	-1	1	1	1	-1	1	-1	-1	-1	1	0	-1	0	1	1		correctly identified as low hypodiploid/near-triploid
MLL_12376	1	-1	-1	-1	-1	1	-1	1	0	0	1	1	-1	1	1	-1	-1	1	1	-1	0	1	1		correctly identified as low hypodiploid/near-triploid
MLL_12378	1	-1	0	0	1	0	0	0	1	0	1	-1	0	-1	-1	-1	-1	1	0	0	1	1	1		correctly identified as low hypodiploid/near-triploid
MLL_12380	1	1	0	-1	0	0	-1	1	0	1	0	0	-1	0	-1	-1	-1	1	0	-1	1	1	1		correctly identified as low hypodiploid/near-triploid
MLL_12383	0	0	-1	0	1	0	-1	1	1	0	0	1	-1	-1	-1	-1	-1	1	0	0	0	1	1		correctly identified as low hypodiploid/near-triploid
MLL_12384	0	0	0	0	0	0	0	0	0	0	0	0	0	0	0	0	0	0	0	0	0	0
MLL_12395	0	0	-1	1	0	0	0	0	0	1	0	0	-1	1	-1	0	0	-1	-1	-1	0	1	1		correctly identified as low hypodiploid/near-triploid
MLL_12503	0	0	0	0	0	0	0	0	0	0	0	0	0	0	0	0	0	0	0	0	0	0
MLL_12504	0	-1	-1	1	0	0	0	0	0	1	0	0	0	1	0	0	0	1	0	0	0	0		1	correctly identified as high hyperdiploid
MLL_12507	0	-1	0	1	0	0	0	-1	0	1	1	0	-1	1	0	0	0	0	0	0	1	0		1	correctly identified as high hyperdiploid
MLL_12514	0	0	0	0	0	0	0	0	0	0	0	0	0	0	0	0	0	0	0	0	-1	0
MLL_12517	0	0	0	0	0	0	0	0	0	0	1	0	0	1	-1	0	0	0	0	0	1	0		1	correctly identified as high hyperdiploid
MLL_12520	0	0	0	0	0	0	0	0	0	0	0	0	0	0	0	0	0	0	0	0	0	0
MLL_12522	0	0	0	0	0	0	0	0	0	0	0	0	1	0	0	0	0	0	0	0	1	0
MLL_12527	0	0	0	1	0	0	0	1	0	0	0	0	0	0	0	1	0	0	0	0	0	0
MLL_12528	0	0	0	0	0	0	0	0	0	0	0	0	0	0	0	0	0	0	0	0	0	0
MLL_12535	0	0	0	0	0	0	0	0	0	0	0	0	0	0	0	0	0	0	0	0	-1	1
MLL_12541	0	0	0	0	0	0	-1	0	0	0	0	0	0	0	0	0	0	0	0	0	0	0
MLL_12544	0	0	0	0	0	0	0	0	0	0	0	0	0	0	0	0	0	0	0	0	0	-1
MLL_12549	0	0	0	0	0	0	0	0	0	0	0	0	0	0	0	0	0	0	0	0	1	0
MLL_12556	0	0	0	0	0	0	0	0	0	0	0	0	0	0	0	0	0	0	0	0	1	0
MLL_12647	0	0	0	0	0	0	0	0	0	0	0	0	0	0	0	-1	0	0	0	0	0	0
MLL_12648	0	0	1	0	0	0	-1	0	0	0	1	0	0	0	0	0	0	0	0	0	0	0
MLL_12649	0	0	0	0	0	0	0	-1	0	0	0	0	1	0	0	0	0	0	0	0	0	0
MLL_12651	0	0	0	0	0	0	0	0	0	0	0	0	0	0	0	0	0	0	0	0	0	0
MLL_12652	0	1	1	0	1	-1	0	0	0	0	0	1	0	0	0	0	0	0	-1	0	1	0			missed as high hyperdiploid
MLL_12653	0	0	0	0	0	0	0	-1	0	0	0	0	0	0	0	0	0	0	0	0	0	1
MLL_12654	0	0	0	0	0	0	-1	0	0	0	0	0	0	0	0	0	0	0	0	0	1	0
MLL_12655	0	0	0	0	0	0	0	0	0	0	0	0	0	1	0	0	0	0	0	0	0	0
MLL_12656	0	0	0	0	0	0	0	0	0	1	0	0	0	0	0	1	0	0	0	0	-1	0
MLL_12657	0	0	0	0	0	0	0	0	0	0	0	0	0	0	0	0	0	0	0	0	0	0
MLL_12658	0	0	0	0	0	0	0	0	0	0	0	0	0	0	0	0	0	0	0	0	0	0
MLL_12660	0	0	0	0	0	0	0	0	0	0	0	0	0	0	0	0	0	0	0	0	0	0
MLL_12661	0	0	0	0	0	0	0	0	0	0	0	0	0	0	1	0	0	0	0	0	0	0
MLL_12662	0	0	0	0	0	0	0	0	0	0	0	0	0	0	0	0	0	0	0	0	1	1			missed as near haploid
MLL_12663	0	0	0	0	0	0	0	0	0	0	0	0	0	0	0	0	0	1	0	0	0	0
MLL_12664	0	0	0	0	0	0	0	0	0	0	0	0	0	0	0	0	0	-1	0	0	0	1
MLL_13337	0	0	0	0	0	0	0	0	0	0	0	0	1	0	0	0	0	0	0	0	0	0
MLL_13340	0	0	0	0	0	0	1	0	0	0	0	0	0	0	0	1	0	0	0	0	0	0
MLL_13341	0	0	0	0	0	0	0	0	0	0	0	0	0	0	0	0	0	0	0	0	0	0
MLL_13342	0	0	0	0	0	0	0	0	0	0	0	0	0	0	0	0	0	0	0	0	0	0
MLL_13344	0	0	0	0	0	0	0	0	0	0	0	0	0	0	0	0	0	0	0	0	0	0
MLL_13345	0	0	0	0	0	0	0	0	0	0	0	0	0	0	0	0	0	0	0	0	-1	0
MLL_13346	0	0	0	0	0	0	0	0	0	0	0	0	0	0	0	0	0	0	0	0	0	0
MLL_13347	0	0	0	0	0	0	-1	0	0	0	0	0	0	0	0	-1	0	0	0	0	0	0
MLL_13348	0	0	0	0	0	0	0	0	0	0	0	0	0	0	0	0	0	0	0	0	0	0
MLL_13350	0	0	0	0	0	0	0	0	0	0	0	0	0	0	0	0	0	0	-1	0	0	0
MLL_13351	0	0	0	0	0	0	0	0	0	0	0	0	0	0	0	0	1	0	0	0	0	0
MLL_13352	0	0	0	0	0	0	0	0	0	0	0	0	0	0	0	0	0	0	0	0	0	0
MLL_13353	0	0	0	0	0	0	0	0	0	0	0	0	0	0	0	0	0	0	0	0	0	0
MLL_13354	0	0	0	0	0	0	0	0	0	0	0	0	0	0	0	0	0	0	1	0	0	0
MLL_13355	0	0	0	0	0	0	0	0	0	0	0	0	0	0	0	0	0	0	0	0	0	0
MLL_13356	0	0	0	0	0	0	0	0	0	0	0	0	0	0	0	0	0	0	0	0	0	0
MLL_13357	0	0	0	0	0	0	0	0	0	0	0	0	0	0	0	0	0	0	0	0	0	0
MLL_13358	0	0	0	0	0	0	0	0	0	0	0	0	0	0	0	0	0	0	0	0	0	0
MLL_13359	0	0	0	0	0	0	0	0	0	0	0	0	0	0	0	0	0	0	0	0	0	0
MLL_13360	0	0	0	0	0	0	0	0	0	0	0	0	0	0	0	0	0	0	0	0	0	0
MLL_13361	0	0	0	0	0	0	0	0	0	0	0	0	0	0	0	0	0	0	0	0	0	0
MLL_13362	0	0	0	0	0	0	0	0	0	0	0	0	0	0	0	0	0	0	0	0	0	0
MLL_13363	0	0	0	0	0	0	0	0	0	0	0	0	0	0	0	0	0	0	0	0	-1	0
MLL_13364	0	0	0	0	0	0	0	0	0	0	0	0	0	0	0	0	0	0	0	0	0	0
MLL_13365	0	0	0	0	0	0	0	0	0	0	0	0	0	0	0	0	0	0	0	0	0	0
MLL_13366	0	0	0	0	0	0	0	0	0	0	-1	0	0	0	0	0	0	0	0	0	0	1
MLL_13367	0	0	0	0	0	0	0	0	0	0	0	0	0	0	0	0	0	0	0	0	0	0
MLL_13369	0	0	0	0	0	0	0	0	0	0	0	0	-1	0	0	0	0	0	0	0	0	1
MLL_13370	0	0	0	0	0	0	0	0	0	0	0	0	0	0	0	0	0	0	0	0	0	0
MLL_13371	0	0	0	0	0	0	0	0	0	0	0	0	0	0	0	0	0	0	0	0	0	0
MLL_13372	0	0	0	0	0	0	0	0	0	0	0	0	0	0	0	0	0	0	0	0	0	0
MLL_13373	0	0	0	0	0	0	0	0	0	0	0	0	0	0	0	0	0	0	0	0	0	0
MLL_13374	0	0	0	0	0	0	0	0	0	0	0	0	0	0	0	0	0	0	0	0	0	0
MLL_13375	0	0	0	0	0	0	0	0	0	0	0	0	0	0	0	0	0	0	0	0	0	0
MLL_13376	0	0	0	0	0	0	0	0	1	0	0	0	0	0	0	0	0	0	0	0	0	0
MLL_13377	0	0	0	0	0	0	0	0	0	0	0	0	0	0	0	0	0	0	0	0	0	0
MLL_13378	0	0	0	0	0	0	0	0	0	0	0	0	0	0	1	0	0	1	1	0	0	0
MLL_13379	0	0	0	0	0	0	0	0	0	0	0	0	1	0	0	0	0	0	0	0	0	0
MLL_13380	0	0	0	0	0	0	-1	0	-1	0	0	0	0	0	-1	0	0	1	0	0	0	0
MLL_13381	0	0	0	0	0	0	0	0	0	0	0	0	0	0	0	0	0	0	0	-1	0	0
MLL_13382	0	0	0	0	0	0	0	0	0	0	0	0	0	0	0	0	0	0	0	0	0	0
MLL_13383	0	0	0	0	0	0	0	0	0	0	0	0	0	0	0	0	0	0	0	0	0	0
MLL_13384	0	0	0	0	0	0	0	1	0	0	0	0	0	0	0	0	0	0	0	0	1	0
MLL_13385	0	0	0	0	0	0	0	0	0	0	0	0	0	0	0	0	0	0	0	0	-1	0
MLL_13386	0	0	0	0	0	0	0	0	0	0	0	0	0	0	0	0	0	0	0	0	0	0
MLL_13387	0	0	0	0	0	0	0	0	0	0	0	0	0	0	0	0	0	0	0	0	0	0
MLL_13388	0	0	0	0	0	0	0	0	0	0	0	0	0	0	0	0	0	0	0	0	0	0
MLL_13389	0	0	-1	0	0	0	0	-1	0	1	0	0	0	0	0	0	0	1	0	1	1	0		1	correctly identified as high hyperdiploid
MLL_13390	0	0	0	0	0	0	0	0	0	0	0	0	0	0	0	0	0	0	0	0	0	0
MLL_13392	0	0	0	0	0	0	0	-1	0	0	0	0	0	0	0	1	0	0	0	0	0	0
MLL_13393	0	0	0	0	0	0	0	0	0	0	0	0	0	0	0	0	0	0	0	0	0	0
MLL_13395	0	0	0	0	0	0	0	0	0	0	0	0	0	0	0	0	0	0	0	0	0	0
MLL_13396	0	-1	0	0	0	1	0	0	0	0	0	1	-1	0	0	0	0	1	0	1	-1	1		1	correctly identified as high hyperdiploid
MLL_13397	0	0	0	0	0	1	0	0	0	0	0	0	0	0	0	0	0	0	0	0	0	0
MLL_13398	0	0	0	0	0	0	0	0	0	0	0	0	0	0	0	0	0	0	0	0	0	0
MLL_13399	0	0	0	0	0	0	0	0	1	0	0	0	0	0	0	0	0	0	0	0	0	0
MLL_13400	0	0	0	0	0	0	0	0	0	0	0	0	1	0	0	0	0	0	0	0	-1	0
MLL_13401	0	0	0	0	0	1	0	0	-1	1	0	1	0	0	-1	-1	-1	0	0	-1	0	0	1		correctly identified as low hypodiploid/near-triploid
MLL_13402	0	0	0	0	0	0	0	0	0	0	0	0	0	0	0	0	0	0	0	0	0	0
MLL_13404	0	0	-1	0	0	0	0	0	0	0	0	0	0	0	0	-1	0	0	0	1	0	1
MLL_13405	0	0	0	0	0	0	0	0	0	0	0	0	0	0	0	0	0	0	0	0	0	0
MLL_13406	0	0	0	0	0	0	-1	0	0	0	0	0	0	0	0	0	0	0	0	0	0	1
MLL_13407	0	0	0	0	0	0	0	0	0	0	0	0	0	0	0	0	0	0	0	0	0	0
MLL_13408	0	0	-1	0	0	0	0	0	1	1	1	0	-1	0	-1	0	-1	0	0	0	1	1	1		correctly identified as low hypodiploid/near-triploid
MLL_13409	0	0	0	0	0	0	0	0	0	0	0	0	0	0	0	0	0	0	0	0	0	0
MLL_13410	0	0	0	0	0	0	0	0	0	1	0	0	-1	0	0	1	0	-1	0	0	1	0		1	correctly identified as high hyperdiploid
MLL_13411	0	0	0	0	0	0	0	0	0	0	0	0	0	0	0	0	0	0	0	0	0	0
MLL_13412	0	0	0	0	0	0	0	0	0	0	0	0	0	0	0	0	0	0	0	0	0	0
MLL_13413	0	0	0	0	0	0	0	0	-1	0	0	0	0	0	0	0	0	0	0	1	-1	0
MLL_13415	0	0	0	0	0	0	0	0	0	0	-1	0	0	0	0	0	0	0	0	0	1	0			missed as high hyperdiploid
MLL_13424	0	0	0	1	0	0	0	0	0	0	0	0	0	1	-1	0	1	0	0	-1	1	0		1	correctly identified as high hyperdiploid
MLL_13901	0	0	0	0	0	1	0	0	0	1	0	0	0	0	0	0	1	1	0	0	0	0		1	correctly identified as high hyperdiploid
MLL_13977	-1	-1	0	0	0	0	0	1	0	1	0	0	0	1	-1	0	1	0	0	0	1	-1		1	correctly identified as high hyperdiploid
MLL_14511	0	0	0	0	0	0	0	0	0	0	0	0	0	0	0	0	0	0	0	0	-1	0
MLL_15377	0	0	0	0	0	0	0	0	0	0	0	0	0	1	0	0	1	0	0	0	0	0			missed as high hyperdiploid
MLL_18644	0	0	0	0	0	0	0	0	0	0	0	0	0	0	0	0	0	0	0	0	0	0
MLL_18646	0	0	0	0	0	0	0	0	0	0	0	0	0	0	0	0	0	0	0	0	0	0
MLL_19863	0	0	0	0	0	0	0	0	0	0	0	0	0	0	0	0	0	0	0	0	0	0
MLL_20594	0	0	0	0	0	0	0	-1	0	0	0	0	1	0	0	0	0	0	0	0	-1	0
MLL_21511	0	0	0	0	0	0	0	0	0	0	0	0	0	0	0	0	0	0	0	0	0	0
MUC_00539	0	0	0	1	0	0	0	0	0	0	0	0	-1	0	-1	0	0	0	0	0	1	0		1	correctly identified as high hyperdiploid
