# Supplementary material for: Clinical application of whole transcriptome sequencing for the classification of patients with acute lymphoblastic leukemia
Source: BMC Cancer. 2021 Aug 2;21:886. doi: 10.1186/s12885-021-08635-5 (PMC8330044; doi:10.1186/s12885-021-08635-5)
Supplement: Supplementary file 8 — Additional file 8: Table S6. Expression of BCR-ABL1-like signature genes. [file 12885_2021_8635_MOESM8_ESM.xlsx]

## Sheet: Tabelle1
Table S6: Expression of BCR-ABL1-like signature genes
	Patient_ID	26 genes signature									Genes in both signatures																	Sánchez et al.
		ADGRF1	ARHGEF17	DPEP1	IFITM2	MME	NR3C2	NT5E	NUDT4	SOCS2	BMPR1B	CA6	CD99	CHN2	CRLF2	GAB1	IFITM1	JCHAIN	MUC4	NRXN3	PON2	S100Z	SEMA6A	SLC2A5	SPATS2L	TP53INP1	TTYH2	ABCA9	ARHGEF12	DCTN4	DENND3	ECM1	ENAM	GBP5	IL7R	LDB3	MDFIC	MMP28	RBM47	RNF157	SCHIP1	SH2B3	SLC37A3	TAF5L	TMEM154	WNT9A
BCR-ABL1 positive	MLL_12257	3.70368	5.31356	4.46173	5.23269	7.55838	4.22636	5.2334	3.11679	7.1289	4.82924	-0.748382	6.56123	3.9275	-3.39673	7.17125	5.45557	5.76476	4.24903	4.98593	3.40118	-0.940233	5.07269	6.30611	6.02171	7.22406	3.06022	-2.73179	4.76973	6.05305	7.16995	5.704	-4.11063	5.69938	5.94741	4.65344	3.96222	0.755802	2.55495	2.16565	-0.704157	6.46162	3.11987	4.89091	4.34818	-2.15418
	MLL_12516	5.96274	4.11171	5.40544	4.77222	7.35544	2.25428	4.27113	4.36411	6.19562	-0.228369	1.17722	6.65939	0.874158	-0.577825	7.87882	4.55839	5.4726	1.49174	3.78971	2.66957	-1.72394	3.70422	3.51249	7.65701	7.35733	3.92085	1.17722	7.83791	6.61008	6.46868	6.80154	-2.24531	4.61714	4.34251	1.19661	0.639231	1.93441	2.45282	1.58299	-3.49833	5.37597	2.58379	3.91208	2.91761	-0.577825
	MLL_12525	5.54586	5.19676	4.1049	4.72496	6.43037	2.47593	4.60504	2.71715	7.28424	2.33225	2.47045	7.60375	2.60658	0.404343	8.16284	5.94357	7.36418	3.49023	5.98548	4.03608	2.15228	6.62514	4.40841	4.9375	7.76437	3.29942	1.01405	3.88979	6.50565	7.30479	5.51358	-2.14157	5.71355	4.18906	1.05856	3.69207	3.30559	3.40661	2.8112	-0.77295	5.88864	3.065	4.35736	4.01176	0.0981046
	MLL_12531	7.91368	6.02995	5.54357	6.21026	9.3642	3.46331	7.78954	3.3435	8.1615	7.49937	3.29086	8.1779	4.15532	1.64111	8.94251	6.7907	8.93028	7.56295	8.04961	5.15666	3.99729	7.86481	5.45064	4.33289	9.11731	4.96558	0.200376	3.90981	7.11319	6.57468	6.34492	-2.48099	8.43993	1.12399	-3.077	6.02728	4.53313	4.55562	3.44737	0.0395081	6.17135	4.89826	3.69028	4.96558	1.29412
	MLL_12538	5.11599	2.69193	2.04976	5.98405	6.4943	3.21777	3.53915	5.18903	7.354	-4.11063	2.18289	7.53052	4.93151	-1.56466	7.02033	5.48945	6.14936	4.68445	4.12005	4.79258	-0.693792	5.7785	6.9099	6.04391	8.60353	4.79466	3.51914	4.21949	7.34657	7.66748	5.47264	-4.11063	5.90338	5.59953	-3.35239	3.10149	1.43269	5.00708	3.47308	-2.19771	6.15261	3.49374	4.8795	4.43236	1.36705
	MLL_12539	-4.11063	2.37198	1.444	5.64389	8.24008	5.08472	5.78295	3.54302	7.62696	-4.11063	1.85135	7.1266	4.25194	-0.558048	8.62199	5.91757	9.44621	0.311945	4.79757	3.61446	2.40459	5.203	5.50605	5.02041	9.88965	2.24266	5.95589	5.42788	6.96891	6.11647	3.89541	-4.11063	6.23795	5.56314	-0.437535	4.19715	1.39615	4.48137	3.33457	-2.08675	6.2748	2.78504	4.60755	5.29612	-0.912446
	MLL_12542	-4.11063	0.126856	2.52913	6.17762	8.36379	6.22877	5.44251	4.59821	8.45656	-2.5844	3.89344	8.2329	3.88814	1.05069	8.01893	4.74011	7.34968	3.14964	6.13692	5.42617	-0.7319	8.10471	6.36836	5.01724	11.2152	2.47367	5.49568	5.02209	8.81071	7.29173	4.50792	-4.11063	5.65219	4.91685	-1.37924	4.35134	0.327893	2.89905	2.27711	-3.15446	4.6366	1.75602	5.02932	5.61423	0.0530966
	MLL_13975	1.53676	4.71131	6.18416	5.13156	9.46275	5.17588	6.49409	3.40512	8.02694	4.10061	-1.51651	7.6908	5.58925	-4.11063	8.08968	3.57361	6.80094	1.903	2.08756	5.2118	2.38808	5.81061	6.21564	6.65513	9.8642	3.34944	3.41007	4.02185	6.82618	7.37792	6.9462	-3.40596	5.37024	4.77224	2.81913	4.41849	1.48133	2.41791	1.53676	-1.24317	5.23573	2.61964	4.778	3.64682	-2.05791
	MLL_13985	5.36197	2.74638	6.05514	5.48135	7.47923	5.35573	7.35028	4.69317	8.17645	-2.77019	4.00214	7.74863	4.3671	-0.996017	8.61869	5.30807	9.12978	2.92549	6.10619	6.33106	2.5197	5.77338	4.16079	5.98212	10.3495	4.16079	6.1501	4.58536	6.65183	6.16087	5.11481	-4.11063	6.49751	5.99422	5.01939	4.29722	2.45115	1.24127	4.25763	-0.224016	4.01802	3.11465	4.46305	4.34837	0.562741
	MLL_14743	7.15864	4.78021	5.1133	6.24074	7.97123	0.973875	2.33439	3.34009	7.78652	2.93242	1.48286	7.90158	2.33439	-0.747732	8.28424	6.69188	8.44827	2.86627	5.5389	4.61739	3.85079	6.78114	4.8207	3.94537	9.08335	4.12179	3.33311	6.41778	7.21668	7.63796	5.61712	-4.11063	6.72958	2.36209	-0.170063	4.21207	3.35395	2.95078	3.38127	-1.15551	5.34434	3.92694	3.62936	4.72795	-0.0928303
	MLL_14885	2.0524	3.93406	1.55188	4.48284	8.54207	4.43388	6.77472	4.13577	7.36404	4.29454	0.802121	7.60549	2.21581	-0.848587	8.3662	3.84253	4.73421	4.89292	5.32858	4.17382	0.847142	6.15084	6.20805	5.99953	9.30385	2.24973	-0.848587	4.26789	6.73672	5.71908	5.87123	-3.14359	5.64612	3.79449	1.57883	3.74777	2.02328	4.69319	4.37168	-2.56979	4.63981	3.0179	3.79162	3.49897	0.41048
	MLL_14888	-4.11063	2.32657	4.64321	5.03607	9.733	4.78151	3.88001	2.40476	8.03269	0.469613	3.43461	7.73128	4.56449	-2.96894	8.62407	4.87374	9.38134	4.27293	6.4739	2.72734	1.93694	4.27293	3.85237	6.20697	8.50682	2.97807	3.37759	6.04246	6.77831	7.84256	4.22525	-2.33967	4.64321	6.21106	5.05741	3.88684	1.4015	3.56802	4.39767	-0.403104	4.72929	3.60988	3.75126	6.96246	-1.29669
	MLL_15033	6.31843	2.2153	5.213	4.54789	9.62794	5.00715	6.93315	1.97185	7.89589	4.00846	1.65259	7.22361	4.57782	0.276874	8.7009	4.23306	7.48284	1.49913	4.75315	3.65252	2.821	5.85227	4.79422	7.03692	8.41704	2.20631	5.16161	4.08401	7.14524	7.19209	4.57258	-4.11063	6.91533	6.58433	0.971927	4.84143	1.71729	3.97973	3.64256	-2.11442	5.01232	4.68361	3.65913	5.78594	0.206497
	MLL_15340	5.79967	3.38946	1.7112	5.336	9.29456	5.39233	8.20114	3.04048	7.61237	6.21766	1.24716	7.619	3.91136	-0.65098	8.46969	4.58038	6.59323	3.25981	5.62639	5.24594	3.43307	6.48652	5.37006	7.30541	9.03878	2.71262	4.40312	3.53266	6.92494	7.27217	5.14464	-3.0325	5.61507	5.99275	0.494463	3.87387	3.23045	4.17553	4.27475	-0.65098	5.1577	3.39828	3.63332	4.81277	-0.976561
	MLL_15341	4.89291	3.23055	4.21076	5.86936	7.43887	3.57998	6.77045	4.34725	7.18679	-1.67901	0.787168	6.98041	2.94302	-1.81589	6.12562	5.21949	6.66509	3.45167	5.29933	3.95609	-0.235512	4.60022	4.64001	5.61606	7.76745	4.06731	1.73853	6.39691	6.175	5.97622	4.66273	-2.80905	6.55793	5.24122	2.61051	3.00529	0.878729	3.78322	1.85584	-1.81589	6.14131	3.94818	5.09972	5.20298	-0.970949
	MLL_15342	7.61573	4.51671	7.40873	6.01781	7.40772	0.467714	4.3824	3.17022	8.51925	4.31882	4.06106	7.78113	0.855048	0.28367	5.61927	7.70612	8.94805	4.03006	4.81717	5.75567	3.08428	5.41681	5.06469	3.82375	9.77041	5.29516	0.00624244	3.96159	7.76302	7.22858	3.91257	-2.71282	6.14674	2.80053	1.30529	5.68577	3.75462	1.94249	3.93059	0.28367	5.11875	3.39778	3.38149	4.46664	-0.0633884
	MLL_15345	5.78587	5.25332	4.40189	5.26979	8.45016	4.54412	7.55029	3.98693	7.70463	0.877769	0.899106	7.16515	5.21129	-1.71644	8.55564	3.92586	5.23979	4.88886	7.23447	5.76568	-2.83626	4.63754	6.53037	6.55116	8.83056	4.58584	4.69509	4.5842	7.49465	8.06102	5.60373	-4.11063	4.77517	4.70875	6.46077	3.06715	0.135265	3.71043	2.19391	0.098844	6.59554	3.49612	4.5185	3.92066	-1.18051
	MLL_15347	-3.60654	1.11379	2.36909	4.52259	6.87681	6.04927	3.2331	3.12516	7.03325	-4.11063	-0.592632	6.42265	0.286831	0.547999	7.97387	4.90599	6.48792	-0.646288	-2.29942	4.24348	-1.52117	2.77839	4.5865	2.98661	9.09362	-0.0323008	4.9199	4.77051	6.96779	5.80441	1.4569	-3.23371	4.83434	4.44294	-1.42425	3.68537	-2.9377	4.00545	-1.52117	-3.60654	7.61391	2.7423	5.70279	2.93273	-1.42425
	MLL_15349	5.96884	3.95858	5.37265	5.04629	7.85885	2.33613	2.90569	4.66539	7.85901	3.69184	3.2402	7.31606	3.38225	-0.023042	7.10766	6.48414	8.65329	5.30101	6.02179	3.60604	2.37242	7.00938	4.15889	3.97283	9.33637	5.89029	1.11618	5.03388	7.47097	6.67059	5.02934	-3.58008	6.77053	3.87756	0.12045	2.75987	1.35257	5.20163	0.0504874	1.1332	6.15225	3.23626	5.10463	4.20993	0.812331
	MLL_15353	5.63784	4.17393	4.19824	5.28377	8.58909	3.84497	6.47981	4.92936	7.92817	3.55619	2.39822	7.27265	4.54634	0.41764	8.47787	4.59597	6.4506	3.42502	7.49292	5.13641	1.69018	6.01037	6.48394	6.60781	9.61865	5.43801	5.62295	3.51162	7.30052	7.10922	4.41768	-3.19759	6.42937	3.86029	-0.689329	4.0005	2.36997	3.75499	4.33971	-1.26644	6.90101	5.12166	5.4001	5.85342	0.802941
	MLL_15356	7.40944	4.52328	5.60368	4.49997	9.3848	4.95114	4.69734	3.87935	7.49197	3.48551	2.73642	6.49402	3.37945	1.56067	7.82074	6.37635	6.08969	-0.280301	4.86112	3.29445	1.69306	5.69888	6.23308	6.9207	9.82994	4.69892	6.19896	5.10644	7.2854	7.6868	5.287	-4.11063	5.75374	5.55665	1.46018	2.9579	4.11713	3.49279	5.19173	-0.815424	5.77631	4.44657	4.77857	5.21174	1.43014
	MLL_15361	7.19781	3.87816	6.11573	5.85124	8.51665	3.1036	4.33712	4.06596	6.81089	-1.86599	1.8549	6.64399	6.11623	-1.34159	8.60279	5.49054	5.38406	2.81401	3.77041	3.90389	-0.0412968	6.5065	6.77554	4.55351	8.53529	5.11743	1.55771	6.26756	7.6853	7.92458	4.10681	-3.60936	6.12073	7.02423	1.07185	3.74993	0.653544	3.4658	1.84528	-0.499743	7.3335	4.76735	3.87343	6.53746	2.7484
	MLL_15364	3.89025	4.71786	5.6245	4.69695	6.94566	4.06364	4.89358	4.21515	7.36606	3.00199	0.691402	6.85679	3.52929	-0.0868602	7.76757	5.08817	7.31817	0.691402	6.17275	4.12756	1.34518	5.58711	6.44077	5.46322	8.71748	3.65027	-3.32241	6.75592	7.33519	8.08244	2.77248	-4.11063	6.25772	5.48236	-3.32241	3.93063	1.36888	2.79889	2.45581	-0.537238	7.26193	3.47026	4.72935	3.9346	-0.829182
	MLL_15365	6.91014	6.35686	4.54756	5.52241	8.09068	1.48026	4.33223	4.03214	7.28065	3.87864	0.494596	7.39675	2.53414	1.26285	8.08383	5.58961	8.35107	4.40355	6.21946	4.66661	2.89599	7.05366	5.98246	4.14171	9.48579	5.2379	2.15097	6.35739	7.54953	7.6062	2.89599	-3.08397	7.62585	4.13433	-3.50784	4.49667	1.7868	3.96992	1.00676	0.721688	6.90111	5.00011	4.40968	5.58691	1.26285
	MLL_15366	6.31885	5.61116	6.35724	5.18627	9.58573	0.462512	3.48636	3.24813	8.01472	4.84772	2.15203	7.42413	2.89728	-1.31068	7.2751	7.30598	9.27569	5.5961	7.06491	3.46794	4.09907	5.9518	5.74829	4.81894	9.7196	4.61526	3.01431	5.67046	6.76836	7.2696	5.53295	-2.84559	6.59675	2.48597	1.14443	3.64934	3.50455	3.46529	0.504423	1.56657	5.21731	5.48927	4.29985	5.25233	1.54665
	MLL_15369	4.92906	4.68951	4.34922	5.3617	6.34614	0.100979	5.64694	1.33065	7.04011	3.45275	0.600646	7.27989	1.50194	0.424394	6.48666	6.18824	6.88505	2.70971	4.81181	2.72709	2.8933	2.41175	4.70625	5.93407	6.849	3.27514	0.57016	3.21483	7.30643	6.64336	1.91364	-3.76142	7.60186	2.96828	-4.11063	3.8501	1.50999	4.25053	1.06151	-1.6109	6.15877	3.59392	4.01196	5.05412	-0.823183
	MLL_15370	-2.87441	2.38894	3.71858	5.76988	8.81151	4.27827	5.3858	3.67935	7.49232	-1.76938	4.09827	7.39477	4.88018	0.0550839	7.14048	5.12045	7.62241	0.927691	5.21798	3.98127	1.65899	6.09957	5.09749	4.00615	8.97322	2.92452	4.72185	6.97933	6.81207	6.99584	2.64571	-3.36397	6.8296	6.24922	-2.87441	4.2899	-1.15104	4.52444	0.0550839	-2.21859	6.01105	4.27242	4.32986	6.36708	0.866905
	MLL_15372	3.5515	4.54952	4.20901	3.40554	8.05744	4.50947	4.72623	3.05564	6.97387	4.48159	1.0048	7.01621	4.60225	-1.55662	7.51195	5.32036	7.8033	5.54931	6.15823	2.32387	0.554032	7.66834	4.42244	2.71045	9.69542	5.21773	2.59886	6.84272	6.85299	8.4163	2.33858	-3.58159	7.3511	5.70988	-0.273798	3.90015	2.55546	4.20701	-0.414626	2.10057	7.05623	3.05118	4.68368	3.52282	2.15972
	MLL_15376	5.09322	4.46285	1.21299	4.62919	7.43075	0.845244	1.71125	2.97855	6.2861	3.5058	-1.30179	7.3797	0.445619	0.13894	7.24728	3.23982	6.98946	-0.585485	3.1295	3.19943	1.9245	6.49519	3.54931	2.77373	9.98394	1.9245	4.16022	4.70808	7.06634	6.68998	0.445619	-2.78766	6.82884	4.74129	-1.64978	4.32573	0.773688	4.79197	-0.40859	-1.64978	6.81332	3.55998	4.55644	4.97856	-1.64978
	MLL_19286	5.81828	4.56186	5.66834	5.62503	7.32518	4.9	5.98487	4.40381	8.1501	2.52086	1.66769	7.80321	4.23485	-0.461402	7.97433	4.63807	6.71035	3.45615	6.30755	4.28518	1.9639	5.63639	5.88779	6.08534	8.51593	4.17383	-2.56247	3.21785	7.45771	7.44162	5.41508	-4.11063	4.31778	4.44866	-0.461402	3.17401	2.389	2.70466	3.8893	-0.989988	6.56686	2.86766	4.59549	4.42641	1.0053
	MLL_21571	5.79652	4.14696	4.78333	5.63373	4.89554	1.52388	8.32938	2.53623	8.06832	3.47433	1.4967	8.08652	3.06642	3.10743	6.87541	6.46116	8.29515	3.54569	3.67862	5.61805	3.85486	-0.566813	3.7026	5.14241	9.86158	1.79328	-2.02482	2.84723	8.92886	7.12768	0.369971	-3.56112	7.19449	4.32363	-3.56112	6.24594	2.01062	3.24037	3.3696	-1.87529	4.56027	3.37334	4.25635	4.29038	-2.02482
	MLL_22137	2.54626	4.30664	1.28644	4.31899	8.28312	1.51828	6.59758	3.79917	7.43289	1.71797	-1.32887	7.32377	2.97863	-1.04952	7.70986	3.12645	3.02459	2.84839	6.25288	3.40653	0.667904	3.73612	5.67489	6.34633	7.97663	2.26922	0.320275	2.43722	5.47422	5.54951	3.75442	-2.80657	5.9595	5.61856	2.70522	3.14044	2.88207	3.77249	1.89336	-0.815583	4.86936	2.39118	3.40653	2.86533	-0.437768
	MLL_22141	7.37723	4.46715	5.78394	5.18402	6.90878	1.18655	4.34095	4.07074	7.79441	0.858333	2.26639	7.6616	2.22937	0.838804	7.33581	5.96598	7.54987	5.59606	5.40677	5.58218	3.48826	5.90391	4.6824	4.60069	8.46778	4.60214	-0.751093	4.2422	7.29788	7.17866	4.61367	-4.11063	7.32313	3.13894	-1.0097	5.57703	2.47685	4.70279	2.071	-3.60363	6.39622	2.91013	4.1342	4.52938	1.12339
	MLL_22155	4.71152	2.6527	4.5389	5.05598	6.13207	0.841703	6.89502	4.49437	6.75103	-1.39954	1.81821	7.60403	3.45647	0.677591	7.22983	3.58558	5.82556	1.55991	6.00797	6.0946	1.12271	3.28644	4.22878	5.39017	8.70676	4.99044	-4.11063	6.61016	7.17573	7.6909	4.85291	-4.11063	5.19654	4.60131	4.93093	3.4223	-0.978481	3.70408	2.8962	-4.11063	6.31546	2.72456	4.49437	3.46488	-1.17371
	MLL_22177	6.35606	3.23772	4.50924	4.64183	9.41977	3.2089	4.85912	4.69994	6.56095	6.1611	0.675441	7.57081	4.09049	-1.37938	8.35097	3.75391	9.3461	2.94621	6.27235	6.13165	1.01212	7.07226	4.18231	5.95091	9.49117	4.44272	4.28598	5.85999	6.59963	7.46052	5.23285	-2.72575	5.08408	3.26597	4.05044	4.78539	1.58321	2.04116	1.10889	-3.25803	4.64721	2.5805	5.16882	4.65257	-0.492322
	MLL_22501	7.34654	4.41497	6.64317	5.59702	9.01665	5.00477	5.29018	6.09122	8.58965	-1.32618	1.73591	8.26516	4.48254	-1.92989	8.9446	4.31473	8.20008	4.18553	6.21159	6.12825	2.46281	7.57421	5.50036	6.45864	9.44967	5.08232	0.283418	2.18848	8.05263	8.31203	5.32495	-2.98766	4.61288	3.27386	0.817685	3.1012	1.76514	4.0614	0.817685	-2.36393	6.97181	3.47304	4.89002	3.97019	0.575143
	MLL_22507	5.64819	4.2684	1.62539	2.73061	8.53626	4.20981	4.54774	5.26774	6.88565	5.4493	1.31021	6.30546	3.00901	0.0935685	7.49027	1.56762	6.73307	5.38108	5.41149	3.61448	-1.11549	6.42075	5.31386	6.69928	9.1721	5.41013	5.0979	4.09182	6.83043	7.02988	4.68764	-2.85084	4.37046	2.18218	6.42414	2.49268	1.75181	3.30254	2.50299	-0.50692	5.58044	1.80277	4.19717	3.37169	0.874944
	MLL_22517	5.47061	2.95775	3.24157	4.5125	8.0432	4.47011	4.90439	4.51714	6.73235	-0.476242	0.539282	6.87728	2.72117	-2.92877	7.90062	3.43031	8.07655	6.61511	5.76758	4.34535	-1.00426	5.23774	4.83555	5.02319	8.38873	3.87504	5.0068	7.84594	6.6248	6.7794	4.1681	-2.28795	6.11656	6.64188	6.01208	3.55273	1.22313	3.64031	1.95486	-1.23417	5.32755	3.23032	4.61982	5.14197	-1.84577
	MLL_22526	3.83561	2.18889	3.0066	5.82254	4.9619	5.33469	5.17029	2.58199	6.32475	0.987492	-0.26182	6.06994	2.56695	-3.49115	6.41096	5.23118	5.45087	-1.32412	3.18464	4.46398	-0.432655	2.08715	3.95594	4.0236	8.2225	2.55938	-1.11565	6.25021	5.94392	6.66159	3.16978	-4.11063	5.65399	8.40614	4.90174	5.43439	1.48023	4.09348	3.8605	-3.49115	4.16763	4.41653	4.05896	6.14338	-3.49115
	MLL_22746	5.19186	2.95793	5.67572	4.76747	8.21692	4.13529	4.3411	4.36244	7.33251	-1.21907	-1.00217	6.88484	3.13622	-1.67387	6.93364	5.05943	5.86068	1.74695	2.48794	4.22045	0.141715	5.93377	6.66006	5.3324	9.99146	5.48012	3.45625	7.26983	7.32019	7.43832	4.37703	-4.11063	4.50061	5.16222	-2.18119	3.47144	3.44399	2.6832	3.51019	-0.646959	6.69121	3.94604	4.8488	3.92192	1.7569
	MLL_22990	3.2045	3.00887	2.81335	4.56245	4.84231	4.35784	2.84783	3.61059	5.6821	0.778783	-0.871116	5.48397	1.8165	-1.49232	6.26633	5.45839	5.08024	0.164241	4.55594	3.02025	-1.18293	2.65197	4.94742	4.31688	6.87894	2.41382	3.47377	8.33648	6.27783	6.43529	2.57687	-4.11063	5.37735	7.12658	2.71404	4.60717	0.269741	2.1214	3.6131	-2.13342	6.42747	3.50111	4.41788	3.88208	-2.80691
BCR-ABL1 negative	MLL_12265	0.0158224	0.787335	-2.20594	4.10555	2.64462	0.572985	1.42171	0.914366	7.82266	-0.528419	-1.41273	5.4125	0.124932	-0.528419	5.29191	0.493821	2.75907	3.02146	1.58339	-0.903854	-1.96321	0.41006	3.23124	4.09887	4.42384	1.28732	-0.613521	3.11039	5.01727	4.87807	2.13315	-1.57396	2.55971	4.74552	0.321135	4.26006	-0.903854	1.9525	0.493821	-4.11063	4.63917	0.0714083	3.89446	1.96723	-4.11063
	MLL_12276	-3.06629	-2.1721	-2.1721	4.31187	0.454065	-1.62421	1.65691	1.41219	8.33784	-4.11063	-4.11063	7.1019	-3.06629	-1.37374	4.88345	0.831794	0.341865	1.1036	1.86608	-1.71839	-3.67325	-2.46684	3.3367	-0.974577	3.86512	1.6189	-1.4525	3.14273	6.88934	6.47387	2.5098	-4.11063	2.27334	4.9462	-3.67325	3.36569	-1.0339	2.91072	-0.862787	-3.67325	6.68577	-0.862787	4.91222	0.49661	-4.11063
	MLL_12281	-1.5051	2.49873	1.08327	5.92032	8.53595	4.87301	5.14119	2.3677	7.15936	-1.31697	-1.0014	6.41435	-1.0014	0.828093	6.92314	5.31308	5.38938	1.3564	3.07035	1.67734	1.30002	2.78212	3.01888	2.80256	7.15291	1.72094	0.185774	5.73071	5.88482	5.98881	3.4595	-2.68014	3.67988	4.98006	0.305173	3.15226	-0.16476	3.55896	2.83268	-4.11063	7.41883	2.40827	4.47493	3.11189	-2.68014
	MLL_12284	-4.11063	0.294095	-3.30537	5.62721	1.00356	-0.591539	-0.115221	3.67566	8.12213	-2.41358	-4.11063	7.02227	3.23985	0.0745663	5.97459	1.9344	0.873312	1.38443	-2.79164	-2.41358	-4.11063	-2.1143	3.13006	-2.41358	4.45624	0.294095	-0.905544	2.43911	6.97244	6.80892	3.19284	-4.11063	3.186	4.85387	-3.30537	3.47696	-3.30537	2.59188	-1.47089	-4.11063	7.09118	-0.184468	5.19282	2.25522	-4.11063
	MLL_12286	-0.598416	2.9384	-0.302	4.94086	5.06941	1.30349	4.66058	1.90642	6.05678	-0.97191	-1.20255	6.55439	2.5317	-0.173887	7.04878	3.18535	4.07512	2.28647	1.84724	2.09627	-0.97191	1.16497	4.46779	5.62189	6.69108	1.42987	1.11567	6.79944	5.97276	5.92348	3.50545	-1.20255	4.0491	5.78844	0.420504	3.12435	0.499496	4.49696	1.21264	-2.26164	5.96234	2.5688	4.73183	2.28647	-2.26164
	MLL_12287	-4.11063	4.63853	-2.14486	4.70118	5.78002	-1.52999	5.50411	2.13218	6.55757	-3.23852	-3.60966	6.20302	-0.452439	-0.316699	6.99304	3.54718	3.31258	-1.99914	1.02047	2.93135	-1.99914	-1.10022	5.06037	3.27367	6.57985	2.31748	2.32442	6.94517	5.55441	6.32177	3.6391	-4.11063	4.95588	4.46257	-4.11063	3.15802	-2.94358	3.03228	2.5543	-1.10022	6.02651	3.51114	4.73543	1.65907	-3.23852
	MLL_12292	-2.59031	3.68045	1.07929	5.20717	6.85876	-0.115296	2.79208	1.83721	6.11667	-2.59031	-0.115296	6.18582	1.85889	-1.86663	6.69522	3.96656	3.30754	0.964025	1.34803	0.380468	1.81521	-0.115296	3.24307	6.08023	5.56124	2.40703	-0.876675	5.15776	5.52442	5.84937	4.48153	-2.59031	2.93155	2.15007	0.602258	1.18601	-1.86663	3.59264	-0.115296	-1.60694	5.8303	3.27567	5.41895	1.90128	-1.60694
	MLL_12311	-1.48877	4.92083	-1.79862	5.14984	6.77405	-0.662479	2.05903	2.60227	6.85725	-4.11063	-4.11063	5.00986	2.30001	-2.19377	6.21213	3.41463	4.95966	-1.48877	0.155584	-0.0691811	-3.26814	0.323785	3.09621	1.08675	6.26175	2.98766	-1.01726	4.85826	5.25505	5.64747	6.19008	-4.11063	2.3593	2.14391	-1.58484	2.55233	-0.0691811	2.477	1.3945	-3.26814	5.76784	2.47104	4.96815	0.868304	-3.62874
	MLL_12326	-1.72097	3.58046	-1.06289	4.88841	5.186	3.52441	5.18739	2.85375	7.41179	0.799942	-2.78041	4.57485	2.03225	-2.10027	6.93051	5.71034	6.03011	-2.78041	-1.11672	1.80501	-2.21303	4.68022	4.13961	4.76174	7.84064	1.11224	2.59791	5.58684	6.53151	6.19524	5.31487	-4.11063	3.80879	5.72141	-3.72893	3.3543	-2.61632	2.55981	2.70653	-4.11063	5.22439	2.19024	3.7961	3.95622	-2.61632
	MLL_12333	-1.33786	4.1904	-2.55249	4.81577	5.61552	-0.447466	4.65961	2.63504	6.7765	-1.82095	-4.11063	6.30121	2.16536	-1.48163	5.23487	4.31258	3.17413	-0.241435	1.25363	3.41648	-1.82095	0.804462	4.75892	5.26896	4.77483	3.20381	3.51921	5.92357	6.0774	6.06208	4.4227	-4.11063	5.57521	3.61952	-2.9112	2.54515	-1.82095	3.62392	-0.777861	-4.11063	7.784	2.81506	6.03261	0.951675	-3.3897
	MLL_12343	-3.41168	3.55884	-0.924243	5.2957	8.81518	1.75594	4.10106	1.92996	7.79489	-4.11063	-3.41168	4.05795	0.440262	-2.06916	6.82702	4.45443	2.26926	-0.828692	3.27678	-1.86575	-2.94285	5.15523	4.88446	3.78337	9.81561	1.72478	-4.11063	4.4449	7.76145	7.25238	6.57627	-4.11063	4.29385	5.68074	-4.11063	3.43916	-2.06916	1.28648	1.221	-0.00574244	5.17553	4.02635	5.28506	1.72478	-4.11063
	MLL_12347	-3.57893	-0.867714	2.81206	5.50076	7.4967	2.13476	5.22339	2.11771	3.38595	-1.34653	-3.19128	4.69088	2.36892	-2.88603	5.90212	4.87843	3.06424	0.157731	0.374183	0.815934	-3.57893	1.84477	1.39918	-0.677141	8.77589	1.59667	-2.88603	6.13282	6.32426	5.62662	3.76289	-4.11063	3.6518	6.33675	-4.11063	2.76903	-1.91999	0.254497	0.0894155	-4.11063	4.60326	2.63166	5.02964	2.80675	-2.63423
	MLL_12356	-3.58529	3.5583	-1.67961	5.75193	1.55152	2.36987	2.04488	3.0701	7.59213	-2.43419	-1.80219	7.14221	0.437996	0.295818	5.24684	6.8203	3.13418	0.54244	-0.4759	2.00887	1.52627	1.96256	4.8552	5.32944	6.52006	2.62308	-1.27271	3.44833	6.61444	7.10619	5.94293	-4.11063	6.08912	5.10374	-1.46186	3.31092	-0.955696	3.21936	1.50057	-1.80219	6.88536	1.74998	5.44427	1.43425	-3.58529
	MLL_12358	-3.53334	2.02644	-2.31976	1.71214	7.4657	-0.324738	7.78623	2.66087	5.47545	-4.11063	-4.11063	5.5788	3.52099	-0.883378	6.42564	1.76145	5.46712	-1.13085	2.64124	2.79717	-4.11063	4.31958	2.56691	4.23482	9.15921	1.18875	-3.53334	7.64145	6.38933	6.31231	3.10002	-4.11063	3.54231	7.32799	-1.32308	3.85786	-2.31976	-0.8095	0.390818	-3.12215	3.93779	4.06599	5.2586	1.52492	-0.739221
	MLL_12366	-2.56422	4.1771	2.2525	5.5183	5.71894	0.438447	4.77768	2.03489	4.82089	-3.70993	-4.11063	4.87292	1.76286	-3.13945	5.85172	5.70414	4.29075	-3.70993	1.26992	0.107233	1.73099	-1.83509	3.45106	1.41734	4.72305	1.96813	1.47619	7.47862	4.36009	5.68348	2.8391	-4.11063	3.45594	5.6049	-2.92122	3.88484	-1.35304	1.61358	0.418581	-2.41417	3.78558	3.78558	3.74228	2.02835	-4.11063
	MLL_12367	-2.42825	-1.67256	-2.64196	3.84375	-0.276982	-0.232945	2.92681	1.57246	8.2928	-4.11063	-4.11063	6.97045	-0.190211	-0.878521	3.44681	2.76249	0.782953	-1.55946	0.17924	-2.64196	-4.11063	-2.42825	3.28207	-1.45459	4.03599	1.35886	-3.58265	4.61549	6.99814	6.33018	2.37842	-4.11063	3.06992	4.77631	-4.11063	3.02075	-3.58265	3.72597	-1.17919	-4.11063	7.42702	2.52026	5.07015	0.112534	-2.89294
	MLL_12375	-2.84618	4.87592	-3.3441	5.21394	3.75628	0.850557	6.23941	3.3193	6.87404	0.834228	-4.11063	5.76192	0.583791	-1.04672	6.16832	4.85483	1.68876	-1.46474	-0.0727316	2.67116	-1.46474	-1.93882	3.85872	4.66707	6.51928	1.85984	4.37983	6.63397	4.66129	5.70244	4.27635	-4.11063	4.38684	4.94693	-3.3441	3.80945	-1.83072	0.564123	0.714437	-3.67705	5.27722	2.72529	5.00826	3.32807	-3.67705
	MLL_12376	-4.11063	5.1994	-3.56061	5.3304	7.63545	0.751261	4.98972	1.92304	6.64925	-4.11063	-3.80957	5.34	1.69665	-0.716353	5.77814	5.27342	2.43765	-2.19047	1.78927	-0.00261745	-1.73851	-2.59641	3.44246	5.48725	6.88492	2.10072	0.12726	7.56596	5.20256	6.31945	4.83808	-4.11063	3.91288	5.37871	-4.11063	3.59459	-2.19047	2.48688	-0.022164	-4.11063	6.57822	3.71753	5.36043	2.50748	-4.11063
	MLL_12378	-4.11063	2.52233	-4.11063	5.48371	7.95813	2.45528	5.21954	1.52376	4.36564	-2.87673	-3.57391	6.0291	3.58884	1.80798	6.94753	4.67649	6.1888	-3.57391	-0.00425242	-0.441877	-0.996014	1.661	2.9742	4.19325	8.68701	1.23489	-2.22152	6.79319	5.39437	4.41588	4.22379	-3.57391	5.39078	6.63026	-3.57391	4.71856	-0.081796	1.31271	0.602949	-3.57391	3.89237	3.05794	4.62861	3.93974	-1.53594
	MLL_12380	-3.01775	4.04038	-1.43668	4.89569	3.66669	1.69545	5.99527	2.25206	6.1664	-3.2233	-3.46309	6.57198	-0.271405	0.632221	5.34129	4.31926	3.00771	-2.40311	0.749423	2.51465	-1.64283	-2.06948	3.73402	4.80213	6.6187	1.96754	-1.88343	7.78478	5.63153	5.4508	3.09058	-4.11063	3.46725	5.45026	-2.40311	4.13766	-0.390383	1.49183	2.01514	-1.79869	5.44918	2.88499	5.27563	1.93698	-3.2233
	MLL_12383	0.529583	4.49718	-0.944078	4.20091	2.14663	1.76452	5.26945	2.9037	7.35838	0.598908	-3.4202	4.75808	2.95748	-2.60408	7.92905	3.45953	2.78972	-3.4202	-0.944078	-0.135144	-4.11063	1.50036	4.72163	5.16903	7.41685	2.81907	4.21202	6.46627	5.5268	5.33695	5.91189	-4.11063	4.21478	5.80134	-2.32192	4.42265	-1.27518	1.76452	1.19925	-1.27518	5.36209	2.33111	4.63352	2.38116	-2.60408
	MLL_12395	-2.91523	3.41948	-1.82663	4.76175	4.47734	1.1769	4.46031	2.36065	6.57173	-2.55721	-2.2706	6.08462	3.11202	-1.21331	6.63922	3.54016	3.98323	-2.91523	0.887657	-0.0678967	-2.55721	-0.313529	3.78646	1.6923	4.58899	1.39742	0.092269	5.03746	6.06383	5.89305	3.41948	-4.11063	4.34045	5.41235	-2.03161	4.09777	-1.21331	3.76285	2.14619	-2.2706	5.48271	3.2543	4.86703	3.34721	-4.11063
	MLL_12504	0.889786	3.86054	6.08706	5.58451	8.86942	4.73271	7.02931	1.77927	7.24201	-3.41447	-0.661339	7.68007	0.579082	1.77927	7.89724	6.35408	3.2259	1.90905	2.91859	2.30461	2.47265	5.36582	4.81045	3.80604	9.02377	2.84841	-4.11063	5.15668	6.91379	7.49752	6.44368	-4.11063	4.07239	6.07252	-2.59434	1.92278	2.00249	3.31707	0.271062	-2.31124	6.23123	2.85558	4.45897	1.53307	-2.9469
	MLL_12507	-2.54645	1.47344	3.76511	4.92019	9.39585	3.334	5.65983	2.34225	6.59788	-3.12619	-2.32555	7.00848	1.89199	2.82412	7.42344	4.76504	3.03323	-2.54645	4.27392	2.66572	1.71661	4.26119	3.24629	-0.332303	5.74229	2.83562	-2.32555	6.68981	6.41892	7.20738	5.63948	-4.11063	3.24629	3.96672	-2.80739	2.75317	1.26822	3.98232	-0.052593	-1.33005	7.67787	3.76811	5.11788	2.82412	-2.80739
	MLL_12517	-4.11063	5.39488	3.83194	5.68392	9.65651	2.72273	5.52858	2.28512	7.07621	0.400594	-4.11063	7.62075	0.634645	1.36861	7.32062	6.28626	2.15129	-2.15868	3.40422	2.94435	2.85445	6.30092	3.44879	-0.537489	8.05263	1.23248	-3.45639	6.66717	5.85512	6.9168	5.70887	-4.11063	5.19616	4.90134	-2.66629	3.21076	2.99332	3.95136	1.21195	-0.84656	6.21387	4.07593	4.51998	4.34711	-3.00792
	MLL_12659	-2.60677	0.326001	3.56418	5.50418	6.89173	1.71055	4.12827	1.32327	2.35973	-2.86149	-3.17103	4.73917	2.80035	-2.03578	4.53937	4.11727	5.25396	1.54964	-1.21804	0.939439	-0.523743	-0.579933	2.29871	1.27656	5.84087	1.96736	-3.17103	5.93848	5.77799	5.5126	1.73378	-4.11063	4.47877	5.61314	-2.86149	2.61255	-0.181878	3.40683	1.66292	-3.56565	5.52348	2.86491	5.64336	4.11285	-1.40841
	MLL_13349	-4.11063	-2.09736	-3.69116	4.59232	1.03581	-0.00653776	1.08977	1.92913	8.46505	-4.11063	-1.43278	6.64708	-1.22089	-0.924995	5.49322	2.14202	0.950895	1.03581	-1.28812	-0.979518	-4.11063	-2.36128	2.07002	2.55071	4.34022	1.40915	-2.68453	4.1862	6.14263	5.75355	2.26437	-4.11063	2.24072	6.46417	-4.11063	3.48689	-3.69116	2.27605	-0.357319	-4.11063	6.26274	-0.252891	4.15964	2.00831	-4.11063
	MLL_13389	-4.11063	-0.374514	4.04938	3.50898	6.61708	1.7282	3.31577	3.15895	7.28455	-4.11063	-4.11063	6.94407	3.90654	-4.11063	6.46444	2.73499	3.30279	-3.2866	2.08732	0.570311	-1.83214	1.22163	2.87311	-0.551775	8.63517	1.32796	-3.2866	6.52228	6.382	3.81808	2.73499	-4.11063	2.37463	4.86675	-3.2866	0.283672	-4.11063	1.22163	-0.989047	-4.11063	5.6694	2.53861	5.4632	2.36217	-4.11063
	MLL_13391	-1.03741	-0.404453	6.30277	4.39327	8.01779	-0.686494	1.94157	1.8371	3.21955	-3.56118	-2.85326	3.80845	2.03898	-2.19179	5.06222	1.92127	1.39713	1.72447	-0.686494	-0.625502	-3.56118	-0.212816	0.737961	0.0713187	7.92415	2.52936	-2.38047	6.44017	6.30375	6.96007	0.244689	-4.11063	2.90504	6.47801	-0.960067	0.143186	-2.02496	-0.212816	-0.960067	-4.11063	4.59254	2.96576	5.36522	1.24212	-2.59758
	MLL_13394	-1.51486	0.670044	5.00604	4.07263	6.32815	1.78272	5.45258	2.39003	4.71127	-2.93349	-2.68748	4.87816	0.350203	-1.32697	6.11117	2.96743	4.36275	-0.94261	0.875381	3.76181	-2.68748	1.77248	3.39211	2.90317	8.91196	1.19969	-1.32697	6.35799	5.36839	5.99155	0.856114	-4.11063	2.91253	7.73855	-2.93349	2.38332	0.294036	0.625222	0.670044	-3.23026	3.98222	2.87473	3.84967	2.06874	-1.01172
	MLL_13396	-2.73561	4.80792	-2.18882	4.11156	4.67877	0.527772	1.53342	3.41198	7.95052	-3.62683	-4.11063	6.71008	-0.82295	-0.507037	5.62954	4.76818	2.41044	-2.34911	-1.6823	0.527772	-0.555115	2.44752	5.84746	-0.709783	6.54065	2.04162	7.03863	2.35299	6.25503	6.30133	2.63595	-4.11063	5.70355	5.67192	-3.26516	1.13934	-1.91344	1.63333	0.356432	-0.171084	7.37203	1.87019	5.13778	1.60079	-3.62683
	MLL_13401	-2.45219	3.67015	-4.11063	4.58292	5.31548	-1.70096	3.68423	3.03086	7.42131	-2.45219	-4.11063	6.61472	2.77864	-4.11063	6.20272	2.9399	3.07427	-0.551899	-2.45219	-0.101883	-4.11063	2.18662	3.77912	6.25318	6.21125	1.97385	0.63789	6.359	6.20516	6.04116	4.20245	-4.11063	4.76948	5.50192	-2.45219	2.20627	-3.05517	4.51365	-0.843539	-1.70096	7.1054	3.35515	5.1299	1.42206	-3.05517
	MLL_13403	-4.11063	1.34548	5.16632	4.16597	7.32917	1.60934	4.82186	0.957922	2.44512	-3.6428	-4.11063	3.25847	1.37044	-3.00691	5.59076	4.02376	5.61577	0.605249	-1.83853	0.302178	-3.2901	-0.996176	2.36666	-0.151324	5.45953	1.51175	-3.2901	5.8395	5.02905	5.68828	0.855573	-4.11063	4.31161	6.64367	-2.77029	2.32896	-0.933741	1.67091	1.19992	-3.2901	4.72116	3.41661	5.87045	3.64344	-3.2901
	MLL_13408	-3.47528	5.72189	1.40724	4.64807	7.07749	-0.0668516	6.35568	1.57172	6.92346	-3.47528	-4.11063	7.0945	2.73466	0.114818	6.7101	5.77349	0.584217	-2.69923	5.12541	1.6621	2.8545	3.13783	4.63511	5.07421	6.52781	1.31739	-2.42658	6.57898	6.11291	6.978	4.15918	-4.11063	4.85543	6.03612	-4.11063	-1.53051	-0.0668516	4.47603	-1.07621	-1.99963	6.77821	3.80641	3.51456	0.64458	-2.19737
	MLL_13410	-2.27845	2.8887	5.50382	4.94611	8.14893	4.59559	3.17915	2.60215	7.48413	-3.66086	-3.66086	6.54898	-0.402209	2.79936	4.99196	5.91671	6.29957	-2.13736	1.04937	0.562365	1.07859	4.67308	3.169	0.642833	7.92337	2.45947	-2.81005	7.02043	6.34236	8.66422	3.14156	-4.11063	3.87266	4.31316	-3.04198	1.74905	1.01954	2.72275	0.520382	-1.18752	7.40251	3.34166	4.78702	2.7088	-2.81005
	MLL_13417	5.67553	4.07855	4.26986	4.71565	9.96823	6.91875	5.32224	2.25756	7.7352	4.65898	0.186044	7.40524	1.3146	-1.94153	9.20871	3.09777	5.11593	-2.37441	4.83473	-3.44806	2.96691	6.92517	4.55306	-1.11156	9.60866	3.43585	6.07916	7.22142	5.39809	5.13683	5.18714	-3.44806	3.45817	6.24559	-4.11063	5.7615	1.54892	0.91071	0.186044	-1.46766	4.09858	2.877	4.14058	4.15705	-1.11156
	MLL_13418	-1.02843	1.0535	0.187488	5.44327	1.78437	1.36735	0.438248	1.98152	8.01261	0.359407	-1.53064	6.76548	0.276007	0.513003	6.34847	2.88908	2.69403	3.59596	1.2411	2.00761	-4.11063	0.187488	2.52371	2.81714	5.24919	1.00252	-2.30753	2.57695	6.46602	5.00236	2.87497	-4.11063	3.63832	4.81932	0.276007	3.76607	1.15035	1.69087	0.651808	-2.94402	5.77671	-0.656621	4.14081	2.95759	-1.53064
	MLL_13420	6.79998	4.37192	4.9436	3.39589	9.66544	6.37894	2.17087	1.94801	6.9019	6.02926	-1.95504	6.6138	1.70413	-4.11063	8.73081	2.36387	4.18361	-1.72564	5.15725	-1.95504	2.06757	7.10979	3.73862	4.68278	8.34228	0.729538	5.48749	7.01975	4.93315	5.82214	4.037	-4.11063	4.46778	6.83747	-3.64184	1.96453	2.85089	-0.464653	1.21715	-2.08505	4.87095	3.19696	4.46342	4.24577	-3.00506
	MLL_13424	-4.11063	1.10014	4.38465	3.83487	9.73726	3.74496	4.90071	1.00338	7.2766	-3.5446	-2.56377	5.61243	1.64023	-1.69811	7.86956	5.69608	5.834	-4.11063	3.0896	1.19081	1.56085	3.57019	2.80384	1.95161	5.43182	1.51947	-1.69811	5.32075	4.19176	6.67146	4.40941	-4.11063	4.99935	6.593	-4.11063	3.36353	0.388912	3.08014	1.78697	-3.13912	5.09167	4.15394	3.89544	4.09411	-3.13912
	MLL_13901	-3.35149	1.45608	2.68515	4.36329	9.1322	1.3692	4.05077	2.22272	6.50098	-4.11063	-2.85666	7.42041	2.70302	1.27675	6.93261	3.87273	3.9682	-0.788371	4.00107	3.14349	1.99504	7.27863	3.90397	1.5578	7.13255	2.71188	-3.35149	4.37448	6.38536	6.96537	5.78386	-4.11063	6.17576	4.6663	-3.35149	1.57731	0.766715	4.83383	1.15219	-1.25616	6.70321	3.13693	5.54093	2.83855	-4.11063
	MLL_13904	6.81905	3.94788	4.82314	4.80808	9.64056	5.46731	6.29007	2.37097	7.57867	4.85279	-2.09378	6.31585	-0.768507	-3.51816	9.02813	1.63929	4.52645	-4.11063	6.39055	-3.09938	3.02537	6.9572	2.76958	1.23316	8.98869	2.15943	-0.920758	6.69027	4.72873	5.85575	4.66663	-4.11063	3.76344	6.81302	-4.11063	4.26487	2.06123	-0.920758	1.37072	-1.77074	4.36706	3.20167	4.46248	4.30833	-3.09938
	MLL_13977	-2.4435	-0.242836	3.14453	4.22972	8.15987	2.71026	2.92286	2.10727	6.21663	-3.484	-3.484	6.07288	1.21724	1.41758	6.29856	4.75213	0.814123	-0.83215	4.57668	-1.55099	0.560557	2.2478	5.16175	0.839732	4.86867	3.17503	-3.484	6.37826	6.45742	7.33451	1.5002	-4.11063	3.41964	5.33719	-1.84528	2.5095	-0.042407	5.22263	0.734452	-2.4435	7.51597	2.89259	5.10876	2.19916	-2.01851
	MLL_14314	-3.33482	-2.16629	-3.33482	5.27524	1.51658	-0.655117	0.966575	2.81245	8.14476	-4.11063	-4.11063	6.96968	-2.16629	-1.92135	6.11079	0.417741	-0.0516724	1.26763	-0.855755	-0.751951	-4.11063	-2.16629	1.96041	-2.16629	4.99844	0.227665	-1.08888	4.39513	6.0733	5.98966	1.81587	-4.11063	1.79888	6.00456	-4.11063	2.66083	-2.16629	0.372518	-0.751951	-4.11063	5.73993	-1.52926	4.10493	1.3399	-4.11063
	MLL_14883	-2.81371	0.803016	-0.149896	5.61403	1.97734	1.60978	0.656321	4.72789	8.47823	-1.8957	-1.33913	5.42304	0.207073	0.967613	6.10693	3.55846	4.05216	4.46686	0.803016	-0.149896	-2.43908	-0.149896	3.52714	0.308812	5.26272	1.76104	0.207073	6.40924	7.22169	6.21653	1.83111	-3.32109	4.12022	4.64521	0.258839	2.83647	-0.0208405	3.47337	1.77888	-3.32109	6.92745	1.72469	5.64232	2.49173	-2.43908
	MLL_18645	-3.6457	-0.616627	-0.883271	4.34869	1.27089	0.317885	0.367957	1.66061	8.28928	-3.6457	-4.11063	6.55564	0.439951	-0.197091	5.12887	2.88512	2.65744	0.508523	-0.433936	-2.39627	-3.29465	-3.01251	1.59904	-1.73691	4.91712	0.88034	-3.6457	4.7407	6.81142	5.45919	1.70997	-4.11063	3.23124	5.82846	-2.39627	3.36053	-2.77663	0.897489	-0.0583626	-3.6457	6.01139	1.18969	4.64621	2.1992	-2.57395
	MLL_19190	-2.48239	-1.24786	1.5193	4.11044	0.315326	-0.49082	-0.22281	3.03869	8.71166	-3.23364	-3.6065	7.20255	-2.13687	-0.350601	5.12313	1.68055	0.9245	1.53144	-1.62494	0.829415	-2.93762	-1.73692	2.76318	-0.22281	5.8948	0.258058	-4.11063	3.31274	7.66985	7.22444	2.06143	-4.11063	1.91165	3.67735	-3.23364	4.74484	-1.52104	0.84894	-0.949195	-4.11063	6.10325	0.789554	5.02784	1.12999	-3.23364
	MLL_19962	-4.11063	-0.0600519	-0.476194	4.69133	1.96481	0.848384	1.43394	1.87313	8.14108	-4.11063	-4.11063	6.54128	-1.25696	-1.74543	5.42094	1.84927	4.60134	2.54263	1.84927	-0.892707	-4.11063	-0.740113	1.80033	1.46567	5.77767	0.584997	-3.08344	6.96768	7.13059	5.35469	0.748722	-4.11063	3.11282	4.24687	-1.25696	4.21921	-1.74543	1.87313	-0.740113	-4.11063	6.80896	1.87313	4.92043	2.76297	-2.07003
	MLL_19968	-4.11063	0.406804	-3.5385	5.04413	1.7092	-1.33649	1.0014	2.69009	8.3931	-4.11063	-4.11063	6.54666	1.43632	0.311761	5.53007	3.95921	1.27772	0.980949	1.85116	-2.3309	-4.11063	-0.502457	3.35458	-1.05737	3.70558	1.67142	-2.3309	2.87875	6.6791	6.54884	2.2604	-3.5385	3.19951	4.53539	-2.81187	2.02101	-3.5385	3.00057	-0.56122	-3.5385	7.32882	0.406804	5.48903	1.29439	-2.81187
	MLL_20393	0.886665	1.23916	-2.42806	3.27092	9.29006	4.69486	4.23753	2.53971	6.35185	0.78322	-2.42806	6.29658	-0.276726	-4.11063	7.83307	1.52222	6.7381	1.15878	4.94303	-2.42806	1.70315	5.73196	3.02102	1.45649	9.1362	0.274113	3.87202	7.84916	5.94467	4.48011	0.419193	-1.17895	3.88457	7.00991	-0.519667	1.8639	0.274113	1.3153	-1.17895	-4.11063	5.44048	3.02102	5.13908	3.54837	-1.67234
	MLL_20595	-1.2213	-1.0889	-2.83307	4.73813	3.89708	0.227642	0.996669	4.06638	8.47866	-4.11063	-3.33483	6.45245	1.38612	-0.322094	5.90681	3.67296	2.3585	2.54329	-1.52928	-1.2213	-2.83307	-0.249596	1.47438	3.50502	4.73143	0.227642	-1.2213	2.87051	6.85	5.97647	2.48074	-4.11063	6.18376	5.17999	-4.11063	4.02314	-2.83307	2.64187	-0.0516952	-4.11063	7.61587	1.99063	6.25401	3.75454	-2.83307
	MLL_21365	1.25735	1.58709	1.64487	4.49084	1.52689	0.652672	1.77132	2.18889	7.17062	0.652672	-1.09811	5.83143	2.44886	0.795578	5.0119	2.31289	3.84612	2.89224	2.61227	-0.865187	-1.09811	1.0732	4.2074	4.70518	5.7081	1.91914	0.362451	3.11302	5.78293	6.998	3.89457	0.614618	2.68752	4.1881	0.614618	2.17588	0.362451	3.29847	1.48532	-0.865187	5.45977	1.68214	4.8391	1.6066	-3.33919
	MLL_21369	-4.11063	-1.61404	-3.28369	4.63021	1.43352	0.532731	3.40099	2.64159	8.33586	-4.11063	-4.11063	7.02285	-1.34417	-0.368337	5.02601	2.483	1.25547	1.17188	-0.920628	-1.82683	-3.63871	-2.55737	1.94239	-0.694607	4.88767	0.619426	-3.28369	4.01064	6.89916	6.2414	1.66514	-4.11063	2.48877	4.36289	-4.11063	2.62597	-2.55737	1.34724	-1.11691	-3.28369	6.60429	0.554898	5.23694	2.72705	-4.11063
	MLL_22136	-4.11063	-1.3346	-3.31885	4.91014	0.498098	1.63479	-0.363187	1.4234	7.43432	-0.717531	-4.11063	6.83933	3.53769	0.313875	5.93694	1.99794	4.46664	-0.933785	-1.89153	-0.933785	-1.3346	-1.89153	2.23691	2.7897	5.73964	0.941312	-1.49746	3.74773	6.31529	5.37931	-0.933785	-3.31885	3.69684	5.37195	-2.43544	5.25209	-4.11063	2.97973	0.661438	-4.11063	5.23922	-0.529508	4.73089	4.09725	-4.11063
	MLL_22139	-2.76675	0.0530085	-2.64696	4.87741	1.15913	-1.31703	1.36553	2.83409	7.86267	-4.11063	-3.82403	6.18785	-2.16318	-0.135724	5.73838	1.52708	2.56308	-1.22835	-0.329665	-0.0764675	-3.20063	-2.53635	3.97199	-1.36349	4.77187	0.775392	-1.31703	2.83409	5.99932	6.21775	2.53486	-4.11063	1.98207	5.49803	-4.11063	3.52922	-3.82403	3.14747	-0.665787	-4.11063	5.63728	0.235556	3.92805	3.17008	-4.11063
	MLL_22175	-3.01708	-1.09495	-3.01708	4.19558	0.586907	2.45244	-0.861957	2.44811	8.19413	-4.11063	-3.75055	5.86093	1.21571	-2.40223	4.67952	4.34519	1.60626	-0.738318	0.707797	-0.241957	-3.75055	-2.53315	0.48909	-0.738318	4.84188	0.959852	-2.83712	7.47864	7.55717	6.46993	0.25123	-4.11063	5.58624	5.49154	-2.83712	3.14633	-2.53315	1.99872	0.231199	-4.11063	6.9674	2.01638	5.21832	2.02804	-3.22272
	MLL_22508	-2.55835	-0.695953	-1.56664	4.65075	2.30006	-0.570801	1.67383	3.98999	8.21782	-1.15368	-4.11063	6.56461	-0.695953	-0.455645	7.25951	-0.156806	1.77162	2.14448	1.12675	1.48492	-3.13507	-0.570801	2.12611	4.348	5.37151	-0.0695271	-1.15368	3.04985	7.05865	5.98349	1.64831	-4.11063	1.81814	5.86109	-1.34544	4.63134	-3.13507	1.16324	1.9069	-4.11063	4.91162	-0.695953	3.9224	2.74737	-2.55835
	MLL_22510	-2.08308	0.87902	-0.755702	3.44936	1.47211	-0.462254	1.16344	3.69235	4	-1.62117	-3.28747	7.14681	-1.27183	1.01239	4.73085	0.913536	1.85614	1.37638	1.58349	-1.43595	-3.28747	-0.990807	3.02112	2.79913	3.22038	0.732054	-2.08308	4.30309	7.17553	6.31129	1.44877	-3.28747	2.42145	3.47847	0.383778	3.5947	-0.553595	2.29624	-0.755702	-2.76662	6.5953	1.04389	4.36051	2.3602	-0.86847
	MLL_22512	-4.11063	-1.32227	-1.80642	4.02209	0.912262	-1.54413	-0.545985	2.60887	8.43039	-2.54042	-4.11063	7.42275	-1.54413	0.260572	5.24009	0.327638	0.190236	0.260572	1.75021	-0.960403	-4.11063	-1.13002	2.92264	-1.32227	4.55024	0.391724	-3.12168	2.98629	6.82938	5.70642	1.32713	-4.11063	1.79829	3.64865	-3.12168	4.33078	-1.13002	2.82157	-2.12723	-4.11063	6.84877	1.35954	4.80093	0.955311	-3.12168
	MLL_22523	-1.29967	0.0471446	-0.874211	3.54747	1.99785	0.352816	1.25805	1.92031	8.07746	-0.341199	-2.97083	6.31058	-1.72872	-0.546066	6.22382	0.761328	2.17522	0.761328	0.186143	-1.9057	-2.97083	-0.784917	1.87992	4.02593	4.68343	0.902434	-0.784917	3.23696	6.32193	5.55285	0.929071	-2.97083	3.07346	6.02208	-0.474495	3.75154	-0.474495	2.25108	-1.18098	-3.43098	5.57305	-0.406308	4.48453	2.92917	-1.72872
	MLL_22524	-2.39476	0.319964	-0.23193	3.8555	0.597255	0.982418	0.658984	3.90729	7.96719	-2.39476	-4.11063	6.82795	-2.39476	-3.01135	5.56913	1.83309	3.3565	2.1232	-0.475481	-1.13704	-4.11063	-0.768669	1.60118	-0.348572	4.62795	1.56939	0.241432	6.9064	6.49186	4.66227	-0.348572	-4.11063	4.16302	5.65684	-0.61464	3.64283	-0.94113	2.63421	-0.124017	-4.11063	6.4908	-0.94113	5.47573	2.6495	-1.13704
	MLL_22525	-3.53015	-0.599371	-2.31289	4.00522	1.02602	-0.538019	2.74019	2.94745	8.02516	-4.11063	-4.11063	6.08961	-0.36822	-1.95118	6.27411	0.8536	2.03595	1.64432	0.963751	-2.31289	-3.53015	-1.66222	2.08553	3.55191	5.03956	0.604322	-0.800828	4.45335	6.60934	5.33432	1.39975	-4.11063	2.96875	6.1613	-1.66222	4.01036	-2.31289	2.75252	-1.53689	-4.11063	5.27679	2.35178	4.13332	2.74019	-3.53015
	MLL_22995	-4.11063	-1.08327	-1.12099	3.85935	1.98812	-2.20951	2.27258	2.22452	8.3172	-4.11063	-4.11063	6.62254	0.112211	-0.277299	4.72047	2.44059	-0.0602494	-0.174577	0.0285564	-1.72998	-3.83517	-2.80454	3.50893	-0.256161	3.90581	0.827868	-2.47656	3.03012	6.03032	5.88359	2.90903	-4.11063	2.32962	6.29081	-3.83517	4.12002	-3.40473	0.746426	-0.63833	-4.11063	6.72442	1.4333	4.4936	0.837733	-3.22971
	MLL_22997	3.34576	4.66908	4.60751	3.45059	9.27181	5.68902	3.65689	2.86292	7.259	2.88722	-3.59768	6.44839	1.49878	-3.22004	6.76037	2.72411	1.95933	-2.11469	4.09274	-1.96797	0.343639	5.95639	4.31144	0.915976	9.46844	1.8646	-0.619133	7.22984	5.69454	5.45545	3.84233	-4.11063	3.43089	5.71301	-3.22004	2.84318	1.36675	-0.513556	1.84488	0.451875	5.31382	3.40755	4.88839	2.83321	-2.67347
	MLL_23004	-2.57345	1.02855	4.13293	4.50167	5.28439	-0.942384	1.81374	2.22735	7.76628	-3.0121	-3.29431	4.38638	0.24009	1.54641	4.83126	3.83641	0.292914	-0.125339	-1.84623	-1.53874	-2.57345	0.24009	3.39491	-2.39574	3.10112	2.96125	-2.39574	2.16496	6.2735	7.69646	-0.882584	-4.11063	3.10851	6.18849	-3.29431	0.24009	-3.0121	2.69792	-0.196372	-3.64549	6.23394	0.463909	3.34887	4.04712	-3.64549
	MUC_00539	-4.11063	-0.157128	2.73822	5.6431	9.51478	5.71132	6.67361	1.74375	6.68542	-4.11063	-0.646838	6.49366	2.52832	0.948099	8.05963	5.77646	5.80005	-2.18956	-1.52167	3.13254	2.03251	3.80371	1.91399	2.08831	6.3708	1.30909	-4.11063	5.63656	5.04165	6.15391	3.10575	-4.11063	5.27113	7.02909	-3.47149	3.86249	1.30909	4.8929	1.75758	-3.47149	5.72018	3.75282	4.2793	5.61773	-3.47149
BCP-ALL 'other'	MLL_00092	-4.11063	3.25119	-2.42839	2.09698	6.35813	0.550543	4.89373	3.0431	6.674	-4.11063	-4.11063	6.92084	2.63144	-2.42839	6.21645	1.45602	4.3679	-0.812405	1.96143	3.19185	1.86343	4.7226	4.14618	0.671314	4.22723	1.52175	5.24459	2.82612	6.13216	5.05226	2.3711	-4.11063	6.21893	6.31244	-4.11063	4.22723	0.982716	2.68979	-0.812405	2.90213	6.57684	1.58461	5.16455	1.23869	-4.11063
	MLL_12280	-3.52408	-0.462377	-4.11063	5.14444	6.2719	3.02854	7.89872	2.0026	3.46018	-2.29986	-3.10824	6.05086	2.63557	0.594404	5.59111	5.67468	6.10603	-1.78488	0.0638081	2.89411	0.0638081	-1.29918	2.78285	2.41766	8.50194	1.68848	-3.10824	7.76065	5.10846	5.78744	1.44864	-4.11063	6.34278	6.28055	-2.78583	4.70952	-1.64729	2.29497	2.55944	-4.11063	4.7412	2.727	4.24948	4.32459	-4.11063
	MLL_12289	-0.580113	3.11489	1.40857	5.18238	1.0312	0.754705	-0.474271	1.77337	5.14134	-4.11063	-0.954123	3.3918	0.297506	-1.10396	6.43493	2.48749	5.52314	3.41953	2.30629	-0.19663	-0.694338	1.26312	4.13954	1.85687	6.2581	2.36451	-0.114808	3.95292	5.88442	5.42054	2.43412	-2.24713	4.56585	6.79057	2.1329	2.2143	1.29341	2.83503	3.31268	-0.375667	5.00843	0.957455	3.81358	2.32106	0.172719
	MLL_12302	-2.63205	3.07648	-0.674062	3.32005	6.44918	-0.262581	5.06235	2.37946	5.80501	-4.11063	-3.18968	6.61553	-0.21851	-0.0163409	5.34163	1.86869	4.13235	1.19004	-0.262581	0.127191	0.639316	-0.674062	3.06315	0.0572093	5.52941	2.27543	-1.16572	6.61895	5.95806	6.76398	4.54086	-4.11063	5.8905	3.07205	-0.734845	2.48318	0.514305	4.82636	-1.16572	-2.63205	6.66489	1.28495	4.61884	0.540189	-1.65992
	MLL_12331	1.65134	2.1504	2.57389	5.56981	6.49644	3.54697	4.80304	2.21905	5.27758	2.97718	-1.60666	5.98707	2.17653	4.07271	7.45409	3.98178	7.09029	-0.247679	4.2013	0.944207	-0.61502	5.04089	2.99687	3.86345	8.57851	0.188739	6.05438	5.74446	5.70161	5.26951	0.701872	-4.11063	5.87519	5.56487	-0.343447	5.54995	0.903067	3.57671	1.20338	-3.55753	4.8362	3.44675	4.57811	6.3832	-2.5901
	MLL_12384	-4.11063	0.67162	3.12166	3.73091	7.78668	1.63064	0.882423	1.52468	7.56356	-1.31304	-3.48661	3.99743	-1.42994	-4.11063	6.45361	2.63903	4.79767	-3.05244	1.52468	-0.685583	-2.71914	0.522288	3.49475	3.06878	8.27815	1.68787	-0.838815	3.72408	4.72434	4.19789	-0.482507	-4.11063	3.15248	5.70381	-1.85117	2.42007	0.319936	0.583888	1.67378	-4.11063	4.2028	2.4116	3.48671	0.45794	-3.48661
	MLL_12503	-0.0737714	0.375337	3.39468	4.64909	8.80408	-1.49286	-2.67092	2.92459	7.0293	-3.21817	-3.21817	6.76047	-0.615443	-2.27511	6.46585	2.82718	2.75486	0.580554	-0.615443	-0.319333	-2.27511	0.717328	1.28526	0.842251	8.2099	1.37071	-4.11063	6.52217	6.43146	5.15179	-0.729389	-4.11063	3.1668	5.77958	-3.21817	2.48794	0.580554	2.1278	-0.232751	-4.11063	6.18247	1.22535	5.53624	3.10165	-4.11063
	MLL_12514	-1.12736	-1.62387	-0.278765	3.90877	8.10013	0.867076	-1.2364	2.66807	6.46752	-1.62387	-1.2364	2.97366	3.32978	-2.66335	7.26372	1.59625	2.43013	-0.533226	-0.166598	-1.35436	-4.11063	-0.0131777	2.12315	-1.12736	4.74679	1.74708	-4.11063	4.88173	6.26926	5.77188	0.475888	-4.11063	4.17408	2.89183	-3.45469	-0.338297	-2.38703	3.04529	0.440901	-3.00543	5.98269	3.07982	5.189	2.81876	-4.11063
	MLL_12520	-2.09572	-1.18653	3.60608	4.61825	9.97988	3.1427	-1.18653	3.00182	6.74288	3.11853	-4.11063	5.28313	-1.50911	-3.51903	7.51005	1.56703	3.03319	0.580864	6.04426	-0.700349	-2.77677	3.33536	2.26652	3.90631	7.28614	1.03793	-4.11063	6.4904	5.42882	3.45985	-0.700349	-4.11063	2.83979	5.45608	3.764	-0.137864	-0.633149	0.462962	0.367747	-4.11063	4.07907	-0.633149	3.94256	1.30106	-3.10068
	MLL_12522	-0.431814	0.938738	3.19986	5.59667	8.51128	6.25004	1.81958	2.51521	5.99198	2.13901	-2.83754	5.49013	2.39288	-0.329151	7.22913	3.93662	4.44206	0.979313	1.88511	2.25922	-0.37957	6.4328	5.65731	1.77418	9.07229	2.81892	0.565058	6.17561	6.37029	5.93317	4.93776	-3.5526	5.10523	6.50188	-2.00433	3.5855	0.133194	2.37778	-1.27482	0.0210621	6.24173	2.87376	5.8846	2.81892	-2.58003
	MLL_12527	-4.11063	-3.44173	1.7232	5.50579	8.82215	4.53657	7.41401	2.5089	7.54243	-2.3624	-0.994889	7.01341	0.15884	-0.899911	8.54893	3.77779	4.74932	0.364141	3.97236	3.46186	-3.44173	-1.45327	0.847431	5.0237	7.57432	0.543834	0.952986	5.52731	8.59629	7.25217	-0.572392	-4.11063	3.40253	7.25153	-4.11063	0.97821	-1.45327	3.56535	0.641802	-2.98648	6.21906	3.34552	4.1877	4.0126	-1.59489
	MLL_12528	7.37537	4.45226	4.57681	5.81105	7.46612	-0.238886	5.73742	1.9233	6.9062	2.94675	1.6988	8.28992	1.12664	1.87634	8.34471	6.19873	4.78341	4.5415	5.33027	4.63262	3.94417	7.29312	4.83036	4.99189	9.1856	2.43357	-1.14355	2.96369	7.53198	6.6852	5.33245	-4.11063	7.85699	3.45007	-3.50222	5.32372	2.59454	3.33757	3.45007	-0.80061	6.24163	4.42397	4.67611	5.16793	1.10644
	MLL_12535	4.96481	3.86745	5.85111	5.63175	9.26599	5.07932	4.68935	3.43383	7.38218	4.03526	3.93744	7.68746	4.59786	6.90414	8.33779	6.15789	8.67744	4.01622	6.48965	4.04233	0.541229	6.39517	6.53843	5.45214	9.25911	4.95235	2.7831	4.59305	5.67413	7.55519	5.55879	-4.11063	7.40019	5.78374	2.73732	3.87803	0.310618	4.63266	4.08408	0.914685	6.30636	4.91428	5.44236	5.01003	0.893973
	MLL_12541	-2.28787	2.67224	-1.00417	4.05802	9.48234	-0.335809	3.63188	2.82957	6.50286	-4.11063	-4.11063	6.32925	2.97142	-2.28787	7.3048	2.79945	4.76727	-2.28787	-0.0904495	1.26792	-0.335809	2.11027	2.53272	6.0089	7.19194	-0.631625	0.302186	6.24514	6.022	5.77737	2.41845	-4.11063	6.49583	5.43931	-4.11063	3.61469	0.119184	2.76868	-0.0904495	-4.11063	4.53105	1.08022	4.75162	3.68228	-4.11063
	MLL_12544	-0.734088	1.50325	2.73075	3.8445	8.11451	4.84765	2.15858	4.08927	7.62278	1.19629	-3.08004	6.19424	-0.734088	0.0338972	7.60006	2.70427	7.84321	1.37481	4.19766	-0.24696	-1.74006	4.48893	2.23457	4.72787	8.51835	1.83156	3.90969	6.8218	7.15203	6.00108	0.268887	-4.11063	6.03202	5.85224	4.60083	3.19746	-0.0537842	1.75622	-0.470061	-2.06498	6.50639	2.27111	4.89817	2.7823	-1.47503
	MLL_12549	5.36581	3.12894	4.23586	3.89054	9.12038	4.64723	6.21317	1.70776	6.68183	4.47145	-3.00309	5.73881	-0.461259	-3.00309	7.41772	3.43565	4.55997	-4.11063	4.391	3.03794	2.43446	6.17897	2.24402	1.79371	9.21705	2.57056	-1.62028	6.22095	5.49545	4.48012	-0.334246	-3.00309	4.66254	3.78256	0.0848604	4.22043	2.91546	1.4847	-0.00906181	-2.38399	4.63175	3.10673	4.69269	2.95331	-3.00309
	MLL_12556	-4.11063	1.68158	3.71726	4.57665	8.58237	2.29799	3.44062	1.50985	3.89796	-2.75747	-4.11063	6.59298	3.75622	-1.60877	6.66192	3.92385	4.71655	-2.75747	4.26508	3.04398	-1.42323	-1.42323	3.522	4.63268	5.64144	1.77938	-4.11063	4.89733	6.06933	7.22138	3.8402	-4.11063	5.90787	5.96303	-2.75747	2.70878	-1.82174	3.35439	0.82198	-2.37421	6.93238	2.97134	5.46014	3.56102	-4.11063
	MLL_12647	-0.0536979	2.93397	0.857935	5.74721	4.46802	1.28394	0.665436	2.17925	3.46441	-1.13899	-0.440128	4.08584	1.25001	-1.55267	4.41542	4.46802	5.54345	2.91244	2.12412	1.6124	-0.969523	2.38083	4.41924	2.14273	5.00671	2.19716	0.764894	4.81117	4.95237	5.2895	1.1057	-2.54723	5.06642	3.22343	2.08617	2.52966	1.34949	2.87953	1.52998	-0.969523	4.77584	2.79969	3.23215	4.56089	0.106564
	MLL_12648	-4.11063	4.22638	-3.47739	5.17276	2.27579	-0.396601	4.57808	2.75628	3.96276	-3.0388	-4.11063	6.43466	0.380635	0.578508	4.47218	3.21853	2.16727	-1.08142	-1.53546	0.109197	-1.83047	-0.736593	3.79387	3.91169	4.37794	1.8977	-0.815385	6.16713	6.26372	5.86236	1.87278	-4.11063	4.80575	6.23896	-4.11063	2.47102	-1.53546	4.80903	-3.0388	-1.83047	7.28872	1.09171	4.31921	3.12667	-4.11063
	MLL_12649	4.61004	4.47877	5.2399	5.53636	9.54545	5.97503	6.37207	4.0378	8.19771	4.01011	2.22669	8.54641	5.21828	6.61025	8.80944	5.50495	9.32641	2.0638	5.90907	3.2274	3.64981	7.46073	6.30754	5.86181	10.4942	0.902646	4.19368	3.71303	7.11298	7.55384	6.28807	-1.4335	6.82419	6.25777	1.55162	4.62838	3.31151	4.17883	4.45842	-1.70011	5.68916	3.21775	4.31637	4.5536	0.0805116
	MLL_12651	-1.46125	1.62545	3.30052	4.53188	8.88928	4.71492	4.4736	2.22117	7.52871	-0.376627	3.87642	6.78455	2.68787	2.96199	7.53921	3.68137	8.23094	2.28281	2.6591	2.22117	0.878734	3.36606	4.78449	5.46591	8.59549	2.31267	3.85882	5.53166	7.07488	5.7472	4.23327	-3.58507	3.45911	5.48898	4.15508	3.89381	-0.284338	3.26278	3.39426	-0.581061	4.56327	3.605	4.25266	5.0819	-1.93559
	MLL_12652	-2.05816	2.05595	1.9913	4.24178	3.66939	5.63831	3.78834	3.71014	7.50216	-2.74658	-2.74658	7.3461	0.08431	-2.74658	8.28729	1.43312	3.907	2.66562	4.99358	1.95785	-2.74658	1.88854	5.37877	6.3098	5.71289	1.73904	-0.345881	4.4304	6.041	5.54285	4.24871	-4.11063	3.76918	4.58627	0.08431	3.32044	1.481	3.29388	4.1336	-1.24347	5.69269	2.05595	4.11855	2.08722	-1.24347
	MLL_12653	-3.02439	-1.15845	3.96621	4.69502	0.858671	-0.371306	0.982518	1.39292	4.956	-4.11063	-4.11063	5.89128	-1.65309	0.884306	4.73959	1.94913	3.64487	-1.26713	-1.51265	-1.65309	0.635333	-2.1816	5.22412	-0.498048	4.6676	2.55508	-2.68582	5.09422	6.37596	6.47049	2.27402	-4.11063	5.05102	3.30861	-4.11063	-0.433286	-2.68582	0.441741	-1.51265	-0.147014	6.96115	2.44741	4.28045	1.46264	-4.11063
	MLL_12654	5.14525	4.75007	4.16665	6.22807	8.56355	1.74653	3.87397	1.52828	7.63559	3.09381	1.74653	7.21384	2.73403	1.27102	7.48059	7.2983	8.92127	6.72864	5.9922	0.957721	3.44532	5.51581	5.06631	5.48579	7.30691	3.1713	1.52828	3.24483	6.05488	5.86969	5.89276	-4.11063	6.99154	2.10356	3.24483	3.5064	2.73403	4.12831	1.74653	0.556945	4.50272	4.67224	2.51373	5.02516	0.957721
	MLL_12655	-4.11063	-0.345026	3.08243	4.76252	5.76744	1.87038	5.18517	2.19542	6.96444	-2.68835	-3.23089	6.66594	2.67343	0.775017	7.75139	3.26865	3.36712	-1.32816	5.78916	1.13585	-0.877902	0.0432464	4.53633	2.86856	4.95349	2.69525	-4.11063	5.72164	5.47898	7.7017	3.9963	-4.11063	4.93296	5.75839	-3.23089	3.19396	-1.32816	3.90558	1.03675	-2.68835	6.54268	3.23179	4.52723	2.78959	-2.68835
	MLL_12656	-2.99469	6.0203	0.540455	3.63768	8.30097	0.82357	3.9126	1.24972	6.61034	-3.63646	-4.11063	7.40678	-0.586278	-0.0270754	5.97298	4.42486	5.05374	-1.10987	0.562627	-0.129998	1.63169	6.50479	4.80096	-0.403239	8.756	2.71536	-1.42184	4.63301	6.78198	6.09732	2.10939	-4.11063	4.75717	4.66667	-3.63646	3.70401	2.90951	2.19705	-0.635912	0.0689906	7.07277	3.29443	5.26793	0.78637	-1.18177
	MLL_12657	-4.11063	1.83581	-2.9914	3.39116	2.60823	0.796975	4.34805	4.49422	8.40676	-4.11063	-2.13581	8.09614	0.0591831	0.465904	6.74339	1.88964	2.68255	-2.36878	-1.05284	3.7342	-2.2476	0.892361	5.04162	-1.46092	8.5059	1.69927	6.61818	5.20581	7.19812	8.05071	1.2211	-4.11063	4.09803	7.73774	-3.20048	3.65287	-0.254476	1.43535	-1.10453	0.256484	5.42901	1.64552	4.73658	0.601131	-3.4451
	MLL_12658	7.35688	1.12855	5.91451	5.3429	9.68487	5.39709	3.92755	3.08502	7.90206	3.66833	3.12362	7.99169	4.43308	6.62523	8.20513	5.50245	7.81131	4.28129	6.45688	3.42733	1.35632	6.66707	5.66749	4.53326	10.0231	5.16581	3.76612	2.5171	7.56864	7.35739	6.25761	-3.11512	5.39511	6.26194	-0.0746716	4.5739	2.05044	4.25328	3.75079	1.70073	6.06651	4.79629	5.29085	3.90556	1.37244
	MLL_12660	7.92678	5.13454	6.46872	5.54098	10.065	5.32639	6.90365	5.13294	8.4985	5.20543	2.29233	7.80377	5.5942	5.47314	8.36	7.00823	8.49904	4.88121	6.85821	4.29529	2.60509	7.1751	6.37249	6.68504	9.88082	5.35271	1.4647	4.93079	8.20449	7.99212	4.74247	-3.6929	6.15004	5.61895	-0.731664	4.94543	2.40782	4.30667	4.22354	0.314675	5.35408	5.81949	4.95721	5.25841	2.17302
	MLL_12661	-1.71227	1.89446	4.39087	4.58472	9.38146	0.714195	0.426334	2.6755	7.49256	4.05112	-4.11063	5.1201	-0.991326	-1.49558	7.81185	-0.0768213	2.30868	-1.14065	4.1748	-4.11063	-3.21967	3.26355	2.86371	5.08899	8.64771	1.02591	-0.154112	4.13067	5.10981	3.15559	-1.96735	-4.11063	3.79767	6.13015	-4.11063	4.65721	2.39261	-0.00346202	-1.14065	-3.21967	4.6344	2.30868	3.69673	0.577432	-1.96735
	MLL_12662	4.90822	3.61912	5.88876	5.85371	9.13957	3.00385	6.02967	2.93174	6.15516	3.34404	2.40161	7.03178	4.42595	2.71453	8.24008	3.97925	3.83935	4.9928	5.65123	4.36503	0.41979	4.01141	6.58619	2.8416	8.6683	4.60311	2.41128	5.65429	6.30669	7.87967	5.79303	-4.11063	5.44064	6.10389	0.847916	2.6259	0.729178	3.01023	1.15479	-2.08533	5.86344	1.60606	5.09838	3.96619	-4.11063
	MLL_12663	-1.50777	1.48529	4.43302	3.40389	6.50824	1.58283	2.06027	3.125	6.61009	-1.15336	-4.11063	6.2764	0.610443	-1.00422	6.79702	2.39171	5.97217	1.38066	1.04635	1.04635	0.243667	3.39048	2.53266	1.26786	5.81041	4.02796	1.82136	7.11038	6.66612	6.21971	1.86079	-4.11063	6.22255	3.88228	-3.22637	3.5855	-0.0905086	1.29689	-1.31971	-0.0905086	7.55099	2.09375	5.30811	2.36454	-4.11063
	MLL_12664	-2.70663	3.46796	-4.11063	3.37162	7.31739	3.19522	4.4005	2.95927	6.68827	-1.18741	-4.11063	7.86815	4.92654	-1.75565	7.34471	2.74014	3.53473	-1.18741	-0.667275	3.38484	2.08785	6.00868	4.44852	0.618293	8.8286	-0.127212	4.47967	2.82989	6.29533	7.66772	1.0421	-4.11063	6.67756	6.4543	-2.31589	3.24682	-0.204319	2.24112	0.864701	1.47196	6.20317	2.90523	4.41669	2.3664	-4.11063
	MLL_13337	-1.62832	0.294466	1.16068	5.60305	8.24407	4.38583	3.60505	3.93566	7.05102	-4.11063	0.12914	5.40478	2.14188	-1.05047	7.75346	3.78259	4.99432	0.769325	-0.226643	0.0936734	-2.86187	1.4543	4.91144	1.39725	8.03019	2.04308	1.16068	3.64541	7.09765	7.00075	3.52077	-4.11063	5.35229	3.20897	-4.11063	3.89245	-2.20268	3.80469	0.997551	-2.20268	5.9259	3.04224	4.46603	4.14721	-2.6072
	MLL_13340	-1.93937	-0.0733976	-0.876439	4.72839	8.85811	1.22016	-2.8466	3.1672	2.59012	-1.38671	-4.11063	2.58037	0.100444	-0.676116	7.80262	1.08874	1.93764	-2.18337	-0.988099	-2.8466	-3.34439	-0.988099	0.523282	-2.18337	3.27995	2.83944	-1.54849	4.26046	6.32811	6.80771	2.51019	-4.11063	2.18935	1.16902	-2.8466	-0.988099	-4.11063	0.303784	1.40832	-4.11063	6.77602	4.66981	5.13211	1.70612	-4.11063
	MLL_13341	-3.41539	0.086013	3.3302	5.54384	6.80952	2.75705	1.27703	2.38377	6.93695	2.00014	-2.59589	5.20284	0.576787	-2.59589	6.76029	5.04264	7.26001	-0.303034	0.22522	0.133923	-1.53695	0.915157	1.69943	2.49801	8.23369	0.94232	-1.87339	3.70402	5.81395	4.78387	0.430992	-3.41539	5.67714	5.94394	3.02185	3.76994	-0.583847	1.77692	3.8794	-4.11063	5.54605	2.19341	5.00931	3.07804	-2.59589
	MLL_13342	5.92878	4.62378	4.10478	6.29049	8.44525	5.52854	6.28269	5.80911	8.35802	4.38264	1.89229	7.53977	3.45295	-0.534553	8.56895	5.48393	8.93402	3.8684	6.00653	2.54115	2.2529	7.67788	5.25086	4.74216	9.3127	2.54115	4.42574	8.53819	7.55657	7.27104	4.40196	-2.96395	8.25791	6.13182	2.14242	4.92013	2.2529	4.56074	5.47484	-1.28888	6.17456	4.55644	4.75348	4.99199	0.914617
	MLL_13344	7.24607	4.88095	5.06925	4.97357	9.6623	3.81098	6.76647	4.42961	8.10037	6.30948	1.95059	8.47778	4.63845	6.42838	9.54935	4.56401	9.6734	5.97339	7.29014	4.34323	3.50843	7.82241	6.34192	5.67405	10.5005	4.33609	4.3217	5.56835	7.73792	6.664	5.15897	-2.66125	6.1997	3.28937	1.07854	5.09485	2.91121	4.18136	4.46604	0.687886	5.67264	5.4327	4.89073	5.22616	0.857035
	MLL_13345	-0.87015	-0.57908	0.609279	3.28091	4.38613	4.484	2.34262	3.58282	7.55485	-1.45942	-4.11063	5.4841	1.13629	-1.23518	7.72796	0.82383	3.56056	-1.23518	0.212375	1.63942	-4.11063	0.920217	1.61082	-1.23518	9.34937	1.35899	3.19681	6.89994	7.24169	5.2561	3.07647	-4.11063	3.39432	3.94548	-3.07052	1.0537	-2.47243	1.94456	-1.04115	-4.11063	5.88878	1.55186	5.36927	2.58243	-4.11063
	MLL_13346	-1.96135	1.40251	3.4591	5.04625	4.40878	2.31154	2.10472	1.9647	6.12185	-0.849073	-2.39223	5.74137	-0.120616	-1.96135	5.48471	3.09497	4.41552	1.76811	0.96159	0.46874	-0.0202002	1.43825	2.95397	3.06671	5.74047	3.12817	0.46874	5.03754	5.78972	5.54229	3.63108	-3.45741	5.24219	3.16063	0.20395	1.49024	-1.24284	1.69614	0.46874	-1.36071	7.67476	2.16994	4.6141	2.83836	-1.63
	MLL_13347	-3.24075	2.09533	-3.24075	4.97862	2.20431	-0.555103	2.11141	2.67376	6.82031	-2.00293	-4.11063	5.84288	2.47679	1.45438	5.81492	3.19522	2.04598	-2.31049	-2.00293	2.234	-0.773972	-0.197244	5.42873	-0.660391	5.2072	1.9238	-1.34667	6.83188	5.81	5.34789	2.87557	-4.11063	4.26443	4.48105	-1.53409	2.59589	-3.24075	5.26585	0.213659	-4.11063	6.82397	2.04598	5.28015	3.74142	-2.31049
	MLL_13348	5.95607	4.93412	5.88076	5.45127	9.75835	6.19312	6.06067	4.55254	8.07137	4.94219	1.57308	7.70013	4.88133	5.75894	8.01774	4.96616	8.79686	3.53915	5.91727	3.91568	3.29867	7.29228	6.87161	4.33179	10.1578	4.373	3.16152	2.89481	6.60737	8.46552	5.53161	-2.35712	5.78432	5.57381	4.361	4.6989	2.49892	3.02218	4.84733	-1.19943	5.1642	3.69639	4.84044	5.31486	0.332521
	MLL_13350	-1.49092	-1.82976	0.91267	4.34976	5.04984	3.28938	6.85028	3.10811	6.9207	-2.27344	-4.11063	7.47375	2.93628	-2.91745	6.79427	2.81937	4.19704	-1.82976	2.35676	2.33563	-4.11063	0.0885494	2.30334	-0.986396	6.00575	0.762425	-4.11063	4.5873	6.02155	7.37591	3.40038	-4.11063	4.74587	6.25751	-4.11063	1.1967	-1.82976	3.82865	0.321337	-3.39405	5.66606	3.13282	4.86679	2.20191	-3.39405
	MLL_13351	3.13048	4.53955	4.68663	5.20741	9.78078	2.62085	6.66292	3.65666	7.68816	2.42768	-0.208522	8.46647	4.57774	6.322	7.83732	3.34371	9.30636	3.69396	6.07733	4.39853	3.63976	7.19202	5.69934	5.10804	8.84844	3.92418	2.14598	5.47959	6.75944	8.0854	6.32926	-1.8462	5.63686	5.30172	4.0317	3.15447	2.75241	3.25773	-1.00474	-0.716719	6.33518	3.24103	4.45273	4.26443	-2.57342
	MLL_13352	6.50509	5.42885	5.16419	6.30994	8.96898	4.76198	7.41694	4.44614	7.67429	4.49956	1.97403	7.35908	4.80712	2.21119	7.65791	7.02901	8.62363	6.44226	6.45518	4.1446	3.21467	6.3114	5.07944	6.49326	9.50329	3.8316	4.02173	7.18429	6.47125	7.78062	3.1542	-3.68146	8.60896	4.65004	-4.11063	6.02099	1.77705	5.24729	6.41607	-1.84426	5.71819	6.14842	4.19602	5.87826	2.11428
	MLL_13353	-3.00827	2.88655	1.42259	5.26814	5.1955	1.6834	0.325469	2.80665	5.22909	-2.66671	-4.11063	5.99926	1.40461	-1.95969	5.507	5.06851	5.03822	1.27206	0.0295232	0.504946	-2.39074	4.05812	2.70013	1.96681	6.10045	1.77021	0.205984	5.10654	6.38752	5.28175	2.7148	-4.11063	6.32676	5.46316	-3.00827	3.39903	-0.538097	2.07308	1.2113	-1.95969	7.75747	2.29426	5.66261	2.65522	-3.45663
	MLL_13354	-4.11063	1.49367	-3.05204	3.36993	6.58446	2.39528	3.64034	3.55058	7.34742	-1.42929	-3.05204	7.67357	3.65478	-2.02361	6.33846	3.36115	9.38648	-2.02361	0.755065	3.83034	1.9798	5.95545	4.29394	3.64034	8.24086	0.0852255	7.57409	4.27538	6.8196	5.25676	2.73115	-2.44806	6.32499	6.27448	0.458677	3.69024	0.16805	3.45485	-1.20424	1.83523	7.53318	2.8362	5.64799	2.54225	-3.05204
	MLL_13355	-0.747086	2.07298	3.47556	3.93294	7.61651	1.99169	6.13377	3.23772	7.1729	-2.24074	-2.89184	4.6324	0.181071	-2.89184	8.38814	2.65131	4.50636	0.80611	4.60532	0.079811	-2.24074	4.22738	1.74943	0.448121	6.87341	2.29253	-2.24074	6.87719	5.91604	5.10144	1.64695	-4.11063	5.39285	4.8746	-1.45297	6.69445	-0.946304	1.41718	1.37506	-4.11063	5.20125	3.24943	5.03874	4.13576	-4.11063
	MLL_13356	5.79682	4.10315	4.03557	3.932	9.69731	5.9907	7.22938	4.06975	7.94309	6.09213	1.86425	7.95812	3.50219	6.22278	8.6416	3.9687	8.99574	3.54602	6.46037	5.75308	3.88584	6.98855	6.7709	4.75813	10.2357	1.89847	2.26919	3.38036	7.7563	8.57142	3.86868	-2.40379	6.81355	5.32329	5.58072	4.55322	3.04065	4.35802	1.6399	-1.29535	5.76007	5.57279	4.4034	4.97608	-1.64363
	MLL_13357	-2.32427	3.69212	-2.60622	3.0985	6.25505	0.336964	3.19658	2.65458	6.75908	-2.60622	-2.95701	6.56154	0.693828	-1.88592	6.33197	1.28265	2.65458	-2.95701	-0.598389	2.73359	1.71528	1.12745	4.83221	-0.451295	6.06112	1.15067	7.42905	2.13174	6.5309	5.34752	0.595721	-4.11063	6.26106	5.87934	-1.88592	4.15518	-2.32427	2.5273	-0.947023	1.63522	6.17167	2.61339	5.29899	1.60192	-2.60622
	MLL_13358	3.76867	4.63531	2.86875	4.62457	8.89157	3.3095	6.18614	2.99635	7.24108	4.83087	-0.991052	7.64901	3.95157	4.33302	7.29073	5.62602	8.25849	2.69151	5.22004	3.83069	2.07671	4.00635	6.25822	5.48131	8.93262	4.53951	2.97679	5.82745	6.68064	6.51445	5.03651	-3.49669	5.87767	7.20416	4.01186	4.63798	2.63202	3.80557	1.39896	-1.64891	5.7315	3.4879	4.88284	3.48987	0.328131
	MLL_13359	-4.11063	-0.505247	2.05868	3.14482	4.27093	0.350628	0.167309	3.6522	4.79638	-2.90009	-4.11063	3.63905	-0.505247	-2.01113	4.97625	2.57382	2.46869	1.1545	-0.959185	-0.429386	-3.38195	0.261879	2.13562	1.12964	5.01919	0.823436	-2.53951	5.10461	6.76112	6.31256	0.350628	-4.11063	6.8735	4.02683	-2.90009	0.884162	-4.11063	2.16039	-1.62524	-3.38195	7.73108	3.22331	5.30531	2.52698	-1.46517
	MLL_13360	-2.07085	-1.126	1.79926	3.28171	2.63284	4.80315	0.910147	1.91098	7.21284	-0.790179	-2.66236	3.77273	0.544906	-3.35231	5.60745	4.7739	4.69472	-2.85783	-0.12261	0.677196	-1.95436	3.36254	1.28668	3.18342	6.37572	1.09723	-2.07085	6.68782	5.74679	4.21347	-1.19044	-3.35231	4.95888	7.26427	-3.08399	3.57854	-0.220144	1.0422	0.399249	-2.19757	6.24668	3.22725	5.09522	2.77461	-3.35231
	MLL_13361	-1.96664	-0.907804	0.879351	3.3663	6.36128	4.86975	1.10855	2.41242	6.29153	-0.617558	-4.11063	3.65181	-1.01916	-4.11063	6.77154	1.45952	2.56501	-1.27154	-1.13984	3.56277	-2.50092	2.60311	0.568728	0.270311	5.98384	-0.532479	-1.96664	7.15373	4.65076	4.10113	-1.41648	-4.11063	4.07086	1.65356	-2.20919	0.568728	-2.20919	0.940153	-2.20919	-4.11063	3.30982	1.80836	4.15663	3.44183	-4.11063
	MLL_13362	-3.2899	2.70801	3.61547	4.77285	3.49577	1.88568	2.4159	1.9029	3.9287	-3.2899	-4.11063	7.032	-1.27665	-3.2899	5.13344	3.88605	4.9427	2.07983	-1.62577	-1.62577	0.974748	0.276443	1.46663	1.72074	6.93073	1.03845	0.222615	3.96603	6.63997	5.02362	2.62745	-4.11063	5.5114	4.43107	-2.38865	3.71141	-0.87348	0.726647	0.328335	-3.2899	7.54163	2.42785	5.04897	3.30175	-4.11063
	MLL_13363	-4.11063	-2.86207	5.65077	3.87132	7.07333	1.97127	-0.60978	3.10782	4.05191	-1.96003	-4.11063	3.27147	1.95654	-1.96003	7.81175	2.56377	2.97527	-2.49518	-1.57056	4.21858	-4.11063	-1.75219	-0.0983694	2.23808	5.76823	-0.22696	-0.796756	6.87858	5.69137	5.0955	-2.49518	-4.11063	3.97727	5.33069	-3.3553	3.53207	-0.524658	-0.368144	0.278436	-4.11063	4.5084	1.94166	5.15638	3.9626	-3.3553
	MLL_13364	-2.83225	3.00761	3.32524	4.09937	4.00982	0.719419	1.82563	2.35988	6.19737	-3.67083	-3.67083	6.43504	0.303211	-1.81181	5.09257	3.00019	4.86943	-0.179269	0.303211	-0.248301	0.278884	0.889735	2.34823	0.87358	6.71977	3.32226	0.228963	4.56189	5.85417	5.2812	3.64609	-4.11063	5.27506	2.48211	-1.61663	4.30157	-0.750718	1.17981	-1.3659	-1.08768	7.32225	2.66218	4.378	2.88403	-3.33425
	MLL_13365	-3.42811	-0.693918	4.10866	4.41608	7.24727	1.74398	4.03353	1.92782	5.76476	-2.10175	-4.11063	4.6753	-0.539082	-2.96666	7.74583	1.28635	2.03032	1.44321	-0.154705	-2.61759	-3.42811	-0.778049	3.38172	3.98011	5.78871	1.66652	-2.61759	4.95646	5.30334	5.08705	-0.467481	-4.11063	5.26969	5.06458	-4.11063	3.91126	-0.867392	3.43875	-0.614424	-3.42811	5.59642	1.53323	4.15477	3.4294	-2.61759
	MLL_13366	0.0111446	5.06964	3.69031	3.7212	9.29585	0.0111446	3.83289	2.23127	7.31358	1.51178	-4.11063	6.72024	4.64902	5.22858	7.10865	4.76622	8.4082	0.484269	0.794208	1.29895	1.42438	7.05934	4.78681	3.76929	9.77581	0.425462	7.83588	4.21787	7.37993	5.34223	3.16958	-2.55949	4.20918	5.41772	3.0186	4.83279	0.16286	0.839959	0.595147	3.73337	4.93646	2.51127	5.65857	1.83915	0.794208
	MLL_13367	-3.33193	1.19831	3.83449	5.33936	5.93345	1.48118	1.09019	2.00495	4.68361	-2.82898	-3.33193	4.55605	0.878967	-0.472634	4.94552	3.81339	6.22026	-1.0828	-1.52349	-0.353318	0.234251	1.11799	4.71239	3.83659	6.8466	4.13413	-3.66937	3.17075	6.14668	6.27762	-1.0828	-4.11063	4.6975	3.20356	-3.33193	2.42779	-1.61205	3.28245	0.0444879	-2.63091	7.5416	2.19312	4.84098	4.38641	-2.03335
	MLL_13369	-1.07528	0.600564	3.90252	5.28416	1.44058	-1.43282	2.54584	1.02657	6.09253	-1.65146	-4.11063	7.01266	1.16705	-4.11063	6.03065	3.46573	3.93236	1.41263	-2.22333	-1.90924	0.649289	0.0669919	5.7816	-0.550202	6.16134	1.62242	3.84616	2.3086	6.22701	6.69858	0.989203	-4.11063	5.27449	4.49231	-4.11063	4.52205	-2.62541	2.46649	-1.65146	-4.11063	7.1305	3.49935	4.79264	2.24661	-3.18478
	MLL_13370	7.72994	3.9257	4.74937	3.90161	9.51315	5.9917	5.88723	4.7628	8.48813	6.53637	2.91923	7.38592	4.63715	-1.06719	8.6193	4.02194	9.49893	5.76238	7.301	5.27042	4.04778	7.01229	5.34377	6.35314	10.0404	3.74347	6.01901	6.23441	7.57261	7.05204	4.23934	-1.34602	7.25183	5.05984	4.56486	5.93449	3.16836	3.64534	4.66126	-1.50865	4.4027	5.1289	3.88941	5.09743	0.896184
	MLL_13371	6.45175	-0.057415	6.34732	4.94412	8.69529	2.76099	4.82944	1.98707	6.96239	1.53266	1.83401	5.12171	4.36738	5.57945	7.99379	2.988	6.8662	3.10883	1.85928	1.49015	-4.11063	2.84351	3.03681	4.94215	8.21732	2.78756	-1.59546	7.04754	5.99072	5.52719	4.1895	-3.3235	4.1795	5.20539	4.01495	4.05378	0.147958	2.743	2.66393	-2.44301	4.02243	3.50552	4.29976	3.39177	0.120349
	MLL_13372	4.48181	4.36262	5.59183	5.01145	8.70701	4.32126	4.08047	3.86165	7.46729	4.2263	1.55438	7.43788	4.82535	6.04202	8.02675	5.6747	8.15489	5.75824	5.8853	4.36843	1.59461	6.86965	7.01538	5.50654	9.47297	5.33013	4.42902	5.0445	7.9753	7.83016	3.88616	-3.14235	6.06726	6.6213	5.00897	3.94958	2.26892	3.69278	3.34522	0.582537	6.74598	4.83097	5.00524	4.0128	0.4717
	MLL_13373	-2.68455	-1.0076	4.77372	2.77516	5.40083	0.354655	4.26852	3.18843	7.55673	-4.11063	-2.93089	6.19537	2.66839	2.82074	4.38942	2.29049	1.46887	-2.29066	1.76675	1.21944	-3.60293	-0.0569815	6.5187	1.37692	6.19296	4.47586	-1.84877	6.78587	7.72634	8.97238	4.82184	-4.11063	1.83745	3.41337	-1.41391	-0.479724	-3.60293	2.97654	-2.29066	0.535645	7.69285	2.4146	5.06642	2.186	-4.11063
	MLL_13374	6.93625	5.82171	6.84296	5.57366	8.49481	4.64902	3.08512	3.93762	7.70706	3.97792	2.36689	7.40323	3.2964	6.58207	7.84032	6.65897	8.58875	2.58262	5.65358	3.61023	3.20315	7.48182	5.46797	5.12484	10.0642	3.69729	2.39692	5.17482	7.53597	7.70431	3.57125	-2.94084	6.24076	4.41953	-1.68456	4.29746	4.06779	3.09125	2.94983	-1.38292	6.8219	4.16409	5.01615	3.45232	0.518494
	MLL_13375	-2.2928	0.151171	0.575864	3.4889	9.3264	2.26138	-0.637883	2.10348	7.47315	2.75563	-4.11063	4.60094	-1.51346	-2.51589	7.37288	0.426938	4.34691	-0.573695	2.81078	-1.77698	-3.10329	0.0324603	2.67866	5.84798	8.84395	1.50362	-1.09781	6.19056	5.72975	2.35505	-2.7799	-4.11063	4.6165	6.56132	4.7479	2.59736	0.547283	-0.77552	0.83427	-3.52077	3.98077	2.29615	3.64541	0.969664	-2.7799
	MLL_13376	-3.00264	3.83164	0.173838	4.55877	9.02105	2.27507	7.44289	2.29487	6.3053	-3.45278	-3.00264	4.63648	4.30664	-1.77603	7.31693	4.78212	2.52185	-2.15136	0.845519	2.21398	-2.66004	3.79039	2.62712	3.26139	8.05235	-0.108738	-3.00264	5.88878	5.20209	5.93683	3.35396	-4.11063	7.32327	6.98762	-3.45278	2.99708	-2.15136	1.87567	2.40828	-4.11063	4.26458	4.50241	4.51301	2.90989	-4.11063
	MLL_13377	-2.79999	3.48163	-1.54137	4.18118	-0.484122	1.50024	1.04096	2.02052	6.52022	-2.31673	-2.31673	7.0924	0.297651	1.04096	6.38917	3.99211	6.72577	-1.80378	-3.53193	2.56417	2.61215	0.979578	5.00368	2.12814	7.06003	2.60539	1.71632	2.40209	6.24501	5.60015	0.652553	-4.11063	6.89911	4.47232	-3.12003	5.02028	-0.373203	2.47061	0.915473	-3.53193	5.81304	1.26327	4.84496	4.72385	-1.66662
	MLL_13379	-4.11063	-1.16192	3.48065	3.86024	6.38226	1.87392	0.0183208	2.4698	6.75955	-2.95882	-2.32661	5.96204	0.487292	-0.949951	6.48153	3.53887	5.918	0.162054	-0.141334	0.896523	-0.141334	-2.091	2.62674	0.59255	5.67402	3.23184	-3.42271	6.79583	5.98961	4.73625	1.49389	-4.11063	4.97884	4.16618	-2.091	1.91509	-2.32661	0.59255	-0.198735	-1.16192	7.36978	2.4698	5.12051	3.41997	-3.42271
	MLL_13380	-1.549	0.601927	4.31085	3.98481	6.12361	3.68618	4.75837	2.61838	7.8568	-2.47761	-2.18382	7.16194	3.12025	-2.84695	6.65053	3.25504	3.25504	-1.10966	2.71955	2.38071	-4.11063	-0.876983	3.95494	3.23032	7.20262	2.92609	1.63192	7.55905	6.38393	7.31784	4.76269	-4.11063	3.90114	5.724	0.438864	1.98216	-0.676669	3.87745	1.42961	-2.18382	7.25488	2.81409	4.90421	2.28792	-2.84695
	MLL_13381	5.92161	6.38453	5.3395	4.75687	9.79015	5.75338	5.86227	3.45404	7.48994	7.46247	1.69143	7.63512	4.26018	6.73986	8.89411	5.07974	7.89804	6.82954	7.73898	2.2948	2.93381	7.3084	6.42549	6.25278	9.38468	1.36374	4.78194	1.48144	7.06733	8.08437	5.08284	-1.51641	6.79253	6.45996	3.96247	4.21558	2.96108	4.61383	5.90239	1.48144	5.33038	5.80321	4.12504	5.4887	2.06271
	MLL_13382	-1.84	0.0763433	5.38308	4.8917	4.42429	3.51037	4.3432	2.46079	6.65519	-1.62768	-1.27865	4.29356	0.516803	-1.95916	6.94949	5.06585	4.03755	-1.95916	2.52325	1.46435	-1.84	4.6899	1.90914	4.06453	6.79351	0.448215	-1.27865	7.3291	6.28341	4.74097	-0.875559	-4.11063	5.51258	6.54968	-3.64332	3.2864	0.351376	2.19382	2.68101	-0.997821	5.96431	3.09029	4.7787	4.16945	-2.77142
	MLL_13383	-2.37521	4.43714	-1.19926	3.59545	8.53918	-1.11256	4.47613	2.10183	8.45575	-2.84889	-3.55879	6.81731	4.91323	0.435691	4.88848	2.55678	2.93811	-3.16061	-0.560111	2.54349	-4.11063	5.72584	7.30434	-1.19926	7.35014	2.54349	1.53106	3.85411	6.58169	6.4356	3.88867	-4.11063	4.06409	3.69195	-2.5927	3.10117	0.519517	2.54349	-0.298475	-4.11063	7.16352	2.24825	4.79626	2.82185	-2.37521
	MLL_13384	-1.57063	3.23523	-1.13246	3.92896	1.6799	2.44208	4.10622	1.66186	6.03671	-1.75226	-1.13246	6.69603	0.651899	-0.44436	6.23967	3.9176	7.42344	2.58299	0.180352	-1.26427	2.88473	-0.0382134	5.1171	0.456396	7.94541	2.02864	5.82904	4.77703	6.87507	6.45078	1.50875	-4.11063	6.35154	4.2369	-0.70032	4.75166	0.757629	0.324966	-0.70032	-4.11063	6.09587	3.92518	4.63858	3.02545	-3.35533
	MLL_13385	-0.51271	3.59866	-0.888568	6.65032	7.45286	2.85029	3.17953	1.96938	6.12069	-1.74169	-2.85451	6.26187	2.52724	0.242655	6.2739	5.82793	2.71555	-1.12101	1.7106	2.52724	-0.688433	2.7331	3.31387	-0.0861452	6.16661	1.90891	4.46475	7.57039	6.32831	6.35972	2.56692	-4.11063	4.85366	5.67971	-4.11063	3.08704	0.664533	4.06143	0.664533	0.735897	6.82208	3.63645	4.89322	5.51704	-2.19336
	MLL_13386	3.65967	0.925118	6.92805	4.23611	6.43679	2.84038	0.692084	2.79203	4.73646	-1.55169	-3.2503	5.39793	3.13983	-1.27958	8.09968	2.82604	4.33728	0.251907	0.388234	3.69164	-4.11063	3.71257	2.23495	0.251907	8.0365	0.36198	-1.12306	7.72762	5.68016	5.88014	0.223025	-4.11063	4.36398	5.55538	-0.679612	2.98071	-0.853273	1.63345	-1.27958	-3.2503	4.99641	2.74709	4.29801	4.0327	-1.88735
	MLL_13387	-3.54736	4.23502	3.10915	4.2623	7.30211	1.39459	4.48348	2.74273	7.15341	-4.11063	-3.54736	6.67471	2.81253	5.87798	7.12798	4.83607	1.57945	1.1288	2.11879	-0.0852547	-0.17247	3.59841	5.68912	2.93233	6.60635	5.91017	1.64469	2.50345	7.28865	6.8138	4.85135	-4.11063	5.40648	5.40554	-4.11063	3.37442	0.469869	2.31592	1.64469	-1.26081	7.83053	2.97354	5.04743	0.954525	-4.11063
	MLL_13388	-2.02753	3.79956	3.42758	2.88901	7.78619	-1.01414	-2.15551	2.5628	7.75941	4.06841	-4.11063	4.24037	-3.66736	-2.45157	6.4382	0.189755	0.732131	-2.02753	-0.166956	-4.11063	-3.32875	0.266676	2.80984	4.56491	7.66533	2.45736	-3.05471	4.6367	5.689	4.43207	-1.35469	-4.11063	2.97175	3.34721	-3.05471	-2.15551	1.06924	-2.62602	0.0803667	-2.8245	5.46727	2.32575	3.8231	-1.90999	-1.60578
	MLL_13390	6.63594	4.59899	6.92091	4.87072	9.42211	4.40135	5.14385	2.53668	7.76809	3.399	1.83187	7.65906	4.15991	6.18074	7.65862	5.71669	6.46637	0.686387	5.67783	3.34114	2.8935	4.86161	4.43349	6.13323	7.61712	4.01393	0.120362	3.14216	6.5224	7.23106	5.31949	-4.11063	5.3616	5.93741	2.66451	4.46594	2.45417	3.31243	4.29021	-0.540259	5.70017	3.94941	4.30037	4.58982	0.3288
	MLL_13392	0.544789	4.75047	2.7735	4.46997	9.16178	2.63576	6.48786	1.43513	7.01907	-3.18741	-4.11063	7.32587	4.47222	-2.34924	5.95683	4.29925	3.20546	-3.43476	0.24133	1.5757	2.04344	0.578598	3.73589	1.26906	6.90169	3.18365	-2.62898	6.52951	5.36651	6.0445	4.74676	-4.11063	4.5435	7.31164	-3.73348	3.28952	0.43833	2.70244	1.53322	-2.62898	5.14112	3.61484	4.5435	3.75265	-3.18741
	MLL_13393	8.13866	5.39915	5.87186	5.57587	9.26549	5.88287	6.21638	3.97784	7.96004	5.99739	3.09766	7.16713	5.84519	0.991663	8.83384	6.51166	8.50037	4.28109	7.16144	3.08445	2.36391	7.42837	5.57941	5.62971	10.0058	3.97426	0.151775	4.21445	8.04377	7.52456	4.9608	-3.36754	6.81178	6.73647	-3.10297	5.2258	4.03044	4.43988	2.71615	0.778598	4.91771	6.36986	4.22502	6.37733	2.60031
	MLL_13395	-1.25139	-1.17076	1.86043	5.26024	2.82451	0.544214	4.1104	2.25276	4.32372	-2.48515	-4.11063	5.83749	-0.0360078	-0.705586	4.25605	6.66342	3.66231	-2.30223	-0.705586	-1.25139	-3.6077	-0.109261	1.86999	1.91687	4.99346	1.47826	-2.9399	6.7144	6.57339	6.70073	0.495632	-4.11063	7.79025	4.1344	-3.2355	1.75086	-2.9399	-0.310533	-0.494579	-0.952829	8.77129	3.14112	5.34066	1.07732	0.224658
	MLL_13397	-1.83489	-1.41258	5.89196	4.61056	7.02046	2.68099	-1.35282	1.4133	3.02022	-4.11063	-4.11063	3.77667	-0.741622	-2.56405	6.55437	3.92287	4.81655	-3.04172	-2.00846	3.46002	-2.56405	-2.10376	-1.41258	1.80307	7.48804	-0.401743	-1.91907	6.65855	4.94711	3.26399	-1.13582	-4.11063	3.38959	1.26859	-0.780466	2.99169	-4.11063	1.22022	-2.20581	-4.11063	4.30904	2.67382	4.08291	4.3768	-4.11063
	MLL_13398	-1.61138	0.113173	-0.163228	3.82796	8.46824	1.62066	5.86681	2.12706	5.37005	1.32736	-3.55935	6.97205	1.43189	-2.59382	6.4575	3.93855	4.61585	-0.954933	-1.11408	-0.954933	0.978652	5.3435	3.41943	0.571147	9.65153	5.34254	4.19983	5.38873	6.65824	6.69884	2.69368	-4.11063	3.96119	5.3989	-2.59382	2.27091	-1.39151	0.282504	0.0767842	-3.55935	5.37475	2.42359	5.29581	1.71839	-3.16144
	MLL_13399	-3.49554	1.51524	4.34835	4.18709	8.7179	1.48383	-1.22704	2.11626	6.51703	2.71859	-3.49554	4.28827	-2.73492	-4.11063	6.57033	0.807798	3.23003	-0.570473	-0.708762	-1.4515	-3.49554	0.331281	2.62812	5.3143	7.06003	0.465956	-3.49554	3.03256	5.42385	3.04337	-1.22704	-4.11063	2.65657	5.88322	-3.49554	-1.22704	1.59088	-1.4515	-2.23947	-4.11063	3.44912	2.51616	3.59954	1.10475	-2.46603
	MLL_13400	-2.72493	1.01339	5.72725	3.97245	4.5542	3.77749	5.68205	2.71599	7.68165	-2.72493	-1.37827	7.02966	3.72243	1.93207	6.80144	1.77366	1.20086	-0.491116	2.09858	0.655485	-3.62187	-0.271972	5.27126	0.207869	8.34164	3.51125	-3.62187	6.37452	6.7188	7.91776	4.45482	-4.11063	1.62873	3.62753	-3.25744	-0.694076	-1.66817	2.76635	-1.56492	-0.867548	5.37553	3.27426	4.90943	2.05061	-2.33686
	MLL_13402	-3.7073	3.90284	0.367615	4.43827	8.9837	-1.03701	-1.82651	1.77349	2.62812	-3.7073	-3.7073	2.87208	1.95813	-1.27701	6.31401	3.63659	4.20259	-1.92536	-2.27049	-1.41386	-3.7073	-3.13414	1.56169	0.0669312	5.4351	3.45691	-3.7073	3.36055	6.61017	7.81052	2.5054	-4.11063	4.19966	2.68787	-1.27701	0.668088	-2.27049	0.916639	3.5814	-3.7073	7.89917	4.83829	4.96961	1.96505	-4.11063
	MLL_13404	-3.13675	4.40538	-2.91813	3.73573	0.0874012	0.254203	0.557506	1.21876	4.44165	-1.41835	-3.39452	5.24187	-0.252884	-1.41835	5.11596	2.56054	4.66226	-2.91813	-0.614434	1.9249	-2.91813	-1.21776	4.59943	0.20848	5.23191	2.45681	1.21876	5.82964	4.93215	6.0062	3.7988	-4.11063	4.02336	4.91178	-3.39452	3.15289	-2.72832	1.47194	0.72923	-4.11063	6.41128	0.482653	4.18702	2.31299	-4.11063
	MLL_13405	-3.17915	-0.0336724	1.7846	5.00537	5.15428	1.94077	2.97391	2.20182	5.01478	-3.17915	-3.57098	6.11262	0.0418697	-0.914473	5.30083	5.1775	5.08454	0.70787	-0.287396	-0.714745	-2.87132	-2.40218	3.15493	2.08167	5.35921	1.60944	-3.17915	6.3674	5.91521	5.3675	2.24241	-4.11063	5.13177	4.80584	-2.61777	3.43614	-1.4228	1.29125	1.65827	-2.87132	7.18204	2.01762	4.71788	2.93976	-1.64174
	MLL_13406	-4.11063	4.27528	-1.43903	3.7861	8.06514	0.763263	4.28786	3.23481	6.9667	-3.53696	-3.53696	7.51723	1.49977	-1.14047	5.86298	2.74426	3.81826	-0.188355	-0.498161	2.13179	-0.498161	2.55599	3.9872	-0.8194	7.56518	1.31544	-2.13617	5.98711	6.77894	6.82138	5.70857	-4.11063	3.88602	4.6432	-3.53696	0.763263	0.9437	3.34727	0.8563	-2.54834	6.29715	2.20437	4.99099	2.02563	-4.11063
	MLL_13407	-4.11063	-1.47198	3.09266	3.82057	7.01928	2.33651	1.65971	1.67118	5.01616	-3.20663	-4.11063	4.39321	0.0230707	-2.44246	6.81571	3.97661	3.31366	-2.65514	0.0584365	-1.47198	-1.11606	-1.11606	3.45968	4.67536	5.4803	2.11087	-3.58896	6.4883	6.17247	5.17564	-0.767495	-4.11063	5.12754	4.40699	-3.20663	3.59529	-0.767495	0.254155	0.697169	-1.81179	7.24014	1.27992	4.70913	2.01511	-1.19715
	MLL_13409	-4.11063	4.01539	-0.226816	5.57131	4.67628	1.07299	1.09761	2.32211	4.61791	-0.650057	-3.40971	5.50786	0.325196	-0.257712	4.05364	4.77594	3.18179	-1.19068	-0.691639	1.85061	1.70599	0.464221	3.93228	1.19209	5.84836	1.97542	3.48448	6.54632	5.48763	5.56801	3.48214	-4.11063	4.32003	3.94421	-3.40971	3.66623	1.52723	2.42297	-0.321562	-1.86171	6.23534	2.88568	4.76637	4.74413	-4.11063
	MLL_13411	7.24002	5.66206	6.58686	5.06509	9.31845	4.88067	5.62381	3.62577	7.83955	5.25304	3.10874	7.78957	4.44975	6.09754	8.02884	6.22294	8.93864	0.198661	6.38478	2.97399	2.63003	7.30871	7.42126	4.79887	10.7424	3.89598	4.22423	5.40628	8.13519	7.98583	3.86669	-4.11063	5.80951	5.51004	1.97285	3.87512	3.63075	2.66447	4.35802	1.53594	6.81754	4.23245	4.93206	3.30553	1.54653
	MLL_13412	-3.59426	4.86935	1.91446	5.60468	8.33856	3.39517	7.31012	4.04436	8.37766	-4.11063	1.07083	6.82662	4.67764	-1.1314	7.9354	6.18735	7.64977	2.7884	5.92937	4.47439	2.89853	4.78453	7.29349	6.18932	8.7529	3.64257	5.83619	2.50157	7.00984	7.87192	5.40795	-3.59426	5.74532	4.99976	0.237459	4.28459	2.86439	4.52522	4.68465	-0.404659	5.69764	4.60861	3.69068	5.55967	-0.2259
	MLL_13413	-4.11063	3.79513	-1.00266	6.48752	5.72494	2.06201	-1.84434	0.97799	5.8172	-4.11063	-2.92776	6.64315	2.81628	-0.474583	5.63387	5.44467	2.80873	-0.804374	-0.714594	0.120796	-0.550236	-0.804374	3.03913	0.97799	6.18257	1.9429	2.54353	4.94287	4.76116	5.50548	3.24895	-4.11063	6.59128	5.23251	-1.36297	3.96099	-0.804374	4.49796	1.7979	-3.40122	4.8758	2.92503	3.54547	6.31971	-2.28665
	MLL_13415	-2.38104	-0.213579	1.67199	4.03312	8.19756	2.84981	2.82273	2.4025	5.8642	-2.7634	-4.11063	6.0154	3.09591	-0.646292	7.08578	2.83181	4.45082	-3.28516	4.13572	2.61739	0.657653	2.58552	3.18369	2.39025	5.00469	2.79512	-2.7634	5.79272	6.45532	6.25121	2.4025	-4.11063	3.9269	4.47421	-3.28516	2.60685	-0.213579	3.50661	-1.43148	-2.38104	6.75603	2.82273	5.22757	3.02639	-4.11063
	MLL_14511	3.83413	1.24046	6.48497	3.57767	7.11719	1.12702	-2.07974	1.41494	2.60386	-2.76394	-4.11063	4.17963	-1.87678	-3.41703	7.1131	3.55153	2.22268	-1.78509	-2.07974	2.38446	-2.45043	-1.69888	0.964802	1.64663	6.86769	2.44251	-2.76394	5.58536	5.65198	5.31643	-1.78509	-4.11063	2.86318	1.22951	2.73741	2.85251	-1.03891	0.977949	-1.26802	-3.72255	4.80285	3.86806	4.81755	2.78306	-2.45043
	MLL_15377	-1.95564	-1.23648	2.73449	4.42062	8.29492	4.07192	4.7574	1.84391	5.35784	-2.66341	-1.48291	6.93557	2.03196	1.21639	6.41657	4.70492	4.40028	-0.842472	2.25983	3.2153	1.25719	4.66568	3.27611	2.89173	7.08927	2.49117	-1.78028	5.89807	6.37025	7.03349	2.91741	-4.11063	4.84698	5.05505	-1.62395	3.41778	-1.23648	3.99261	1.62761	-2.66341	6.37721	3.92142	5.36486	2.90463	-2.3871
	MLL_18644	0.27241	3.3321	1.8891	4.46983	8.81663	2.31213	6.39237	1.98421	7.47155	3.07313	-0.98096	6.78874	2.84999	6.11609	7.3639	4.92757	7.79821	-0.628433	2.20212	2.47383	1.65218	4.84691	5.149	2.9371	8.62598	2.65819	4.11562	2.63232	5.02275	5.02399	3.85541	-2.81575	3.85261	5.79897	1.98421	4.07298	2.24543	2.43694	1.11199	-1.34207	5.26929	3.13892	4.21483	3.00923	-0.829468
	MLL_18646	-2.99605	0.671312	3.71082	4.26547	5.44406	0.457633	4.00102	1.60542	6.13816	-3.20452	-2.81394	5.92165	1.46265	1.95203	6.73019	5.39748	5.40784	1.08087	0.998021	-1.06043	-0.962358	-2.65226	2.11254	3.82337	6.02278	1.56487	0.97345	1.77851	5.96941	5.13069	1.7426	-4.11063	4.07651	7.26657	-4.11063	4.42574	-2.65226	3.99188	2.85639	-2.14224	6.35786	2.46955	4.43026	4.47689	-3.74177
	MLL_19863	-3.0552	0.162274	4.87294	4.16524	7.78095	2.34562	0.637841	1.37069	2.82381	-4.11063	-3.48848	4.55249	1.10367	-2.72244	7.88956	3.68417	4.18022	0.162274	-3.0552	0.972132	-1.43443	-1.56157	0.994904	1.96229	7.60247	1.43872	-3.48848	5.71745	4.95942	4.67917	-0.254714	-3.48848	4.72074	5.77614	-2.22472	2.48083	-3.0552	2.04099	0.48537	-4.11063	4.78748	3.32845	4.34216	3.49745	-3.48848
	MLL_20594	-4.11063	0.702008	-4.11063	3.26511	8.92772	0.823254	6.77791	2.06834	7.31624	-2.31824	-4.11063	6.95751	3.15391	-2.31824	6.95253	2.01842	5.38213	-4.11063	-0.130303	3.72022	3.24354	6.3025	3.10692	-0.375171	8.57962	0.2617	5.07543	4.84427	6.13108	5.65549	2.01842	-4.11063	5.21492	4.334	-4.11063	3.84	0.823254	2.11658	-0.375171	-4.11063	6.43919	2.4155	5.2852	3.72022	-4.11063
	MLL_21511	-2.67334	-0.203101	5.60426	4.71264	6.52935	2.55382	3.2585	1.32771	6.08886	-2.50194	-2.34876	6.04934	0.508323	-2.08396	6.77238	3.96361	3.08108	1.87067	-1.14116	-1.07956	-0.236323	0.528242	3.0226	0.0382755	5.43982	3.48688	-1.96781	3.81747	5.57702	6.39782	3.4612	-4.11063	5.12443	6.30742	-3.68665	4.0367	-1.49607	1.40516	1.74863	1.44762	7.89432	2.71892	4.17579	2.85527	-3.68665
