# Supplementary material for: Clinical application of whole transcriptome sequencing for the classification of patients with acute lymphoblastic leukemia
Source: BMC Cancer. 2021 Aug 2;21:886. doi: 10.1186/s12885-021-08635-5 (PMC8330044; doi:10.1186/s12885-021-08635-5)
Supplement: Supplementary file 9 — Additional file 9: Table S7. Characteristics of BCR-ABL1-like and non BCR-ABL1-like cases. [file 12885_2021_8635_MOESM9_ESM.xlsx]

## Sheet: Tabelle1
Table S7: Characteristics of BCR-ABL1-like and non BCR-ABL1-like cases
Patient_ID	26 Genes			Sánchez et al.			Final class	CRLF2 expression	Rearrangment*/Fusion	WGS SV & CNV (deletions)			WTS SNV calling
	Dist_Ph+	Dist_Ph-	Class	Dist_Ph+	Dist_Ph-	Class				IKZF1	CDKN2A	RB1	CRLF2	JAK2	N/KRAS	PAX5	TP53
MLL_12331	11.02	13.64	Ph-like	12.03	15.5	Ph-like	Ph-like	high		0	0	0	c.695T>G
MLL_12528	7.67	20.74	Ph-like	9.2	19.35	Ph-like	Ph-like		FGRF1-CEP110	0	0	0
MLL_12535	9.01	23.22	Ph-like	10.03	23.06	Ph-like	Ph-like	high	IGH-CRLF2*	0	1	0
MLL_12549	12.17	17.79	Ph-like	15.03	15.17	Ph-like	Ph-like		IGH-MYC	0	1	0
MLL_12649	9.92	23.59	Ph-like	10.48	23.28	Ph-like	Ph-like	high	IGH-CRLF2*	1	0	0	c.695T>G	c.2041C>T
MLL_12651	10.68	14.85	Ph-like	9.29	16.81	Ph-like	Ph-like	high	P2RY8-CRLF2	0	1	0
MLL_12654	7.57	20.13	Ph-like	8.95	21.07	Ph-like	Ph-like		BCR-JAK2	1	0	0
MLL_12658	9.26	23.39	Ph-like	9.69	22.39	Ph-like	Ph-like	high	IGH-CRLF2*	1	1	1		c.2047A>G
MLL_12660	9.58	26.24	Ph-like	9.83	23.72	Ph-like	Ph-like	high	P2RY8-CRLF2	1	0	0		c.2047A>G
MLL_12662	7.16	19.33	Ph-like	8.59	16.95	Ph-like	Ph-like			0	1	0
MLL_13342	5.35	21.59	Ph-like	7.58	21.66	Ph-like	Ph-like		PAX5-JAK2	1	0	0
MLL_13344	10.47	26.28	Ph-like	11.04	25.57	Ph-like	Ph-like	high	IGH-CRLF2*	1	0	1	c.695T>G
MLL_13348	8.63	24.02	Ph-like	9.58	23.29	Ph-like	Ph-like	high	ETV6-CRLF2*; PAX5-ZCCHC7	1	0	0		c.2048G>C; c.2624C>A
MLL_13351	9.09	21.19	Ph-like	10.33	21.21	Ph-like	Ph-like	high	IGH-CRLF2*	0	0	0
MLL_13352	6.92	23.8	Ph-like	10.75	23.43	Ph-like	Ph-like		EBF1-PDGFRB	1	0	0
MLL_13356	9.91	24.38	Ph-like	11.15	24.13	Ph-like	Ph-like	high	IGH-CRLF2*	0	1	0		c.2047A>G
MLL_13358	7.33	18.94	Ph-like	8.07	19.43	Ph-like	Ph-like	high	P2RY8-CRLF2	1	0	1		c.2049A>T
MLL_13366	13.5	15.98	Ph-like	14.67	19.87	Ph-like	Ph-like	high	IGH-CRLF2*	1	0	0
MLL_13370	7.96	25.6	Ph-like	9.9	25.8	Ph-like	Ph-like		ABL1-SNX2	1	0	0
MLL_13371	12.13	17.98	Ph-like	13.15	15.6	Ph-like	Ph-like	high	IGH-CRLF2*	1	0	1		c.2047A>G;c.2624C>A
MLL_13372	8.18	22.56	Ph-like	9.75	23.45	Ph-like	Ph-like	high	IGH-CRLF2*	1	0	0
MLL_13374	8.99	23.73	Ph-like	9.23	21.15	Ph-like	Ph-like	high	IGH-CRLF2*	1	0	0		c.2049A>C
MLL_13381	11.36	25.76	Ph-like	13.49	26.9	Ph-like	Ph-like	high	IGH-CRLF2*	1	0	0		c.2047A>G
MLL_13390	8.5	21.52	Ph-like	9.12	19.39	Ph-like	Ph-like	high	IGH-CRLF2*	1	1	0		c.2047A>G
MLL_13393	7.43	25.15	Ph-like	10.1	23.32	Ph-like	Ph-like			0	0	1
MLL_13411	9.86	24.76	Ph-like	10.58	23.56	Ph-like	Ph-like	high	IGH-CRLF2*	1	0	0	c.695T>G
MLL_13412	12.4	16.99	Ph-like	9.11	19.72	Ph-like	Ph-like		ETV6-ABL1, ABL1-GABARAPL1	0	1	0
MLL_18644	11.63	15.18	Ph-like	10.96	16.61	Ph-like	Ph-like	high	IGH-CRLF2*; PAX5-ZCCHC7	0	1	0		c.2047A>G;c.2049A>T	NRAS c.183A>T
MLL_12544	12.61	12.03	Other	12.79	14.34	Ph-like	non Ph-like			1	0	0
MLL_13354	16.91	12.49	Other	13.92	16.86	Ph-like	non Ph-like			0	1	0			NRAS c.38G>A	c.239C>G
MLL_00092	18.81	9.54	Other	17.17	13.55	Other	non Ph-like			0	1	0			KRAS c.35G>A	c.239C>G
MLL_12280	19.82	10.36	Other	17.43	9.11	Other	non Ph-like			0	0	0					c.701A>C
MLL_12289	17.7	9.8	Other	14.6	11.1	Other	non Ph-like			0	0	0					c.423C>G
MLL_12302	19.33	6.14	Other	17.9	7.93	Other	non Ph-like			0	1	0					c.428T>G
MLL_12384	19.4	8.93	Other	19.23	9.35	Other	non Ph-like			0	0	0					c.848_849insGCCT
MLL_12503	19.64	9.92	Other	20.19	7.08	Other	non Ph-like		BRD9-NUTM1	0	0	0
MLL_12514	21.3	9.58	Other	21.46	9.48	Other	non Ph-like			0	1	0			NRAS c.35G>A
MLL_12520	17.53	13.39	Other	19.48	14.5	Other	non Ph-like			0	0	0
MLL_12527	18.36	11.81	Other	16.48	10.35	Other	non Ph-like			0	1	0
MLL_12541	18.16	9	Other	17.26	8.91	Other	non Ph-like			1	1	0
MLL_12556	17.69	10.24	Other	17.18	8.81	Other	non Ph-like			0	0	1
MLL_12647	14.8	9.59	Other	12.4	11.58	Other	non Ph-like			0	0	0
MLL_12648	22.47	7.98	Other	20.18	7.27	Other	non Ph-like			1	0	0
MLL_12652	15.3	10.62	Other	13.29	11	Other	non Ph-like			1	1	0			KRAS c.436G>A
MLL_12653	23.69	10.43	Other	22.83	9.86	Other	non Ph-like		EP300-ZNF384	0	0	0
MLL_12655	17.11	8.26	Other	16.24	7.82	Other	non Ph-like			1	0	0
MLL_12656	17.43	11.03	Other	16.5	11.2	Other	non Ph-like			0	0	0
MLL_12657	21.57	8.73	Other	19.39	12.43	Other	non Ph-like			0	1	0			NRAS c.38G>A	c.239C>G
MLL_12661	18.3	13.64	Other	20.1	14.16	Other	non Ph-like			0	1	0
MLL_12663	14.68	8.9	Other	14.92	9.36	Other	non Ph-like		EWSR1-ZNF384	0	0	0
MLL_12664	17.7	11.95	Other	15.38	14.12	Other	non Ph-like			0	1	0			NRAS c.35G>A	c.239C>G
MLL_13337	15.87	8.32	Other	15.27	8.29	Other	non Ph-like			0	1	0
MLL_13340	24.96	12.26	Other	24.51	11.78	Other	non Ph-like			0	1	0
MLL_13341	16.49	9.78	Other	15.54	11.5	Other	non Ph-like			0	1	0
MLL_13345	19.05	8.5	Other	19.22	9.19	Other	non Ph-like			0	0	0
MLL_13346	15.29	7.35	Other	13.67	8.13	Other	non Ph-like		EP300-ZNF384	0	0	0
MLL_13347	22.05	7.84	Other	19.27	8.01	Other	non Ph-like			1	0	0
MLL_13350	18.99	8.37	Other	19.42	7.56	Other	non Ph-like			1	0	0
MLL_13353	17.25	7.22	Other	15.37	6.97	Other	non Ph-like			1	1	0			NRAS c.35G>T
MLL_13355	14.67	9.78	Other	16.23	9.15	Other	non Ph-like		TCF3-HLF	1	1	1
MLL_13357	19.51	8.02	Other	18.76	13.62	Other	non Ph-like			0	1	0			NRAS c.183A>C	c.239C>G
MLL_13359	22.05	7.56	Other	21.13	8.32	Other	non Ph-like			1	1	0			NRAS c.35G>A
MLL_13360	18.66	9.71	Other	18.19	9.22	Other	non Ph-like			0	0	0
MLL_13361	20.22	10.23	Other	22.1	11.94	Other	non Ph-like			0	0	0			KRAS c.351A>C
MLL_13362	19.8	9.33	Other	18.4	8.21	Other	non Ph-like		EP300-ZNF384	0	0	0
MLL_13363	22.93	12.74	Other	22	10.82	Other	non Ph-like			0	1	0			KRAS c.34G>C
MLL_13364	18.05	6.83	Other	16.75	7.29	Other	non Ph-like		EP300-ZNF384	0	0	0			KRAS c.208_209insCCGGCCTCG
MLL_13365	20.24	8.68	Other	20.42	7.91	Other	non Ph-like			0	1	0
MLL_13367	17.9	9.02	Other	18.15	9.48	Other	non Ph-like			0	0	0			NRAS c.35G>A
MLL_13369	20.28	10.12	Other	19.35	10.6	Other	non Ph-like		EP300-ZNF384	1	0	0
MLL_13373	19.77	9.68	Other	20.61	11.18	Other	non Ph-like			1	0	0			KRAS c.59C>T
MLL_13375	18.87	11.51	Other	19.95	14.92	Other	non Ph-like			0	1	0			KRAS c.35G>A		c.818G>A
MLL_13376	17.26	10.01	Other	17.72	9.44	Other	non Ph-like			1	1	0
MLL_13377	20.21	11.22	Other	16.42	11.49	Other	non Ph-like			0	0	0
MLL_13379	19.4	8.2	Other	18.57	7.52	Other	non Ph-like		EP300-ZNF384, CHD4-RBX1	0	1	0
MLL_13380	15.83	8.77	Other	14.94	8.64	Other	non Ph-like			0	0	0
MLL_13382	15.12	10.39	Other	15.5	9.94	Other	non Ph-like			0	0	0
MLL_13383	19.64	11.46	Other	17.57	11.14	Other	non Ph-like			0	1	0
MLL_13384	17.19	9.99	Other	15.06	12.67	Other	non Ph-like			0	0	0
MLL_13385	15.36	7.7	Other	14.73	10.57	Other	non Ph-like			0	1	0			NRAS c.38G>A	c.239C>G
MLL_13386	15.12	13.3	Other	16.37	9.07	Other	non Ph-like			0	0	0			KRAS c.35G>A
MLL_13387	17.14	11.55	Other	16.45	12.09	Other	non Ph-like	high	IGH-CRLF2	1	1	0			NRAS c.182A>T
MLL_13388	22.32	14.09	Other	24.43	15.59	Other	non Ph-like			0	0	0
MLL_13392	16.05	11.24	Other	17.45	8.81	Other	non Ph-like			0	1	1
MLL_13395	20.93	7.7	Other	21.29	9.96	Other	non Ph-like			1	0	0
MLL_13397	22.92	13.45	Other	23.77	12.47	Other	non Ph-like			0	1	0			NRAS c.38G>A
MLL_13398	16.27	11.33	Other	15.41	11.92	Other	non Ph-like			0	0	0
MLL_13399	20.51	12.43	Other	22.89	13.87	Other	non Ph-like			0	1	0
MLL_13400	17.7	10.36	Other	19.12	9.73	Other	non Ph-like			1	0	0
MLL_13402	24.18	11.39	Other	22.73	10.5	Other	non Ph-like			0	1	0
MLL_13404	22.74	9.5	Other	19.3	7.19	Other	non Ph-like			0	0	0					c.659A>G
MLL_13405	19.82	5.85	Other	18.96	5.83	Other	non Ph-like			1	1	0
MLL_13406	18.53	7.29	Other	17.17	7.39	Other	non Ph-like			0	1	0
MLL_13407	20.7	8.39	Other	20.23	8.35	Other	non Ph-like			0	0	0
MLL_13409	19.01	7.91	Other	16.14	9.27	Other	non Ph-like			0	0	0
MLL_13413	20.82	7.91	Other	16.82	8.65	Other	non Ph-like			0	0	0
MLL_13415	16.24	8.9	Other	16.36	8.23	Other	non Ph-like			0	0	0
MLL_14511	20.83	14.28	Other	21.93	11.59	Other	non Ph-like			0	1	0
MLL_15377	13.84	10.52	Other	12.33	8.77	Other	non Ph-like			0	0	0
MLL_18646	18.4	7.84	Other	17.97	9.15	Other	non Ph-like		KMT2A-USP2	0	0	0			KRAS c.35G>A
MLL_19863	20.71	10.74	Other	20.85	8.49	Other	non Ph-like		CHD4-NUTM1	0	0	0
MLL_20594	20.28	13.19	Other	17.04	13.82	Other	non Ph-like			0	1	0			NRAS c.38G>A
MLL_21511	17.99	8.8	Other	17.86	8.2	Other	non Ph-like		EP300-ZNF384	1	0	0
