# Supplementary material for: Clinical application of whole transcriptome sequencing for the classification of patients with acute lymphoblastic leukemia
Source: BMC Cancer. 2021 Aug 2;21:886. doi: 10.1186/s12885-021-08635-5 (PMC8330044; doi:10.1186/s12885-021-08635-5)
Supplement: Supplementary file 10 — Additional file 10: Table S8. Comparison to ALLSorts algorithm. [file 12885_2021_8635_MOESM10_ESM.xlsx]

## Sheet: Tabelle1
S8: Comparison to ALLSorts
Patient_ID	BCR-ABL1	ETV6-RUNX1	KMT2A_r	TCF3-PBX1	Low hypodiploid	High hyperdiploid	iAMP21	ZNF384 group	DUX4	MEF2D	NUTM1	HLF	BCL2 MYC	PAX5 P80R	BCR-ABL1-like	ETV6-RUNX1-like	ALLSorts result	ALLSorts group	Confidence level	Multi-modal result	Multi-modal group	CBA/FISH/arrayCGH
MLL_13361	7.9071e-06	0.000506935	0.0394569	0.00157339	0.00497101	0.000268508	1.83914e-05	0.000388434	0.00149653	0.0803496	8.61836e-05	0.0335845	0.980771	0.000441945	0.000192634	2.38535e-05	BCL2/MYC	BCP-ALL other	high	BCP-ALL other	BCP-ALL other	BCP-ALL other
MLL_12514	0.0246197	6.28685e-05	0.212289	0.00250541	0.000489906	0.00251936	0.000198069	0.00446748	0.00483768	0.111075	0.000393358	0.00207205	0.116695	0.000122771	0.0127249	1.6369e-06	BCP-ALL other	BCP-ALL other		BCP-ALL other	BCP-ALL other	BCP-ALL other
MLL_12527	0.000248414	0.000269218	0.288728	0.00457111	0.000101469	0.000104164	0.000300247	0.000634302	0.00239371	0.0296653	0.00115244	0.00724553	0.0243033	0.00161911	0.0281418	0.000127667	BCP-ALL other	BCP-ALL other		BCP-ALL other	BCP-ALL other	BCP-ALL other
MLL_12281	0.313122	0.0719638	0.0320404	0.225613	0.106033	0.996495	0.0091754	0.0159199	0.0321071	0.176827	0.0130648	0.29339	0.0466801	0.00148622	0.168568	0.559388	high hyperdiploid	high hyperdiploid	high	high hyperdiploid	high hyperdiploid	high hyperdiploid
MLL_12507	0.000684225	0.000180498	0.00687661	0.00181824	0.00159123	0.992933	0.000696871	0.00248931	0.000749832	0.0266811	5.7245e-05	0.0039572	0.00288752	0.000297906	0.0242437	1.9167e-05	high hyperdiploid	high hyperdiploid	high	high hyperdiploid	high hyperdiploid	high hyperdiploid
MLL_12541	0.000231203	6.51801e-05	0.00790776	0.000334539	0.00322279	0.00774388	0.000303987	0.00117652	0.00132645	0.010245	5.73485e-05	0.00246442	0.00486907	0.000450553	0.0012632	8.72287e-06	BCP-ALL other	BCP-ALL other		BCP-ALL other	BCP-ALL other	BCP-ALL other
MLL_12556	0.00156463	0.00276673	0.0234873	0.00498672	0.00231993	0.0631283	8.57044e-05	0.00496518	0.0013342	0.0215487	0.000257266	0.0205662	0.00584856	0.000249479	0.00580033	0.000330333	BCP-ALL other	BCP-ALL other		BCP-ALL other	BCP-ALL other	BCP-ALL other
MLL_12647	0	0	0	0	0	0	0	0	0	0	0	0	0	0	0	0	BCP-ALL other	BCP-ALL other		BCP-ALL other	BCP-ALL other	BCP-ALL other
MLL_12655	0.0154344	4.6964e-05	0.0293036	0.00302892	0.00101315	0.0240191	0.00145685	0.00177725	0.0031183	0.0192696	0.0011019	0.0059449	0.00592941	0.000255398	0.215128	2.84249e-06	BCP-ALL other	BCP-ALL other		BCP-ALL other	BCP-ALL other	BCP-ALL other
MLL_13340	0.00096678	0.000251187	0.10122	0.00156561	0.000496276	0.000418475	0.000258988	0.00703608	0.00424321	0.0506017	8.38299e-05	0.00166943	0.139282	0.000406304	0.00496941	5.84463e-06	BCP-ALL other	BCP-ALL other		BCP-ALL other	BCP-ALL other	BCP-ALL other
MLL_13350	0.0371068	7.11888e-05	0.0889611	0.00306958	0.00102057	0.000178615	8.08298e-05	0.00203178	0.000933817	0.0469602	0.000270332	0.00425096	0.0075972	0.00215728	0.0094911	1.23239e-05	BCP-ALL other	BCP-ALL other		BCP-ALL other	BCP-ALL other	BCP-ALL other
MLL_13360	0.170103	0.00374497	0.155616	0.00483695	0.0100173	0.0008735	0.000161411	0.132777	0.00723135	0.0189044	0.000657835	0.00763173	0.0377455	0.000725426	0.0136658	0.000368805	BCP-ALL other	BCP-ALL other		BCP-ALL other	BCP-ALL other	BCP-ALL other
MLL_13363	0.01085	0.000290681	0.0620741	0.00102558	0.000519963	0.000258477	0.000161286	0.00394404	0.00435207	0.221726	0.000329153	0.00139151	0.0341032	0.000189219	2.04137e-05	0.000106868	BCP-ALL other	BCP-ALL other		BCP-ALL other	BCP-ALL other	BCP-ALL other
MLL_13376	0.000601256	0.000394963	0.0227801	0.00103306	0.00429161	3.6336e-05	7.48979e-06	0.00116491	0.00231523	0.145043	0.000322867	0.00191042	0.0129332	0.000666563	0.000516135	3.00603e-05	BCP-ALL other	BCP-ALL other		BCP-ALL other	BCP-ALL other	BCP-ALL other
MLL_13382	0.0224168	0.000741678	0.135069	0.0102031	0.00398336	4.91002e-05	0.00025478	0.140404	0.0447989	0.0394872	0.000302897	0.0221555	0.0129564	0.00431438	0.0304712	4.07886e-05	BCP-ALL other	BCP-ALL other		BCP-ALL other	BCP-ALL other	BCP-ALL other
MLL_13383	0.266506	0.000212085	0.0060696	0.00559309	0.00103855	0.00587413	0.000728435	0.00191153	0.000880305	0.0439916	8.58893e-05	0.00201832	0.00257555	0.000783802	0.0376538	0.000242805	BCP-ALL other	BCP-ALL other		BCP-ALL other	BCP-ALL other	BCP-ALL other
MLL_13384	0.458024	5.8542e-05	0.161319	0.00306669	0.00607917	0.00507522	0.000338272	0.0089921	0.00316448	0.0339118	0.000887358	0.00329305	0.00507465	0.00143268	0.327356	1.01688e-06	BCP-ALL other	BCP-ALL other		BCP-ALL other	BCP-ALL other	BCP-ALL other
MLL_13392	0.00150718	0.000540306	0.00589181	0.00232537	0.00116434	0.000120181	0.000152434	0.0114136	0.00121638	0.0348847	6.19339e-05	0.00633019	0.00435843	0.00108642	0.0759074	4.95245e-05	BCP-ALL other	BCP-ALL other		BCP-ALL other	BCP-ALL other	BCP-ALL other
MLL_13397	0	0	0	0	0	0	0	0	0	0	0	0	0	0	0	0	BCP-ALL other	BCP-ALL other		BCP-ALL other	BCP-ALL other	BCP-ALL other
MLL_13398	0.00877341	0.00165109	0.00209151	0.0109927	0.000741842	9.97968e-05	0.000183804	5.89181e-05	0.00262561	0.0539328	0.000273595	0.00429223	0.0305763	0.0185466	0.000252448	0.000194446	BCP-ALL other	BCP-ALL other		BCP-ALL other	BCP-ALL other	BCP-ALL other
MLL_13402	0.0071421	9.47906e-05	0.00590576	0.00175859	0.00231765	0.00298695	0.000177612	0.00427395	0.0357661	0.0877126	9.84483e-05	0.00276969	0.011403	0.000190562	0.10291	3.17674e-07	BCP-ALL other	BCP-ALL other		BCP-ALL other	BCP-ALL other	BCP-ALL other
MLL_13404	0.0483405	0.000530116	0.0520626	0.00368401	0.166093	7.91346e-05	0.0176278	0.0106379	0.00505573	0.030748	0.000181867	0.00815141	0.00981489	0.000843214	0.0154432	2.02898e-05	BCP-ALL other	BCP-ALL other		BCP-ALL other	BCP-ALL other	BCP-ALL other
MLL_13417	2.1756e-05	0.988521	0.00459868	0.00163525	0.000206065	0.000622331	0.000133392	0.000191351	0.000424354	0.0117683	0.000301853	0.0191972	0.00675586	0.00231115	0.00323449	0.000612734	ETV6-RUNX1	ETV6-RUNX1	high	ETV6-RUNX1	ETV6-RUNX1	ETV6-RUNX1
MLL_13420	0.0175814	0.964749	0.00190389	0.0037455	0.000553535	0.000238883	0.000158575	0.0225444	0.00217431	0.0071681	0.000175257	0.0404101	0.00874913	0.000643419	0.000313739	0.00063739	ETV6-RUNX1	ETV6-RUNX1	high	ETV6-RUNX1	ETV6-RUNX1	ETV6-RUNX1
MLL_13904	0.00100404	0.998448	0.00276626	0.00261889	0.000206803	0.00137614	5.13928e-05	0.000357317	0.004285	0.00752412	8.84913e-05	0.0229753	0.0023561	0.000712045	1.97792e-05	0.000697795	ETV6-RUNX1	ETV6-RUNX1	high	ETV6-RUNX1	ETV6-RUNX1	ETV6-RUNX1
MLL_22997	0.00682799	0.991153	0.00102616	0.00359555	0.000845965	0.000253444	0.000275314	0.00147244	0.00291919	0.013586	0.000526032	0.00559439	0.00778772	0.000491425	0.00256141	0.00370807	ETV6-RUNX1	ETV6-RUNX1	high	ETV6-RUNX1	ETV6-RUNX1	ETV6-RUNX1
MLL_13424	0.000278511	0.000716366	0.00335013	0.00193134	0.000231122	0.959977	0.00070991	0.00622363	0.00149342	0.00661326	0.000107522	0.00511762	0.00223573	0.000243805	0.000255253	0.000415254	high hyperdiploid	high hyperdiploid	high	high hyperdiploid	high hyperdiploid	high hyperdiploid
MLL_13901	0.00091145	0.000414533	0.00616398	0.00216922	0.000383174	0.978904	7.27825e-05	0.00271689	0.00188985	0.02709	7.22993e-05	0.00123392	0.00127315	0.000182862	0.0286423	0.00012864	high hyperdiploid	high hyperdiploid	high	high hyperdiploid	high hyperdiploid	high hyperdiploid
MLL_13977	0.00195802	0.00052438	0.0113995	0.0214651	0.00198131	0.999792	0.00431175	0.00326196	0.00603482	0.0123496	0.000237826	0.00661904	0.0110875	0.00071304	0.000356828	2.1655e-05	high hyperdiploid	high hyperdiploid	high	high hyperdiploid	high hyperdiploid	high hyperdiploid
MLL_12292	0.0375647	0.00529825	0.135866	0.140385	0.945385	0.017841	0.0104135	0.0380122	0.0364244	0.284527	0.0153817	0.102464	0.114274	0.00796882	0.3568	0.000847051	Low hypodiploid	Low hypodiploid	high	high hyperdiploid	high hyperdiploid	high hyperdiploid
MLL_13409	0.111982	0.00054583	0.165564	0.00563467	0.0243156	0.0522791	0.000953708	0.022866	0.00289928	0.017923	0.000106679	0.00489278	0.0305951	0.0058337	0.166002	4.89928e-06	BCP-ALL other	BCP-ALL other		BCP-ALL other	BCP-ALL other	BCP-ALL other
MLL_13413	0.196863	0.00178401	0.172493	0.00509203	0.0248369	0.0424301	0.00063267	0.0251431	0.00860455	0.144447	0.00561637	0.00600609	0.136555	0.00233905	0.159236	7.24664e-05	BCP-ALL other	BCP-ALL other		BCP-ALL other	BCP-ALL other	BCP-ALL other
MLL_12265	0.598274	0.0282691	0.997846	0.35681	0.0415522	0.0134047	0.000867912	0.0684136	0.126334	0.262133	0.383418	0.642351	0.147075	0.00399518	0.095995	0.0436385	KMT2A	KMT2A	high	KMT2A-AFF1	KMT2A	KMT2A-AFF1
MLL_12276	0.00800784	0.000125146	0.999968	0.00189178	0.00104823	1.57431e-06	0.000109342	0.00624288	0.000630481	0.0138488	0.000129272	0.00125683	0.00352302	0.00207145	0.0512802	4.21142e-06	KMT2A	KMT2A	high	KMT2A-AFF1	KMT2A	KMT2A-AFF1
MLL_12284	0.0146626	0.00012713	0.999415	0.00133352	0.000283117	2.68824e-05	1.76034e-05	0.00148691	0.00246881	0.0215415	0.000124524	0.00176215	0.00900109	0.00153235	0.00878624	3.80564e-06	KMT2A	KMT2A	high	KMT2A-AFF1	KMT2A	KMT2A-AFF1
MLL_12367	0.00506217	3.47363e-05	0.998866	0.0080814	0.000686901	3.57014e-05	0.000491964	0.00196437	0.00213992	0.00415557	0.000107439	0.000562855	0.00388536	0.000159326	0.000884995	3.73335e-06	KMT2A	KMT2A	high	KMT2A-AFF1	KMT2A	KMT2A-AFF1
MLL_14511	0	0	0	0	0	0	0	0	0	0	0	0	0	0	0	0	BCP-ALL other	BCP-ALL other		BCP-ALL other	BCP-ALL other	BCP-ALL other
MLL_13349	0.0216944	0.00012098	0.999973	0.001875	0.00101655	1.08679e-05	4.0246e-05	0.00921221	0.00058481	0.0251674	0.000133987	0.00459269	0.00441862	0.000323354	0.00338537	6.71717e-07	KMT2A	KMT2A	high	KMT2A-AFF1	KMT2A	KMT2A-AFF1
MLL_18646	0.0282961	5.77401e-05	0.214344	0.00219897	0.000984352	1.15917e-05	0.00153208	0.192463	0.00329732	0.0504547	8.75373e-05	0.0040809	0.0116392	0.0017645	0.195125	3.43362e-05	BCP-ALL other	BCP-ALL other		BCP-ALL other	BCP-ALL other	BCP-ALL other
MLL_13418	0.47714	0.0165532	0.999122	0.229464	0.0148969	0.00119586	0.00658197	0.140405	0.0673961	0.177666	0.0154864	0.297167	0.0268639	0.00422377	0.297199	0.0149826	KMT2A	KMT2A	high	KMT2A-AFF1	KMT2A	KMT2A-AFF1
MLL_14314	0.000195639	0.000119204	0.999996	0.00139169	0.0015965	9.57263e-06	6.38323e-05	0.00795903	0.000941219	0.0290012	0.000815564	0.00275398	0.0017301	0.0011181	0.00131378	6.98846e-07	KMT2A	KMT2A	high	KMT2A-AFF1	KMT2A	KMT2A-AFF1
MLL_14883	0.526848	0.0160333	0.999198	0.362867	0.0241652	0.0103708	0.00391477	0.194965	0.163302	0.137889	0.12023	0.187126	0.0524446	0.00108052	0.46319	0.00446473	KMT2A	KMT2A	high	KMT2A-AFF1	KMT2A	KMT2A-AFF1
MLL_18645	0.00398084	0.000531102	0.999947	0.0160284	0.00387389	0.00020169	0.000259736	0.031078	0.00566476	0.0714296	0.000769346	0.0136093	0.0105274	0.00177956	0.0293191	1.19564e-05	KMT2A	KMT2A	high	KMT2A-AFF1	KMT2A	KMT2A-AFF1
MLL_19190	0.000153766	0.000300603	0.999977	0.00215698	0.00129172	1.28844e-05	0.000472173	0.00281705	0.000918983	0.0418859	9.27161e-05	0.00767503	0.00254625	0.000108601	0.0846429	9.18725e-06	KMT2A	KMT2A	high	KMT2A-AFF1	KMT2A	KMT2A-AFF1
MLL_19968	0.0119606	8.87031e-05	0.999912	0.00553349	0.00326798	8.20868e-05	0.00186886	0.00323946	0.00742778	0.0161548	0.000547095	0.00266831	0.00399624	7.29081e-05	0.0214958	5.25809e-06	KMT2A	KMT2A	high	KMT2A-AFF1	KMT2A	KMT2A-AFF1
MLL_20595	0.0253551	4.53877e-05	0.998673	0.00366047	0.000559858	0.000208793	0.000316317	0.000725677	0.00101967	0.0244459	7.50445e-05	0.00272159	0.0129366	0.000205397	0.0639582	2.49504e-06	KMT2A	KMT2A	high	KMT2A-AFF1	KMT2A	KMT2A-AFF1
MLL_21365	0.847279	0.048255	0.96239	0.773772	0.209066	0.112861	0.0562188	0.422515	0.402363	0.494312	0.377471	0.824496	0.38268	0.00509252	0.116287	0.0962824	KMT2A	KMT2A	high	KMT2A-MLLT1	KMT2A	KMT2A_r
MLL_21369	0.00131151	7.19053e-05	0.999977	0.00447987	0.000868876	5.24188e-06	0.000103837	0.0141193	0.00124124	0.019992	0.000117972	0.00625221	0.00238295	0.000447859	0.0157197	4.19448e-06	KMT2A	KMT2A	high	KMT2A-AFF1	KMT2A	KMT2A-AFF1
MLL_22139	0.0290771	0.000181869	0.999903	0.0018443	0.000997675	3.53468e-06	0.000559726	0.013626	0.000696133	0.00954064	8.70359e-05	0.00663541	0.00807539	0.000730923	0.0124157	4.46154e-06	KMT2A	KMT2A	high	KMT2A-AFF1	KMT2A	KMT2A-AFF1
MLL_22175	0.0111963	0.000530257	0.994104	0.00935002	0.00200648	0.000884609	0.000662934	0.0208757	0.00542862	0.0331718	0.0004056	0.0023317	0.0119562	0.00106924	0.0340144	1.8656e-05	KMT2A	KMT2A	high	KMT2A-AFF1	KMT2A	KMT2A-AFF1
MLL_22510	0.522479	0.00338987	0.999328	0.173214	0.0197051	0.0620496	0.0473655	0.0283345	0.0311188	0.0935582	0.00382264	0.122639	0.105434	0.0003108	0.360987	0.00116243	KMT2A	KMT2A	high	KMT2A-AFF1	KMT2A	KMT2A-AFF1
MLL_22512	0.000393964	1.78686e-05	0.999995	0.0032299	0.00204893	5.92318e-05	5.39465e-05	0.00888196	0.00146338	0.0302698	7.37725e-05	0.00266836	0.00279818	0.000325543	0.00267101	8.94918e-07	KMT2A	KMT2A	high	KMT2A-AFF1	KMT2A	KMT2A-AFF1
MLL_22523	0.0270411	0.00338859	0.999934	0.0170604	0.00969881	0.00206153	0.000309172	0.0196232	0.00676294	0.0540578	0.00135336	0.0974156	0.06022	0.00160344	0.0324335	0.00013182	KMT2A	KMT2A	high	KMT2A-AFF1	KMT2A	KMT2A-AFF1
MLL_22995	0.011022	0.000177285	0.999608	0.00239736	0.00170441	8.32379e-06	0.00028537	0.000447805	0.000892468	0.0108602	0.000111502	0.00185869	0.0109554	0.000781946	0.00233229	1.97706e-05	KMT2A	KMT2A	high	KMT2A-AFF1	KMT2A	KMT2A-AFF1
MLL_23004	0.183549	0.000408205	0.99576	0.00343685	0.000502886	0.00421138	0.0470902	0.0101891	0.00770069	0.00841375	8.21189e-05	0.0230533	0.0166725	0.000369823	0.0702389	5.49039e-05	KMT2A	KMT2A	high	KMT2A-MLLT10	KMT2A	KMT2A_r
MLL_20594	3.17484e-05	0.000196974	0.00815558	0.00414013	0.000801187	3.89484e-05	7.60267e-06	0.000513928	0.00105187	0.0231875	6.40527e-05	0.000158919	0.00326427	0.0542618	0.00118254	1.77436e-05	BCP-ALL other	BCP-ALL other		BCP-ALL other	BCP-ALL other	BCP-ALL other
MLL_12286	0.0215539	0.0133084	0.0475355	0.497832	0.993279	0.0301863	0.012507	0.130665	0.164759	0.440113	0.109511	0.514659	0.0818082	0.00332557	0.845424	0.0163098	Low hypodiploid	Low hypodiploid	high	low hypodiploid/ near-triploid	low hypodiploid/ near-triploid	low hypodiploid/ near-triploid
MLL_12287	0.000100618	7.4351e-05	0.03361	0.00517615	0.952429	7.40273e-05	0.00111856	0.0223894	0.00303933	0.0199492	0.000238746	0.0013044	0.00495321	0.000583825	0.0289462	2.68568e-06	Low hypodiploid	Low hypodiploid	high	low hypodiploid/ near-triploid	low hypodiploid/ near-triploid	low hypodiploid/ near-triploid
MLL_12311	0.00126086	0.000221804	0.0132124	0.00314244	0.973626	6.48382e-05	0.0112307	0.0389436	0.00780027	0.036535	0.000471131	0.00872194	0.00718288	0.00101501	0.14084	1.93107e-05	Low hypodiploid	Low hypodiploid	high	low hypodiploid/ near-triploid	low hypodiploid/ near-triploid	low hypodiploid/ near-triploid
MLL_12333	0.000467491	9.78541e-05	0.0713655	0.00114961	0.984933	2.22291e-05	0.00243935	0.0108842	0.00334051	0.0120006	0.000251316	0.000525096	0.00145558	0.000157772	0.0309635	1.95114e-06	Low hypodiploid	Low hypodiploid	high	low hypodiploid/ near-triploid	low hypodiploid/ near-triploid	low hypodiploid/ near-triploid
MLL_12356	0.0315633	0.000382217	0.101176	0.00660676	0.934487	0.00158001	0.000336064	0.00221177	0.00664571	0.0197657	0.00630588	0.00239727	0.0106559	0.00231763	0.628456	8.6829e-06	Low hypodiploid	Low hypodiploid	high	low hypodiploid/ near-triploid	low hypodiploid/ near-triploid	low hypodiploid/ near-triploid
MLL_12375	0.00321254	0.000196635	0.132082	0.00639397	0.998294	0.000263905	0.000255353	0.0135912	0.00907892	0.0266065	0.011395	0.0028343	0.00441422	0.00029454	0.0200517	2.1481e-05	Low hypodiploid	Low hypodiploid	high	low hypodiploid/ near-triploid	low hypodiploid/ near-triploid	low hypodiploid/ near-triploid
MLL_12376	0.000200998	4.70944e-05	0.0111415	0.00272095	0.967312	2.54543e-08	0.00866565	0.0245996	0.00460004	0.0263087	0.000881827	0.00220181	0.00326496	0.00107057	0.078936	3.48079e-06	Low hypodiploid	Low hypodiploid	high	low hypodiploid/ near-triploid	low hypodiploid/ near-triploid	low hypodiploid/ near-triploid
MLL_13345	0.0122736	0.00101572	0.0688607	0.0038824	0.000702318	0.014456	0.000128038	0.00208344	0.000751549	0.0329298	6.90645e-05	0.0158927	0.0270062	0.000918657	0.00443251	0.000211986	BCP-ALL other	BCP-ALL other		BCP-ALL other	BCP-ALL other	BCP-ALL other
MLL_12378	0.00361421	0.000475753	0.0386538	0.00603058	0.976339	0.00029619	0.000126271	0.00626373	0.00676144	0.0576939	0.000296499	0.00518288	0.0129392	0.00161815	0.00977125	2.01164e-05	Low hypodiploid	Low hypodiploid	high	low hypodiploid/ near-triploid	low hypodiploid/ near-triploid	low hypodiploid/ near-triploid
MLL_12380	0.00137673	0.000143403	0.0169117	0.00703903	0.985086	5.2193e-05	0.000287008	0.0422652	0.0106385	0.0294494	0.00070511	0.0132932	0.00637025	0.000471509	0.0413638	6.92435e-06	Low hypodiploid	Low hypodiploid	high	low hypodiploid/ near-triploid	low hypodiploid/ near-triploid	low hypodiploid/ near-triploid
MLL_12648	0.0067299	8.20064e-05	0.90223	0.00182144	0.161606	4.89234e-05	0.00635866	0.0420838	0.00206802	0.0534794	9.42753e-05	0.00218997	0.00285794	0.00144984	0.000552068	5.27463e-06	KMT2A	KMT2A	high	BCP-ALL other	BCP-ALL other	BCP-ALL other
MLL_12384	0.012778	9.59585e-05	0.00390957	0.00511031	0.00141644	3.54888e-07	0.000277823	0.00127888	0.998179	0.0211235	0.000116646	0.0163121	0.00468103	0.00269342	0.0289142	5.9333e-05	DUX4	BCP-ALL other	high	BCP-ALL other	BCP-ALL other	BCP-ALL other
MLL_12520	0.000235861	0.000312344	0.0106409	0.0139351	0.000865019	3.9316e-05	7.55036e-05	0.00164854	0.995978	0.224582	6.66572e-05	0.0410203	0.0789312	0.00116039	0.0113433	0.000230585	DUX4	BCP-ALL other	high	BCP-ALL other	BCP-ALL other	BCP-ALL other
MLL_12544	0.0449934	0.000267241	0.00546137	0.00233609	0.00175394	4.43713e-05	0.000117727	0.00365586	0.971887	0.0386028	0.0141097	0.00436171	0.00175133	0.000358324	0.540268	5.63703e-05	DUX4	BCP-ALL other	high	BCP-ALL other	BCP-ALL other	BCP-ALL other
MLL_12661	0.000306508	6.93981e-05	0.00166933	0.00107952	0.000366521	4.73043e-06	3.54801e-06	0.000404051	0.995372	0.0143419	9.66796e-05	0.00480435	0.00251288	0.000237904	0.00279668	2.43247e-05	DUX4	BCP-ALL other	high	BCP-ALL other	BCP-ALL other	BCP-ALL other
MLL_13341	0.0832209	0.000438517	0.00993219	0.0010533	0.000922367	8.46785e-05	4.69483e-05	0.00302687	0.918192	0.0304718	0.00183428	0.00972136	0.00792918	0.00126073	0.144793	9.6952e-05	DUX4	BCP-ALL other	high	BCP-ALL other	BCP-ALL other	BCP-ALL other
MLL_13353	0.00537748	0.000151155	0.0060955	0.00170003	0.00209813	0.000306665	0.000548514	0.00852556	0.915436	0.0112836	0.000818328	0.00496539	0.00671874	0.000754242	0.0106901	3.73042e-06	DUX4	BCP-ALL other	high	BCP-ALL other	BCP-ALL other	BCP-ALL other
MLL_12383	0.0316805	0.000224704	0.0118907	0.00475944	0.995845	2.62888e-07	0.000631556	0.0130746	0.00598353	0.0221832	9.63074e-05	0.00768734	0.00752722	0.00631265	0.000775335	7.00886e-06	Low hypodiploid	Low hypodiploid	high	low hypodiploid/ near-triploid	low hypodiploid/ near-triploid	low hypodiploid/ near-triploid
MLL_12257	0.978708	0.00028926	0.00369872	0.0026979	0.000632953	1.10895e-05	0.00116753	0.018931	0.00321094	0.0487267	9.42826e-05	0.00777829	0.00619827	0.00124445	0.0204624	1.88563e-05	BCR-ABL1	BCR-ABL1	high	BCR-ABL1	BCR-ABL1	BCR-ABL1
MLL_12516	0.975149	0.000822381	0.00183863	0.0042493	0.0376842	0.00312128	0.00180458	0.0717446	0.00943552	0.0496046	0.00977279	0.0297328	0.0111476	0.0161055	0.0240221	6.03041e-05	BCR-ABL1	BCR-ABL1	high	BCR-ABL1	BCR-ABL1	BCR-ABL1
MLL_12525	0.975908	0.000582394	0.0115203	0.00279876	0.000540613	0.000179441	0.000409384	0.0168889	0.00265218	0.0303464	8.49737e-05	0.00244875	0.000722958	0.00795485	0.0240111	0.000104292	BCR-ABL1	BCR-ABL1	high	BCR-ABL1	BCR-ABL1	BCR-ABL1
MLL_12531	0.996055	0.000440676	0.00413242	0.00114704	0.000568263	2.37786e-05	8.75537e-05	0.00820763	0.000758497	0.0308909	0.000332532	0.0167443	0.00379899	0.00216104	0.00394114	4.3711e-05	BCR-ABL1	BCR-ABL1	high	BCR-ABL1	BCR-ABL1	BCR-ABL1
MLL_12538	0.963882	9.01803e-05	0.0113708	0.00329081	0.00129988	0.00630952	0.000509553	0.00204261	0.0123552	0.017232	0.000103239	0.00667357	0.00911753	0.000245376	0.0359787	8.0242e-06	BCR-ABL1	BCR-ABL1	high	BCR-ABL1	BCR-ABL1	BCR-ABL1
MLL_13359	0.0241482	8.67687e-05	0.0218715	0.00134559	0.00121864	0.00940854	0.00029606	0.00286391	0.905163	0.0180683	0.000107605	0.000548703	0.03527	2.80299e-05	0.000596901	2.25992e-06	DUX4	BCP-ALL other	high	BCP-ALL other	BCP-ALL other	BCP-ALL other
MLL_12280	0.0234688	0.000200755	0.0902656	0.010078	0.566461	0.0151893	4.73677e-05	0.00110208	0.00552098	0.0752775	0.00027052	0.025738	0.0217783	0.00439577	0.100745	1.41342e-05	Low hypodiploid	Low hypodiploid	low	BCP-ALL other	BCP-ALL other	BCP-ALL other
MLL_13975	0.992785	0.0119653	0.0112171	0.0697212	0.00851148	0.000495494	0.00129335	0.00422311	0.0118686	0.0914468	0.0201783	0.120166	0.0210989	0.0078666	0.00510566	0.0698581	BCR-ABL1	BCR-ABL1	high	BCR-ABL1	BCR-ABL1	BCR-ABL1
MLL_13985	0.996285	0.0369195	0.00691309	0.146212	0.00228831	0.000388826	0.00022042	0.00924437	0.0642407	0.07904	0.0852646	0.174405	0.157145	0.00204984	0.00367918	0.0934951	BCR-ABL1	BCR-ABL1	high	BCR-ABL1	BCR-ABL1	BCR-ABL1
MLL_14743	0.967674	0.0334187	0.012755	0.0628135	0.0170264	0.00121164	0.0016935	0.0530945	0.0425329	0.0530664	0.0645684	0.225241	0.0322598	0.00322954	0.0323162	0.0284013	BCR-ABL1	BCR-ABL1	high	BCR-ABL1	BCR-ABL1	BCR-ABL1
MLL_14885	0.995445	0.0411413	0.0142954	0.249958	0.0986637	0.0129952	0.0126725	0.0738467	0.0714257	0.538401	0.0161682	0.448585	0.293255	0.00290639	0.00447568	0.0491021	BCR-ABL1	BCR-ABL1	high	BCR-ABL1	BCR-ABL1	BCR-ABL1
MLL_14888	0.951489	5.18821e-05	0.00169055	0.000718139	9.54302e-05	0.712643	4.23571e-05	0.000502602	0.000540759	0.0359964	9.49709e-05	0.0295098	0.00520437	0.000654328	0.035123	1.88971e-05	BCR-ABL1	BCR-ABL1	high	BCR-ABL1	BCR-ABL1	BCR-ABL1
MLL_15340	0.937098	0.0110677	0.0242495	0.189055	0.0161714	0.0098953	0.000147449	0.0124715	0.027492	0.0691978	0.243449	0.427046	0.0368702	0.00322541	0.0627727	0.0397307	BCR-ABL1	BCR-ABL1	high	BCR-ABL1	BCR-ABL1	BCR-ABL1
MLL_15341	0.999159	0.00889168	0.0206391	0.171241	0.0203771	0.0304707	0.00296645	0.0554089	0.126876	0.456343	0.105711	0.431349	0.128873	0.00927729	0.000640392	0.0111123	BCR-ABL1	BCR-ABL1	high	BCR-ABL1	BCR-ABL1	BCR-ABL1
MLL_15342	0.935547	0.00544561	0.0105396	0.0845995	0.00743587	0.00217947	0.0194265	0.256739	0.0341236	0.124575	0.0163563	0.232475	0.0799548	0.00275358	0.0644468	0.00937919	BCR-ABL1	BCR-ABL1	high	BCR-ABL1	BCR-ABL1	BCR-ABL1
MLL_15345	0.962763	2.0671e-05	0.0047867	0.00102814	0.000463727	6.80994e-07	0.000389667	0.000371083	0.000537678	0.074042	0.000206503	0.00204252	0.00400368	0.000840911	0.0372084	1.68334e-05	BCR-ABL1	BCR-ABL1	high	BCR-ABL1	BCR-ABL1	BCR-ABL1
MLL_15349	0.997718	0.00429238	0.00960987	0.0349373	0.0794445	0.00682359	0.00117391	0.0638968	0.112948	0.160675	0.0270102	0.113824	0.103892	0.00422764	0.00215373	0.00220544	BCR-ABL1	BCR-ABL1	high	BCR-ABL1	BCR-ABL1	BCR-ABL1
MLL_15361	0.964044	0.000189094	0.00426336	0.0019473	0.000499644	0.00328682	0.000165666	0.0176701	0.00413572	0.0126337	8.16803e-05	0.0182098	0.00398952	0.000564043	0.0357838	1.92937e-05	BCR-ABL1	BCR-ABL1	high	BCR-ABL1	BCR-ABL1	BCR-ABL1
MLL_15364	0.897858	0.00024076	0.00578858	0.00241151	0.00231083	0.000873213	0.000497183	0.0109979	0.00382217	0.0398014	0.000365018	0.04703	0.00996518	0.000452806	0.0991308	1.92732e-05	BCR-ABL1	BCR-ABL1	high	BCR-ABL1	BCR-ABL1	BCR-ABL1
MLL_15366	0.958777	0.000109692	0.00229613	0.00129775	0.00213352	1.24777e-05	0.000109505	0.00103562	0.00335258	0.0042483	9.44402e-05	0.00526408	0.0103478	0.00403864	0.0411965	2.91819e-05	BCR-ABL1	BCR-ABL1	high	BCR-ABL1	BCR-ABL1	BCR-ABL1
MLL_15369	0.993417	0.000268532	0.0104574	0.000489065	0.00108904	0.000195025	0.000167454	0.0387353	0.00490129	0.0210629	0.000100255	0.00268418	0.0102183	0.0201256	0.00123222	1.40814e-05	BCR-ABL1	BCR-ABL1	high	BCR-ABL1	BCR-ABL1	BCR-ABL1
MLL_15370	0.91324	0.000267541	0.00870275	0.00149185	0.00154461	0.39336	0.00033009	0.0166608	0.00909761	0.0380611	0.00121027	0.00568993	0.0139732	0.00774409	0.0122437	1.27404e-05	BCR-ABL1	BCR-ABL1	high	BCR-ABL1	BCR-ABL1	BCR-ABL1
MLL_15372	0.99514	0.00145064	0.00139289	0.00439637	0.003061	0.0140085	0.000587154	0.00745297	0.0119255	0.0207353	9.52844e-05	0.0198404	0.056221	0.00238659	0.00200286	0.000219902	BCR-ABL1	BCR-ABL1	high	BCR-ABL1	BCR-ABL1	BCR-ABL1
MLL_19286	0.999151	0.00158301	0.0074422	0.0232144	0.0048911	0.000395311	0.00145143	0.00190679	0.0225968	0.0917302	0.0148794	0.0562007	0.018734	0.000756101	0.000845778	0.00148938	BCR-ABL1	BCR-ABL1	high	BCR-ABL1	BCR-ABL1	BCR-ABL1
MLL_21571	0.946715	0.0004816	0.0463522	0.000504706	0.00225054	0.00031724	1.48411e-05	0.00507118	0.000823693	0.11543	6.0279e-05	0.00162838	0.00309234	0.0027969	0.0530925	4.29718e-05	BCR-ABL1	BCR-ABL1	high	BCR-ABL1	BCR-ABL1	BCR-ABL1
MLL_22137	0.933277	0.0477452	0.017391	0.479759	0.0946863	0.0871104	0.0283901	0.140539	0.185971	0.35489	0.245497	0.506302	0.471811	0.0111626	0.0666153	0.106078	BCR-ABL1	BCR-ABL1	high	BCR-ABL1**	BCR-ABL1	BCR-ABL1
MLL_22141	0.988389	0.00021784	0.0201456	0.000775402	0.000282814	0.000160488	0.000294634	0.00633259	0.00180536	0.0191841	6.16558e-05	0.00585941	0.00643773	0.0109887	0.0115992	2.02227e-05	BCR-ABL1	BCR-ABL1	high	BCR-ABL1	BCR-ABL1	BCR-ABL1
MLL_22177	0.992045	0.00855143	0.00591662	0.115811	0.024367	0.00598441	0.00505432	0.00488283	0.0497704	0.437133	0.185131	0.730655	0.0590601	0.00931703	0.00793207	0.00710415	BCR-ABL1	BCR-ABL1	high	BCR-ABL1	BCR-ABL1	BCR-ABL1
MLL_22507	0.998693	0.0439186	0.00627376	0.590756	0.213618	0.100688	0.0345859	0.136171	0.191147	0.661667	0.309445	0.838046	0.454433	0.00592019	0.00129854	0.103949	BCR-ABL1	BCR-ABL1	high	BCR-ABL1	BCR-ABL1	BCR-ABL1
MLL_22746	0.949973	0.000544977	0.00485088	0.00878335	0.00157569	0.000862234	0.00168138	0.00640797	0.00579989	0.0205801	0.000320865	0.0634903	0.0208894	0.00123017	0.049698	0.00041127	BCR-ABL1	BCR-ABL1	high	BCR-ABL1	BCR-ABL1	BCR-ABL1
MLL_13347	0.180929	0.000238527	0.150623	0.00564377	0.61505	0.289262	0.000175905	0.0218032	0.00464482	0.0079298	7.54007e-05	0.00438344	0.0206136	0.000146997	0.0173149	1.18374e-05	Low hypodiploid	Low hypodiploid	low	BCP-ALL other	BCP-ALL other	BCP-ALL other
MLL_13386	0.507912	0.0259109	0.0615238	0.0522556	0.0101218	0.0483091	0.00338072	0.046938	0.00497656	0.322481	0.00177864	0.00694087	0.285825	0.000674466	0.212175	0.00503919	BCR-ABL1	BCR-ABL1	low	BCP-ALL other	BCP-ALL other	BCP-ALL other
MLL_13401	0.0018375	0.000176043	0.0421652	0.00429983	0.898272	0.000212703	0.000180596	0.00147505	0.00378994	0.021715	0.000100293	0.00260635	0.0304822	0.000266537	0.0162253	4.12479e-06	Low hypodiploid	Low hypodiploid	high	low hypodiploid/ near-triploid	low hypodiploid/ near-triploid	low hypodiploid/ near-triploid
MLL_13406	0.545821	0.00013731	0.0058859	0.00331429	0.00208838	0.00363286	9.75112e-05	0.000422941	0.000981002	0.0438254	6.24517e-05	0.00142726	0.00213039	0.00493077	0.245241	4.5831e-06	BCR-ABL1	BCR-ABL1	low	BCP-ALL other	BCP-ALL other	BCP-ALL other
MLL_13365	0.0224138	8.00813e-05	0.146107	0.00312569	0.000534069	0.000315311	0.000166232	0.0141713	0.943127	0.0333847	9.62454e-05	0.00362735	0.00463043	0.00240003	0.00299964	5.30586e-05	DUX4	BCP-ALL other	high	BCP-ALL other	BCP-ALL other	BCP-ALL other
MLL_13367	0.437379	0.000261482	0.0154252	0.00278755	0.000890811	0.0148783	0.000767946	0.0426582	0.966248	0.0231792	0.000224309	0.00549893	0.0374672	0.00110297	0.0923722	2.50714e-05	DUX4	BCP-ALL other	high	BCP-ALL other	BCP-ALL other	BCP-ALL other
MLL_13375	0.00290076	0.000511113	0.0108508	0.0129903	0.0033364	0.00227858	0.00107661	0.0163283	0.998619	0.0705586	0.00117123	0.0144028	0.0366412	0.00238744	0.00208977	0.000252465	DUX4	BCP-ALL other	high	BCP-ALL other	BCP-ALL other	BCP-ALL other
MLL_13377	0.517234	0.000456964	0.860336	0.00101975	0.00153457	0.00983691	0.000146536	0.0258095	0.0059259	0.0728694	0.000391256	0.011605	0.0210675	0.00238757	0.341415	3.65047e-06	KMT2A	KMT2A	medium	BCP-ALL other	BCP-ALL other	BCP-ALL other
MLL_13373	0.798476	0.00093816	0.00616241	0.0295914	0.00210478	0.0359307	0.00473626	0.000901606	0.000854066	0.0149806	0.00184745	0.00406201	0.0173542	5.47143e-05	0.191525	0.000177764	BCR-ABL1	BCR-ABL1	medium	BCP-ALL other	BCP-ALL other	BCP-ALL other
MLL_13388	0.000949169	0.000467382	0.00295341	0.00179346	0.00260749	3.76983e-07	0.000340929	0.00575591	0.994197	0.0251844	0.000511118	0.00138607	0.00718657	0.00185489	0.0120842	0.0001192	DUX4	BCP-ALL other	high	BCP-ALL other	BCP-ALL other	BCP-ALL other
MLL_13395	0.00649428	0.000147992	0.00353951	0.00129727	0.00120828	0.000265704	6.60788e-05	0.00407016	0.991833	0.0293366	0.000273031	0.00076024	0.00240711	5.8555e-05	0.0003565	1.29332e-06	DUX4	BCP-ALL other	high	BCP-ALL other	BCP-ALL other	BCP-ALL other
MLL_12289	0.822643	0.0679501	0.538034	0.892911	0.0824507	0.0137413	0.158482	0.682365	0.552529	0.79874	0.38051	0.876678	0.434899	0.00774845	0.176928	0.310362	TCF3-PBX1	TCF3-PBX1	medium	BCP-ALL other	BCP-ALL other	BCP-ALL other
MLL_13399	0.000541299	0.000264236	0.00395199	0.00133958	0.000557295	2.68026e-06	3.30717e-05	0.00190501	0.997744	0.0261136	0.000105574	0.00188265	0.0251382	0.00160145	0.0011832	8.83863e-05	DUX4	BCP-ALL other	high	BCP-ALL other	BCP-ALL other	BCP-ALL other
MLL_13405	0.0358371	0.000156317	0.0056483	0.00546693	0.00145345	2.79114e-05	5.0262e-05	0.00258934	0.997589	0.0344431	0.000111356	0.00165243	0.00512112	0.00144492	0.00868846	4.13644e-06	DUX4	BCP-ALL other	high	BCP-ALL other	BCP-ALL other	BCP-ALL other
MLL_13407	0.0142077	9.77794e-05	0.00724535	0.00142101	0.00061676	1.18703e-05	0.000517846	0.00276294	0.996629	0.0208951	9.39185e-05	0.0032165	0.00749381	0.00095919	0.011451	6.42028e-06	DUX4	BCP-ALL other	high	BCP-ALL other	BCP-ALL other	BCP-ALL other
MLL_13387	7.63291e-05	3.85331e-05	0.0045738	0.00569603	0.000610812	1.6451e-05	6.68826e-05	0.00178901	0.00227686	0.0180233	0.00136807	0.00447541	0.00255995	0.0013547	0.998853	9.78965e-06	Ph-like	BCP-ALL other	high	BCP-ALL other	BCP-ALL other	BCP-ALL other
MLL_12302	0.0126674	0.00219711	0.0926097	0.0692994	0.145112	0.102628	0.00379096	0.00807242	0.0216114	0.174989	0.0151417	0.0707842	0.125839	0.00598387	0.547129	0.00107088	Ph-like	BCP-ALL other	low	BCP-ALL other	BCP-ALL other	BCP-ALL other
MLL_12656	0.035955	0.000683703	0.00587338	0.00322648	0.0025985	0.0275799	8.34919e-05	0.0156817	0.00111399	0.0388535	0.000305712	0.00303785	0.00471687	0.00123425	0.671324	3.13469e-05	Ph-like	BCP-ALL other	low	BCP-ALL other	BCP-ALL other	BCP-ALL other
MLL_13337	0.19196	8.2188e-05	0.0395857	0.00178413	0.000802919	0.0100152	0.00159621	0.0049377	0.00230721	0.0241758	7.1532e-05	0.00338153	0.0117925	0.000866682	0.611651	2.48557e-05	Ph-like	BCP-ALL other	low	BCP-ALL other	BCP-ALL other	BCP-ALL other
MLL_13380	0.00134927	0.000192389	0.0130404	0.00260808	0.00167605	0.00149246	0.000170846	0.00313203	0.000700817	0.0276898	0.000121494	0.00199901	0.0054821	0.00485122	0.87806	6.38301e-06	Ph-like	BCP-ALL other	medium	BCP-ALL other	BCP-ALL other	BCP-ALL other
MLL_12659	0.00334901	0.000389565	0.0170973	0.99864	0.0141305	0.000110048	0.00052292	0.00210298	0.00211552	0.033363	0.000427213	0.0105714	0.00802841	0.000966264	0.0744884	2.33554e-05	TCF3-PBX1	TCF3-PBX1	high	TCF3-PBX1	TCF3-PBX1	TCF3-PBX1
MLL_13391	0.010042	0.000877942	0.003467	0.997916	0.00649235	0.000939328	0.00154759	0.00281337	0.00554369	0.0190348	0.000501142	0.00435937	0.0229929	6.85671e-05	0.0195071	0.00017005	TCF3-PBX1	TCF3-PBX1	high	TCF3-PBX1	TCF3-PBX1	TCF3-PBX1
MLL_13394	0.00357803	0.00164953	0.00739155	0.998518	0.000426248	0.000197881	0.00153206	0.000689337	0.0037873	0.0471954	0.00048204	0.0143124	0.0195641	0.000905478	0.00553948	0.000162073	TCF3-PBX1	TCF3-PBX1	high	TCF3-PBX1	TCF3-PBX1	TCF3-PBX1
MLL_13403	0.00151361	0.000758599	0.00899948	0.998557	0.000870567	3.53532e-05	0.00553225	0.00282186	0.00512915	0.0281694	0.00020778	0.00435707	0.00675022	0.00102297	0.0150029	5.51346e-05	TCF3-PBX1	TCF3-PBX1	high	TCF3-PBX1	TCF3-PBX1	TCF3-PBX1
MLL_13400	0.0164941	0.00033724	0.010517	0.00208896	0.000595584	0.000690235	0.00167364	0.0182587	0.000458394	0.0276315	0.000334704	0.00301243	0.00621291	0.000935207	0.878209	5.69617e-05	Ph-like	BCP-ALL other	medium	BCP-ALL other	BCP-ALL other	BCP-ALL other
MLL_15377	0.00879808	0.000868016	0.0220703	0.0040266	0.00550541	0.996332	0.00012489	0.00195715	0.00396421	0.0289141	0.000220765	0.0093082	0.0142378	0.000396897	0.0265587	0.000106111	high hyperdiploid	high hyperdiploid	high	BCP-ALL other	BCP-ALL other	high hyperdiploid
MLL_13415	0.00010747	0.000103525	0.0142711	0.00177425	0.00601727	0.727354	0.000617681	0.00161445	0.00169378	0.0367433	7.87726e-05	0.00121902	0.00206295	0.000907966	0.000166928	5.88936e-05	high hyperdiploid	high hyperdiploid	low	BCP-ALL other	BCP-ALL other	high hyperdiploid
MLL_13355	0.000221382	0.000148062	0.0107018	0.00192966	0.000938791	0.00144237	0.000463775	0.0197567	0.000954155	0.0731828	0.000350618	0.997023	0.0186218	0.000120816	0.0012543	1.59261e-06	HLF	BCP-ALL other	high	HLF	BCP-ALL other	BCP-ALL other
MLL_12503	5.23464e-05	0.000714524	0.42237	0.00293312	0.00241746	0.00479395	0.00014916	0.000920139	0.00228771	0.0805931	0.958487	0.00703384	0.00657997	0.000677344	0.0477746	7.22732e-05	NUTM1	BCP-ALL other	high	NUTM1	BCP-ALL other	BCP-ALL other
MLL_19863	0.000434064	0.000796748	0.0446568	0.00451178	0.000882371	6.08336e-05	6.04201e-05	0.0178588	0.00257123	0.169732	0.999483	0.0146218	0.10583	0.000113141	0.0137609	0.000290037	NUTM1	BCP-ALL other	high	NUTM1	BCP-ALL other	BCP-ALL other
MLL_12657	0	0	0	0	0	0	0	0	0	0	0	0	0	0	0	0	BCP-ALL other	BCP-ALL other		PAX5	BCP-ALL other	BCP-ALL other
MLL_00092	0.03941	0.000123063	0.0188138	0.00330651	0.000840217	6.14512e-06	0.00124603	0.000220853	0.0059016	0.0508417	0.000585192	0.000344711	0.00209705	0.993234	0.0189211	1.2064e-05	PAX5	BCP-ALL other	high	PAX5	BCP-ALL other	BCP-ALL other
MLL_12664	8.97971e-05	0.000136506	0.0811929	0.00367431	0.00115639	0.000629057	3.74193e-05	0.000500031	0.00223368	0.0294772	0.000123698	0.0016953	0.00601494	0.990482	1.88976e-05	6.9586e-05	PAX5	BCP-ALL other	high	PAX5	BCP-ALL other	BCP-ALL other
MLL_12517	6.47736e-05	0.000340259	0.00607992	0.00245665	0.00184474	0.686223	0.000763994	0.002121	0.000602434	0.0586778	0.000702226	0.0101292	0.00494401	0.000297122	0.00550608	4.36524e-05	high hyperdiploid	high hyperdiploid	low	high hyperdiploid	high hyperdiploid	high hyperdiploid
MLL_15033	0.694937	0.000134916	0.00444388	0.0020127	0.000787065	6.10839e-06	7.31877e-06	0.00226957	0.00186526	0.0198138	7.2346e-05	0.0048368	0.00501936	0.000182897	0.287938	3.71727e-05	BCR-ABL1	BCR-ABL1	low	BCR-ABL1	BCR-ABL1	BCR-ABL1
MLL_15356	0.683602	0.000345429	0.00135503	0.00298409	0.00225501	5.3804e-06	0.00104957	0.00578092	0.00455869	0.0186496	0.000929443	0.00691906	0.00724224	0.00115866	0.31625	0.000120572	BCR-ABL1	BCR-ABL1	low	BCR-ABL1	BCR-ABL1	BCR-ABL1
MLL_15365	0.671373	0.000201009	0.00451265	0.000406666	0.000580976	0.00234031	2.73117e-05	0.038548	0.0019611	0.0116891	0.000234929	0.00911167	0.00439301	0.00245177	0.328591	1.05713e-05	BCR-ABL1	BCR-ABL1	low	BCR-ABL1	BCR-ABL1	BCR-ABL1
MLL_22155	0.669657	0.000314025	0.0503959	0.00941172	0.00878922	0.0232442	0.000972885	0.00369049	0.00954213	0.0631774	0.00047653	0.00893769	0.0158268	0.00173702	0.326139	9.301e-06	BCR-ABL1	BCR-ABL1	low	BCR-ABL1	BCR-ABL1	BCR-ABL1
MLL_22517	0.716729	0.000563468	0.0196146	0.00249099	0.000568627	0.0142457	0.00039256	0.000772007	0.00304163	0.0486274	0.000102732	0.0212738	0.0241882	0.00399213	0.282917	7.68836e-05	BCR-ABL1	BCR-ABL1	low	BCR-ABL1	BCR-ABL1	BCR-ABL1
MLL_12528	0.0115597	0.000135736	0.0180019	0.000383274	0.000671644	0.000566516	0.000102056	0.00261772	0.0022419	0.0436593	0.00238548	0.00229346	0.0020456	0.00100552	0.987537	8.32196e-06	Ph-like	BCP-ALL other	high	Ph-like	BCP-ALL other	BCP-ALL other
MLL_13354	0.00388358	0.000397808	0.0417085	0.00268874	0.00322718	5.50294e-05	1.68267e-05	0.000384397	0.00305477	0.00800913	6.68822e-05	0.0014622	0.00286465	0.986513	0.000505213	3.43945e-05	PAX5	BCP-ALL other	high	PAX5	BCP-ALL other	BCP-ALL other
MLL_13357	0.00884085	0.000218233	0.0469758	0.00225226	0.000408265	0.00106743	6.53032e-05	0.000580577	0.00249867	0.0514076	9.80694e-05	0.00337788	0.00736766	0.991542	0.0134795	2.71204e-05	PAX5	BCP-ALL other	high	PAX5	BCP-ALL other	BCP-ALL other
MLL_13385	0.0513184	0.000243899	0.00753474	0.00217948	0.00153703	0.0135999	0.000138125	0.0129071	0.00298962	0.0662734	0.000322172	0.00327889	0.00492251	0.946686	0.00593504	1.67927e-05	PAX5	BCP-ALL other	high	PAX5	BCP-ALL other	BCP-ALL other
MLL_12549	0.00105417	0.000152707	0.00698626	0.00738449	0.000827773	2.15958e-05	9.62372e-05	0.00171987	0.00111043	0.0234907	0.000104544	0.00873503	0.00659083	0.00043638	0.00291989	1.51021e-06	BCP-ALL other	BCP-ALL other		Ph-like	BCP-ALL other	BCP-ALL other
MLL_12654	0.506559	0.192761	0.016499	0.903792	0.372637	0.0545897	0.809631	0.736405	0.508348	0.795753	0.683601	0.952409	0.62173	0.0625463	0.493423	0.522153	HLF	BCP-ALL other	high	Ph-like	BCP-ALL other	BCP-ALL other
MLL_12535	7.06108e-05	6.5669e-05	0.00569669	0.00105921	0.000653405	1.26031e-05	3.736e-05	0.00209253	0.000898742	0.0196873	0.000246728	0.00465692	0.0036876	0.000198097	0.999919	1.51095e-05	Ph-like	BCP-ALL other	high	Ph-like	BCP-ALL other	BCP-ALL other
MLL_12649	2.78752e-05	0.00116823	0.00437539	0.00233828	0.000479982	0.00409096	1.4554e-05	0.00513816	0.000539768	0.030169	9.30998e-05	0.00713902	0.000643033	0.000509319	0.999732	0.00107402	Ph-like	BCP-ALL other	high	Ph-like	BCP-ALL other	BCP-ALL other
MLL_12651	0.00175921	0.00353778	0.0251799	0.0299381	0.00203802	0.000506419	0.000796466	0.00136812	0.00693147	0.027514	0.00400034	0.0278622	0.0498307	0.00210622	0.997161	0.00488104	Ph-like	BCP-ALL other	high	Ph-like	BCP-ALL other	BCP-ALL other
MLL_12658	8.26819e-06	0.000107774	0.000916851	0.00300846	0.000237041	0.00691337	0.000170226	0.0007239	0.000854939	0.00618657	0.000753699	0.00294437	0.00198149	7.74388e-05	0.999978	3.5637e-05	Ph-like	BCP-ALL other	high	Ph-like	BCP-ALL other	BCP-ALL other
MLL_13410	0.0315272	0.00430547	0.00367652	0.00495315	0.000630011	0.812382	0.00200811	0.00519748	0.00140905	0.0101846	6.64948e-05	0.00508155	0.00457087	0.000111239	0.152895	0.000122491	high hyperdiploid	high hyperdiploid	medium	high hyperdiploid	high hyperdiploid	high hyperdiploid
MUC_00539	0.000213417	0.000114599	0.0197857	0.00213463	0.0012525	0.826156	3.25346e-05	0.000181544	0.00103479	0.0186686	6.61119e-05	0.00253268	0.00960668	0.000963417	0.00286152	2.34641e-05	high hyperdiploid	high hyperdiploid	medium	high hyperdiploid	high hyperdiploid	high hyperdiploid
MLL_12326	0.0112876	0.000526268	0.00985625	0.00328743	0.79918	0.000252203	0.00117991	0.0250206	0.00292779	0.0181602	0.000111243	0.012002	0.0120338	0.003575	0.0517714	4.42735e-05	Low hypodiploid	Low hypodiploid	medium	low hypodiploid/ near-triploid	low hypodiploid/ near-triploid	low hypodiploid/ near-triploid
MLL_12542	0.890834	0.000410648	0.0203437	0.00296248	0.000318117	0.759943	0.000227547	0.00029947	0.0023397	0.00936932	8.28324e-05	0.00474082	0.0253429	2.52117e-05	0.0859843	4.95972e-05	BCR-ABL1	BCR-ABL1	medium	BCR-ABL1	BCR-ABL1	BCR-ABL1
MLL_22501	0.883471	8.91297e-05	0.00243841	0.00106529	0.00072222	0.000178198	0.000506478	0.00123993	0.00347493	0.0509426	0.00463631	0.0240498	0.00337367	0.000771809	0.116524	2.34506e-06	BCR-ABL1	BCR-ABL1	medium	BCR-ABL1	BCR-ABL1	BCR-ABL1
MLL_22526	0.855627	0.000369488	0.0261339	0.00163202	0.00211063	0.0167593	8.07684e-05	0.0212938	0.000952188	0.19729	7.31782e-05	0.0116572	0.036321	0.000556081	0.13272	9.15891e-06	BCR-ABL1	BCR-ABL1	medium	BCR-ABL1	BCR-ABL1	BCR-ABL1
MLL_12660	2.39132e-05	0.00038996	0.00115586	0.00119949	0.00115228	2.2043e-05	7.74292e-05	0.000990894	0.00120939	0.01728	8.2194e-05	0.00700059	0.00201984	0.000382391	0.999974	0.000112865	Ph-like	BCP-ALL other	high	Ph-like	BCP-ALL other	BCP-ALL other
MLL_13342	0.0190261	0.000447294	0.00242801	0.00284844	0.000404425	0.00325104	1.31759e-05	0.00948866	0.00199731	0.0132016	5.78453e-05	0.00932062	0.00290064	0.000454434	0.980524	1.95736e-05	Ph-like	BCP-ALL other	high	Ph-like	BCP-ALL other	BCP-ALL other
MLL_13344	2.88823e-05	0.000231295	0.00414312	0.000700714	0.00123615	6.38553e-06	1.35835e-05	0.000478489	0.000270925	0.0213735	0.00173723	0.0164065	0.00137914	0.0116513	0.999968	1.98397e-05	Ph-like	BCP-ALL other	high	Ph-like	BCP-ALL other	BCP-ALL other
MLL_13408	0.00983356	0.000318775	0.00616778	0.00442098	0.14038	0.0062723	0.00253299	0.0063699	0.00198432	0.0388927	7.42307e-05	0.00259548	0.00808197	0.00126368	0.00474686	2.46348e-05	near haploid	near haploid	medium	low hypodiploid/ near-triploid	low hypodiploid/ near-triploid	low hypodiploid/ near-triploid
MLL_13348	4.17576e-05	0.0540618	0.00198622	0.000481226	0.000122676	6.70761e-05	0.000162071	0.0013619	0.000398824	0.00669646	5.87859e-05	0.0150837	0.00114667	0.00100439	0.997215	0.0293646	Ph-like	BCP-ALL other	high	Ph-like	BCP-ALL other	BCP-ALL other
MLL_13351	0.000195247	0.00016887	0.0148191	0.00235908	0.000230479	0.170064	0.000247266	0.000871181	0.000231868	0.0214956	5.40933e-05	0.00892983	0.00146517	0.00428866	0.999745	2.54252e-05	Ph-like	BCP-ALL other	high	Ph-like	BCP-ALL other	BCP-ALL other
MLL_13352	0.00166088	0.00038137	0.00595717	0.00142269	0.00261745	0.000489804	0.000308933	0.00858717	0.00157397	0.00989119	0.000827138	0.00644823	0.00511127	0.000966309	0.998314	3.50273e-05	Ph-like	BCP-ALL other	high	Ph-like	BCP-ALL other	BCP-ALL other
MLL_13356	1.71466e-05	0.000200609	0.0172687	0.00101875	0.0014726	0.000961388	2.62857e-05	0.00281246	0.00163989	0.0315607	5.43948e-05	0.00437155	0.00327792	0.000909943	0.999921	2.20123e-05	Ph-like	BCP-ALL other	high	Ph-like	BCP-ALL other	BCP-ALL other
MLL_13358	0.00685077	0.000314516	0.00326816	0.00568931	0.00368189	0.00158149	7.18e-05	0.00286203	0.00233281	0.0227454	0.00109544	0.00950016	0.00507611	0.000947711	0.99305	4.3545e-05	Ph-like	BCP-ALL other	high	Ph-like	BCP-ALL other	BCP-ALL other
MLL_13366	0.00194412	0.000863975	0.00140089	0.0021823	0.000772174	2.13948e-06	3.33133e-05	0.00133537	0.000336074	0.153312	5.69913e-05	0.00262146	0.00406881	0.239508	0.968278	8.08561e-05	Ph-like	BCP-ALL other	high	Ph-like	BCP-ALL other	BCP-ALL other
MLL_13370	0.0521457	0.00161076	0.0143885	0.0224949	0.00324009	0.000148864	0.000244048	0.00840968	0.00491064	0.0249291	0.00533436	0.105861	0.0338142	0.00270558	0.94783	0.000218423	Ph-like	BCP-ALL other	high	Ph-like	BCP-ALL other	BCP-ALL other
MLL_13371	0.00580692	0.000449669	0.0139153	0.00719627	0.00126706	9.77459e-06	0.000540215	0.00727566	0.00213518	0.071951	0.0001212	0.00446205	0.0199991	0.000737743	0.992977	9.22384e-05	Ph-like	BCP-ALL other	high	Ph-like	BCP-ALL other	BCP-ALL other
MLL_13372	2.25665e-05	0.000573302	0.00571624	0.00336018	0.00209662	0.0141262	7.56006e-05	0.00662442	0.0010093	0.0245621	0.000590196	0.00507325	0.0066016	0.00136203	0.999964	7.43164e-05	Ph-like	BCP-ALL other	high	Ph-like	BCP-ALL other	BCP-ALL other
MLL_13374	2.73676e-06	0.00078111	0.00326751	0.00102169	0.000327821	3.46176e-05	0.000250303	0.0030326	0.00124807	0.0123134	0.00051802	0.00528953	0.0024013	0.00366559	0.99999	0.000114231	Ph-like	BCP-ALL other	high	Ph-like	BCP-ALL other	BCP-ALL other
MLL_13381	0.000204948	0.000117867	0.00281729	0.000550797	0.000233774	5.93783e-08	1.64128e-05	0.00157583	0.000390185	0.00996984	6.28983e-05	0.00409858	0.000798411	0.000448408	0.999794	2.31975e-05	Ph-like	BCP-ALL other	high	Ph-like	BCP-ALL other	BCP-ALL other
MLL_13390	7.49925e-05	0.000146432	0.00282501	0.00207422	0.00140861	4.71427e-06	0.000765762	0.00387739	0.00140682	0.0317172	0.000424549	0.00603572	0.00474772	0.000245627	0.999785	2.62725e-05	Ph-like	BCP-ALL other	high	Ph-like	BCP-ALL other	BCP-ALL other
MLL_13393	0.00201117	0.000717124	0.00802594	0.00196999	0.000930582	0.000186674	7.83673e-05	0.0229047	0.00135592	0.0143961	6.51794e-05	0.0414609	0.00341053	0.00243308	0.997945	3.44265e-05	Ph-like	BCP-ALL other	high	Ph-like	BCP-ALL other	BCP-ALL other
MLL_13411	6.2771e-06	0.00154436	0.00101444	0.00172512	0.0019171	3.92085e-05	0.000148449	0.00163056	0.000336915	0.0143571	0.000194086	0.00762362	0.00546343	0.000726037	0.999987	0.000168767	Ph-like	BCP-ALL other	high	Ph-like	BCP-ALL other	BCP-ALL other
MLL_18644	0.00889112	0.00141601	0.00490251	0.00697251	0.00258704	3.79806e-05	0.000189197	0.00147978	0.00364448	0.0349906	0.000992351	0.000803904	0.018218	0.00039087	0.977336	0.000716237	Ph-like	BCP-ALL other	high	Ph-like	BCP-ALL other	BCP-ALL other
MLL_12331	0.144426	0.00032541	0.0158826	0.00242979	0.00116724	0.0071526	3.97834e-05	0.0226978	0.00221345	0.0716194	0.000119025	0.00500289	0.158746	0.000154811	0.759152	9.82559e-06	Ph-like	BCP-ALL other	low	Ph-like	BCP-ALL other	BCP-ALL other
MLL_13412	0.135369	9.76382e-05	0.00154673	0.0014881	0.000289675	9.08583e-06	0.000452353	0.00463406	0.00082965	0.00765323	8.01577e-05	0.0044323	0.0077087	0.000345735	0.8646	4.9123e-05	Ph-like	BCP-ALL other	medium	Ph-like	BCP-ALL other	BCP-ALL other
MLL_12539	0.358174	0.000155391	0.0110897	0.00297229	0.00246806	0.303971	5.34011e-05	0.00326497	0.00612099	0.0279503	0.000288245	0.00626501	0.00823141	0.00101037	0.559709	2.67782e-05	Ph-like	BCP-ALL other	low	BCR-ABL1	BCR-ABL1	BCR-ABL1
MLL_22990	0.384048	0.000283086	0.00847417	0.00184144	0.0025867	0.0179022	0.00014667	0.00651208	0.00268682	0.0273623	0.000893004	0.0222098	0.0411112	0.0021898	0.610818	1.60038e-05	Ph-like	BCP-ALL other	low	BCR-ABL1	BCR-ABL1	BCR-ABL1
MLL_15353	0.143834	9.79808e-05	0.00625426	0.000319313	0.000748763	0.000577734	4.97004e-05	0.000158444	0.00237107	0.0126759	0.000193496	0.00917854	0.00606903	0.000552843	0.856138	6.7046e-06	Ph-like	BCP-ALL other	medium	BCR-ABL1	BCR-ABL1	BCR-ABL1
MLL_12653	0.0072941	0.000145266	0.00723772	0.0016523	0.00188023	0.00772108	8.33051e-05	0.999843	0.00431776	0.00647868	0.000109342	0.00485087	0.00117974	0.000149875	0.00179928	4.81473e-06	ZNF384	BCP-ALL other	high	ZNF384	BCP-ALL other	BCP-ALL other
MLL_12663	0.0246264	0.00101603	0.0312339	0.0008547	0.00116279	0.0066244	4.66894e-05	0.981246	0.0026798	0.0452451	0.000279281	0.00770876	0.00230649	0.00014123	0.0715928	7.62657e-05	ZNF384	BCP-ALL other	high	ZNF384	BCP-ALL other	BCP-ALL other
MLL_13346	0.737414	0.0206842	0.0519037	0.076796	0.0120334	0.0596482	0.0452687	0.997254	0.0498012	0.198741	0.129484	0.258873	0.072177	0.00451161	0.0603982	0.0123125	ZNF384	BCP-ALL other	high	ZNF384	BCP-ALL other	BCP-ALL other
MLL_13362	0.00360771	0.000160159	0.0458399	0.000745922	0.000945045	0.00539473	0.000144531	0.993184	0.00121172	0.0213953	6.36808e-05	0.00361484	0.00130396	0.000570345	0.00222566	2.98288e-06	ZNF384	BCP-ALL other	high	ZNF384	BCP-ALL other	BCP-ALL other
MLL_13364	0.0478446	0.00165902	0.0330233	0.00506443	0.00353103	0.000890026	0.00151644	0.998784	0.00789571	0.0861139	0.00361335	0.0184527	0.0176511	0.00283332	0.0118581	0.000100489	ZNF384	BCP-ALL other	high	ZNF384	BCP-ALL other	BCP-ALL other
MLL_13369	0.00569952	4.25989e-05	0.0997287	0.000600119	0.000360646	0.00224943	3.36049e-06	0.999353	0.00278756	0.0394148	7.21859e-05	0.000440072	0.00197072	0.000210979	0.000254762	2.65355e-06	ZNF384	BCP-ALL other	high	ZNF384	BCP-ALL other	BCP-ALL other
MLL_13379	0.00609577	0.000413878	0.00950473	0.0024746	0.00175801	0.00526904	7.53916e-05	0.99858	0.00338359	0.0214996	0.000611132	0.00805874	0.00530025	0.00109956	0.0231737	1.20854e-05	ZNF384	BCP-ALL other	high	ZNF384	BCP-ALL other	BCP-ALL other
MLL_21511	0.0146545	0.0002924	0.0109631	0.00102415	0.000399959	0.000464315	9.99679e-05	0.999462	0.0020382	0.0208655	0.000537737	0.00503886	0.000730463	0.000292317	0.0183642	1.20082e-05	ZNF384	BCP-ALL other	high	ZNF384	BCP-ALL other	BCP-ALL other
MLL_15347	0.11423	0.00149011	0.0202129	0.00567455	0.00116261	0.000698365	7.75367e-05	0.00150434	0.00339302	0.0785569	6.11862e-05	0.0114159	0.0833486	0.000522075	0.00932807	0.000465503	BCP-ALL other	BCP-ALL other		BCR-ABL1	BCR-ABL1	BCR-ABL1
MLL_15376	0	0	0	0	0	0	0	0	0	0	0	0	0	0	0	0	BCP-ALL other	BCP-ALL other		BCR-ABL1	BCR-ABL1	BCR-ABL1
MLL_20393	0	0	0	0	0	0	0	0	0	0	0	0	0	0	0	0	BCP-ALL other	BCP-ALL other		ETV6-RUNX1**	ETV6-RUNX1	ETV6-RUNX1
MLL_12652	0.0714349	0.00649951	0.0587807	0.515035	0.0979312	0.00796029	0.103117	0.155045	0.142863	0.162648	0.0118233	0.252088	0.0797806	0.00357316	0.90999	0.0189971	Ph-like	BCP-ALL other	high	BCP-ALL other	BCP-ALL other	high hyperdiploid
MLL_12504	0.0342695	0.000288454	0.00595416	0.00373973	0.00246867	0.0575837	0.000408014	0.00202808	0.0002627	0.0219523	0.296405	0.00214201	0.00483814	0.000130768	0.00766963	2.15617e-05	BCP-ALL other	BCP-ALL other		high hyperdiploid	high hyperdiploid	high hyperdiploid
MLL_13389	0	0	0	0	0	0	0	0	0	0	0	0	0	0	0	0	BCP-ALL other	BCP-ALL other		high hyperdiploid	high hyperdiploid	high hyperdiploid
MLL_13396	0.00328323	0.000308315	0.0185014	0.00303924	0.000969832	3.38782e-05	0.000399996	0.000696671	0.00820095	0.0108569	9.22621e-05	0.00294873	0.0203689	0.994403	0.000594283	0.000158783	PAX5	BCP-ALL other	high	high hyperdiploid	high hyperdiploid	high hyperdiploid
MLL_12522	0.226936	0.00332498	0.00926902	0.00575741	0.00535471	0.189013	0.158434	0.00482894	0.00772742	0.0443184	0.000459823	0.00368506	0.00970343	0.0010532	0.123946	0.00284648	BCP-ALL other	BCP-ALL other		iAMP21	iAMP21	iAMP21
MLL_22524	0	0	0	0	0	0	0	0	0	0	0	0	0	0	0	0	BCP-ALL other	BCP-ALL other		KMT2A-EPS15**	KMT2A	KMT2A_r
MLL_19962	0	0	0	0	0	0	0	0	0	0	0	0	0	0	0	0	BCP-ALL other	BCP-ALL other		KMT2A-AFF1	KMT2A	KMT2A-AFF1
MLL_22136	0	0	0	0	0	0	0	0	0	0	0	0	0	0	0	0	BCP-ALL other	BCP-ALL other		KMT2A-AFF1	KMT2A	KMT2A-AFF1
MLL_22508	0	0	0	0	0	0	0	0	0	0	0	0	0	0	0	0	BCP-ALL other	BCP-ALL other		KMT2A-AFF1	KMT2A	KMT2A-AFF1
MLL_22525	0	0	0	0	0	0	0	0	0	0	0	0	0	0	0	0	BCP-ALL other	BCP-ALL other		KMT2A-AFF1	KMT2A	KMT2A-AFF1
MLL_12366	0.000762775	0.000150571	0.00837467	0.00320262	0.318982	9.46307e-06	0.00387112	0.083098	0.00203463	0.00780501	0.00055947	0.00401366	0.00435264	0.000305925	0.00784291	9.05267e-06	BCP-ALL other	BCP-ALL other		high hyperdiploid	high hyperdiploid	low hypodiploid/ near-triploid
MLL_12343	0.000135754	4.90619e-05	0.00536466	0.00918087	0.0253663	0.00891028	0.00114196	0.00794328	0.000468593	0.00262708	0.00354228	0.000455991	0.00186476	4.79727e-05	0.0210996	7.52057e-06	BCP-ALL other	BCP-ALL other		low hypodiploid/ near-triploid	low hypodiploid/ near-triploid	low hypodiploid/ near-triploid
MLL_12347	0.0093638	0.000187535	0.0180125	0.0119493	0.020005	0.000347253	0.00014549	0.0036311	0.00347955	0.123602	0.000133662	0.00209067	0.0193157	0.00164847	0.0146767	4.97515e-06	BCP-ALL other	BCP-ALL other		low hypodiploid/ near-triploid	low hypodiploid/ near-triploid	low hypodiploid/ near-triploid
MLL_12358	0	0	0	0	0	0	0	0	0	0	0	0	0	0	0	0	BCP-ALL other	BCP-ALL other		low hypodiploid/ near-triploid	low hypodiploid/ near-triploid	low hypodiploid/ near-triploid
MLL_12395	2.18866e-05	9.94698e-05	0.0624056	0.00232845	0.195687	0.121888	3.58234e-05	0.00230172	0.00453111	0.032843	0.000308185	0.000295289	0.0398374	6.44179e-05	0.00100271	7.76883e-07	BCP-ALL other	BCP-ALL other		low hypodiploid/ near-triploid	low hypodiploid/ near-triploid	low hypodiploid/ near-triploid
MLL_12662	9.53935e-05	0.0138245	0.00623976	0.00253384	0.000890413	0.000700212	0.00122613	0.00362534	0.00167054	0.0316395	5.51052e-05	0.0082836	0.00190672	6.88429e-05	0.997143	0.0653797	Ph-like	BCP-ALL other	high	Ph-like	BCP-ALL other	near haploid
** not detected by WTS

## Sheet: Tabelle2
2684	MLL_12384	/mnt/s3/mllwgsarch/projects_5k/RNA_fastq/Run2684-RNA/MLL_12384-M092_L001_ds.dc2174e7724243d784f22cd06341d5ca/MLL-12384-M092_S60_L001_R1_001.fastq.gz
2684	MLL_12384	/mnt/s3/mllwgsarch/projects_5k/RNA_fastq/Run2684-RNA/MLL_12384-M092_L001_ds.dc2174e7724243d784f22cd06341d5ca/MLL-12384-M092_S60_L001_R2_001.fastq.gz
2684	MLL_12384	/mnt/s3/mllwgsarch/projects_5k/RNA_fastq/Run2684-RNA/MLL_12384-M092_L002_ds.ab6f24b63fc64a20be7bb7276cb725e0/MLL-12384-M092_S60_L002_R1_001.fastq.gz
2684	MLL_12384	/mnt/s3/mllwgsarch/projects_5k/RNA_fastq/Run2684-RNA/MLL_12384-M092_L002_ds.ab6f24b63fc64a20be7bb7276cb725e0/MLL-12384-M092_S60_L002_R2_001.fastq.gz
2331	MLL_12520
2331	MLL_12520
2331	MLL_12520
2331	MLL_12520
2329	MLL_12544
2329	MLL_12544
2329	MLL_12544
2329	MLL_12544
2329	MLL_12661
2329	MLL_12661
2329	MLL_12661
2329	MLL_12661
2290	MLL_13341
2290	MLL_13341
2290	MLL_13341
2290	MLL_13341
2331	MLL_13353
2331	MLL_13353
2331	MLL_13353
2331	MLL_13353
3075	MLL_13359
3075	MLL_13359
3075	MLL_13359
3075	MLL_13359
3022	MLL_13365
3022	MLL_13365
3022	MLL_13365
3022	MLL_13365
3160	MLL_13367
3160	MLL_13367
3160	MLL_13367
3160	MLL_13367
3076	MLL_13375
3076	MLL_13375
3076	MLL_13375
3076	MLL_13375
2684	MLL_13388	/mnt/s3/mllwgsarch/projects_5k/RNA_fastq/Run2684-RNA/MLL_13388-M071_L001_ds.304dcd5e20c74d1a93f7e35d4451c2a2/MLL-13388-M071_S39_L001_R1_001.fastq.gz
2684	MLL_13388	/mnt/s3/mllwgsarch/projects_5k/RNA_fastq/Run2684-RNA/MLL_13388-M071_L001_ds.304dcd5e20c74d1a93f7e35d4451c2a2/MLL-13388-M071_S39_L001_R2_001.fastq.gz
2684	MLL_13388	/mnt/s3/mllwgsarch/projects_5k/RNA_fastq/Run2684-RNA/MLL_13388-M071_L002_ds.a67639011c7a454a8b5bb1e30371e2b0/MLL-13388-M071_S39_L002_R1_001.fastq.gz
2684	MLL_13388	/mnt/s3/mllwgsarch/projects_5k/RNA_fastq/Run2684-RNA/MLL_13388-M071_L002_ds.a67639011c7a454a8b5bb1e30371e2b0/MLL-13388-M071_S39_L002_R2_001.fastq.gz
2684	MLL_13395	/mnt/s3/mllwgsarch/projects_5k/RNA_fastq/Run2684-RNA/MLL_13395-M079_L001_ds.29de0774c6584fd8a867d002caec5c15/MLL-13395-M079_S47_L001_R1_001.fastq.gz
2684	MLL_13395	/mnt/s3/mllwgsarch/projects_5k/RNA_fastq/Run2684-RNA/MLL_13395-M079_L001_ds.29de0774c6584fd8a867d002caec5c15/MLL-13395-M079_S47_L001_R2_001.fastq.gz
2684	MLL_13395	/mnt/s3/mllwgsarch/projects_5k/RNA_fastq/Run2684-RNA/MLL_13395-M079_L002_ds.f78b4405118e44f1964b641b00738cb9/MLL-13395-M079_S47_L002_R1_001.fastq.gz
2684	MLL_13395	/mnt/s3/mllwgsarch/projects_5k/RNA_fastq/Run2684-RNA/MLL_13395-M079_L002_ds.f78b4405118e44f1964b641b00738cb9/MLL-13395-M079_S47_L002_R2_001.fastq.gz
2684	MLL_13399	/mnt/s3/mllwgsarch/projects_5k/RNA_fastq/Run2684-RNA/MLL_13395-M079_L002_ds.f78b4405118e44f1964b641b00738cb9
2684	MLL_13399
2684	MLL_13399
2684	MLL_13399
2684	MLL_13405
2684	MLL_13405
2684	MLL_13405
2684	MLL_13405
2684	MLL_13407
2684	MLL_13407
2684	MLL_13407
2684	MLL_13407
